# Supplementary material for: Characterization of the proteome of stable and unstable carotid atherosclerotic plaques using data-independent acquisition mass spectrometry
Source: J Transl Med. 2024 Mar 7;22:247. doi: 10.1186/s12967-023-04723-1 (PMC10921703; doi:10.1186/s12967-023-04723-1)
Supplement: Supplementary file 1 — Additional file 1: Fig S1. Number of proteins identified and quantified with a 1% false-discovery rate (FDR) in each sample in the Stable and Unstable. Fig S2. Pearson correlation analysis of QC samples by DIA analysis. Fig S3. Histograms of log2 transformed ratios of the summed intensity of the proteins in the respective quality marker panel and the summed intensity of all proteins in discovery cohort. Fig S4. a-b. The validation of ferroptosis and lipid metabolism associated DEPs using IHC in an independent cohort. A, Representative images show the immunohistochemical staining of TFR1, TF, AIFM2, DPP4, and GCLC proteins in stable and unstable plaques in the plaque fibrous cap region. B, Immunohistochemical staining for SLC1A5, BID, and APOA5 proteins in the plaque lipid core region. Fig S5. a-b. Pearson correlation analysis of DEPs and clinical characteristics. A, The heatmap of the relationship between validated DEPs and clinical characteristics. B, The heatmap of the inner relationship of validated DEPs. DEPs, differentially expressed proteins. DEPs, differentially expressed proteins. Table S1. a Summary of demographics of discovery cohort. Table S1b Summary of demographics of validation cohort. Table S1c Clinical Features of All Patients. Table S1d Clinical Features of DIA-MS. Table S1e Clinical Features of Patients for Immunohistochemical Staining. Table S2. The panel that showed increased intensities of contamination markers. Table S3. Carotid plaque proteins quantified by DIA analysis. Table S4. Proteome differntial analysis of stable and unstable. Table S4a Differential proteins between stable and unstable by DIA analysis. Table S4b Enriched function of DEPs between stable and unstable. P value indicates the siginificances of pathways and functions. Z-score indicates the activation (positive value) or inhibition (negative value) status of functions. Table S4c Enriched pathway of DEPs between stable and unstable. P value indicates the siginificances of pathw [file 12967_2023_4723_MOESM1_ESM.zip › ╕╜▒φ/Supplemental Table S1.xlsx]

## Sheet: Description
Table S1a Summary of demographics of discovery cohort.
Table S1b Summary of demographics of validation cohort.
Table S1c Clinical Features of All Patients
Table S1d Clinical Features of DIA-MS
Table S1e Clinical Features of Patients for Immunohistochemical Staining

## Sheet: Supplementary Table S1a
Sample ID	Excluded from the analysis	Plaque stability(1 stable,0 Unstable)	Gender (1 male 0 female)	Age	Hypertension	Diabetes	Hyperlipidemia	Coronary heart disease	Smoking	Cerebral infarction	Subclavian artery stenosis	Lower limb artery stenosis	Renal artery stenosis	Renal insufficiency	Vertebral artery stenosis	Abdominal aortic aneurysm	Surgical side(1 left，2 right）	Degree of left carotid artery stenosis（0 Mild,1 Moderate,2 Severe，3,occlusion)	Degree of right carotid artery stenosis（0 Mild,1 Moderate,2 Severe，3,occlusion)	WBC	LY%	MONO%	NEUT%	EOS%	BASO%	LY#	MONO#	NEUT#	EOS#	BASO#	RBC	HGB	HCT	MCV	MCH	MCHC	PLT	MPV	PDW	PCT	RDW-C	ALT	TP	Alb	A/G	TBil	DBil	GGT	ALP
1	-	0	0	67	0	1	1	0	0	0	0	0	0	0	0	0	2	0	2	6.07	23.1	4.8	70.4	1.5	0.2	1.40	0.29	4.28	0.09	0.01	3.62	124	38.0	105.0	34.3	326	175	9.9	11.2	0.17	12.4	25	64	40	1.7	7.4	2.2	45	74
2	-	1	1	72	0	1	1	0	0	0	0	0	0	0	0	0	1	2	0	5.66	13.6	7.4	78.6	0.0	0.4	0.77	0.42	4.45	0.00	0.02	3.74	132	36.9	98.7	35.3	358	101	10.8	13.4	0.11	12.2	38	69	38	1.2	14.5	4.7	426	248
3	excluded		1	63	1	0	0	0	1	0	0	0	0	0	1	0	2	2	0	6.90	8.1	6.2	84.5	1.2	0.0	0.56	0.43	5.83	0.08	0.00	4.44	124	38.6	86.9	27.9	321	161	9.7	10.5	0.16	14.0	14	62	42	2.1	8.0	2.8	16	65
4	excluded		0	73	0	0	0	0	0	0	0	0	0	0	0	0	2	0	2	7.59	20.3	7.0	70.5	1.7	0.5	1.54	0.53	5.35	0.13	0.04	4.91	163	46.4	94.5	33.2	351	221	9.8	11.2	0.22	12.1	33	67	44	1.9	14.8	4.5	48	85
5	-	0	1	75	0	1	0	1	1	0	0	0	0	1	1	0	1	2	1	11.13	27.2	6.5	62.1	4.0	0.2	3.03	0.72	6.92	0.44	0.02	4.66	137	40.4	86.7	29.4	339	299	10.4	11.4	0.31	12.7	19	66	42	1.8	6.9	3.3	14	61
6	excluded		1	66	1	1	0	1	1	0	0	0	0	0	1	1	2	3	2	12.18	7.9	5.1	86.9	0.0	0.1	0.96	0.62	10.59	0.00	0.01	4.80	153	44.4	92.5	31.9	345	184	11.2	13.1	0.21	12.6	13	62	41	2.0	18.1	6.1	27	62
7	-	0	0	62	1	0	0	0	0	1	0	0	0	0	0	0	1	2	0	6.38	27.0	5.5	65.0	1.9	0.6	1.72	0.35	4.15	0.12	0.04	4.08	122	36.4	89.2	29.9	335	192	10.3	10.6	0.20	12.6	20	72	45	1.7	16.1	5.6	26	69
8	-	0	1	63	0	1	0	1	1	0	0	0	0	0	0	0	2	1	2	7.29	34.2	6.9	57.8	0.7	0.4	2.49	0.50	4.22	0.05	0.03	4.86	152	41.8	86.0	31.3	364	201	10.3	12.3	0.21	12.0	12	67	49	2.7	16.6	4.7	31	74
9	excluded		1	63	1	0	0	1	1	0	0	0	0	0	0	0	1	2	0	7.30	34.3	6.10	57.9	0.8	0.5	2.50	0.51	4.23	0.06	0.04	4.87	153	41.9	86.1	31.4	365	202	10.4	12.4	0.22	12.1	13	68	50	2.8	16.7	4.8	32	75
10	-	0	1	71	0	0	0	0	0	0	0	0	0	0	0	0	2	0	2	11.59	15.0	5.7	78.9	0.3	0.1	1.74	0.66	9.15	0.03	0.01	4.51	147	39.9	88.5	32.6	368	219	9.3	10.4	0.20	11.6	21	66	41	1.6	6.6	2.3	130	101
11	-	0	1	65	1	0	0	0	1	0	0	0	0	0	0	0	2	2	2	13.94	16.6	6.0	76.9	0.4	0.1	2.31	0.83	10.73	0.05	0.02	4.42	139	39.2	88.7	31.4	355	297	9.9	10.7	0.29	12.0	11	73	46	1.7	9.1	3.5	19	67
12	excluded		1	75	1	0	1	0	1	1	0	0	0	0	0	0	1	2	2	7.89	35.0	4.1	55.0	4.4	0.5	3.41	0.40	7.14	0.01	0.01	4.42	131	42.0	95.0	30	331	204	8.1	10.4	0.17	11.6	21	76	38	1.0	12.7	5.9	31	21
13	-	1	0	77	1	0	0	0	0	0	0	0	0	0	1	0	2	0	2	9.54	17.3	4.7	77.9	0.1	0.0	1.65	0.45	7.43	0.01	0.00	4.08	123	36.1	88.5	30.1	341	211	10.4	11.2	0.22	12.6	12	70	43	1.6	10.7	2.8	12	94
14	-	0	1	50	0	0	0	0	1	0	0	0	0	0	0	0	2	1	2	8.85	18.5	7.6	73.5	0.2	0.2	1.64	0.67	6.50	0.02	0.02	3.92	125	37.4	95.4	31.9	334	230	10.3	10.8	0.24	11.7	15	65	42	1.8	14.1	4.6	18	75
15	excluded		1	61	1	0	0	0	1	0	0	0	0	0	1	0	2	1	2	4.00	18.5	10.0	56.9	13.8	0.8	0.74	0.40	2.28	0.55	0.03	4.46	141	40.1	89.9	31.6	352	182	10.2	11.5	0.19	12.9	22	76	46	1.5	9.1	2.9	12	104
16	excluded		2	67	0	0	1	0	0	0	0	0	0	0	0	0	2	1	2	8.38	26.5	3.9	66.8	2.3	0.5	2.22	0.33	5.60	0.19	0.04	4.62	156	42.9	92.9	33.8	364	127	10.3	11.7	0.13	12.2	21	76	38	1.0	12.7	5.9	31	135
17	excluded		1	63	1	1	0	1	1	1	0	0	0	0	1	0	1	1	1	6.63	24.4	5.1	66.6	3.3	0.6	1.62	0.34	4.41	0.22	0.04	4.42	154	43.4	98.2	34.8	355	132	9.7	10.2	0.13	11.5	38	74	47	1.7	19.9	7.1	34	89
18	excluded		1	64	1	0	0	0	1	0	0	0	0	0	0	0	2	1	2	5.67	24.0	7.6	63.3	4.6	0.5	1.36	0.43	3.59	0.26	0.03	5.37	155	44.1	82.1	28.9	351	196	9.4	9.7	0.18	12.0	38	73	48	1.9	12.1	5.1	24	101
19	excluded		2	58	1	1	1	0	0	1	0	0	0	0	1	0	1	2	0	6.54	11.2	5	56.9	23.1	0.5	1.15	0.38	2.28	1.49	0.03	4.10	126	38.0	92.7	30.7	332	115	11.1	16.3	0.18	12.2	8	70	47	1.7	9.1	3.6	17	70
20	-	1	1	57	0	1	0	0	1	0	0	0	0	0	0	0	1	0	0	8.78	18.6	6.7	71.1	3.4	0.2	1.63	0.59	6.24	0.30	0.02	3.81	128	35.8	94.0	33.6	358	176	9.4	9.4	0.17	11.9	28	65	41	1.7	9.4	2.8	17	67
21	-	0	1	62	1	0	0	1	0	1	0	0	0	0	1	0	1	3	0	9.93	17.3	6.2	74.9	0.1	0.1	1.72	0.62	7.44	0.01	0.01	4.42	141	42.0	95.0	32.0	336	204	8.1	10.4	0.17	11.6	27	66	42	1.8	16.0	5.7	23	86
22	-	0	0	63	1	1	0	1	1	0	0	0	0	0	0	0	1	2	0	9.73	35.0	4.1	55.0	5.4	0.5	3.41	0.40	5.34	0.53	0.05	4.11	125	37.0	90.0	30.4	338	351	10.6	12.6	0.37	12.1	13	72	43	1.5	8.4	2.9	25	82
23	-	1	1	64	1	0	1	0	1	0	0	0	0	0	0	0	1	2	0	8.85	17.4	6.6	73.1	1.0	0.2	1.54	0.59	6.47	0.09	0.02	4.10	128	38.4	93.6	31.1	332	170	7.8	8.4	0.13	10.9	22	65	37	1.3	8.4	2.5	32	64
24	-	1	1	66	1	1	0	1	0	1	1	0	0	0	1	0	1	3	2	8.48	49.9	5.3	42.6	1.5	0.7	4.23	0.45	3.61	0.13	0.06	5.50	166	47.4	86.2	30.2	350	225	10.5	12.1	0.24	11.9	34	77	48	1.7	10.6	3.4	21	94
25	-	1	1	59	1	1	1	0	0	0	0	0	0	0	1	0	2	0	2	10.56	31.6	5.9	60.6	1.8	0.1	3.34	0.62	6.40	0.19	0.01	5.64	149	48.0	85.1	26.4	310	231	11.1	13.6	0.26	12.3	19	72	42	1.4	10.0	3.7	13	94
26	-	0	1	81	1	0	0	0	0	0	0	0	0	0	1	0	1	2	0	9.52	10.3	2.5	87.2	0.0	0.0	0.98	0.24	8.30	0.00	0.00	4.68	143	41.7	89.1	30.6	343	233	10.8	13.0	0.25	13.9	10	62	40	1.8	7.6	2.9	12	80
27	-	0	1	77	0	0	0	0	1	0	0	0	0	0	0	0	2	2	2	9.54	11.3	10.0	78.3	0.3	0.1	1.08	0.95	7.47	0.03	0.01	3.29	111	32.2	97.9	33.7	345	142	11.2	12.4	0.15	12.9	14	57	36	1.7	17.3	7.3	22	62
28	-	1	1	62	1	1	1	0	1	1	1	0	0	0	1	0	2	0	2	7.45	10.3	6.0	83.5	0.1	0.1	0.77	0.45	6.21	0.01	0.01	3.77	114	34.2	90.7	30.2	333	179	10.8	12.3	0.19	12.9	16	67	44	1.9	10.1	3.5	45	78
29	-	0	1	55	1	1	0	1	0	1	0	0	0	0	0	0	2	0	2	9.27	15.0	6.5	78.2	0.2	0.1	1.39	0.60	7.25	0.02	0.01	4.56	155	43.5	95.4	34.0	356	165	9.7	10.8	0.16	12.3	51	70	40	1.3	6.4	2.3	73	91
30	-	0	1	51	1	0	0	0	1	0	0	0	0	0	0	0	1	2	0	5.67	24.0	7.6	63.3	4.6	0.5	1.36	0.43	3.59	0.26	0.03	5.37	155	44.1	82.1	28.9	351	196	9.4	9.7	0.18	12.0	38	73	48	1.9	12.1	5.1	24	101
31	excluded		0	74	1	1	0	1	0	1	0	0	0	0	0	0	1	1	2	6.41	11.2	5	56.9	3.1	0.5	1.15	0.38	2.28	1.49	0.03	4.10	126	38.0	92.7	30.7	332	115	11.1	16.3	0.18	12.2	8	70	47	1.7	9.1	3.6	17	70
32	-	0	1	78	1	1	1	1	1	0	1	1	0	0	1	0	1	2	1	9.22	8.2	6.3	84.5	0.7	0.3	0.76	0.58	7.79	0.06	0.03	3.54	118	34.6	97.7	33.3	341	131	11.7	15.7	0.15	12.9	15	54	33	1.6	17.8	4.9	15	73
33	-	0	1	60	1	1	1	0	0	0	0	0	0	0	0	0	2	1	2	7.73	27.7	5.4	66.1	0.5	0.3	2.14	0.42	5.11	0.04	0.02	4.24	128	38.4	90.6	30.2	333	142	10.9	12.5	0.16	12.7	16	64	44	2.2	12.4	5.7	14	56
34	excluded		1	59	1	1	1	1	1	1	0	1	0	0	0	0	1	3	3	6.33	47.2	3.9	47.5	0.9	0.5	2.99	0.25	3.00	0.06	0.03	4.48	149	42.6	95.1	33.3	350	268	9.8	11.4	0.26	11.6	15	76	48	1.7	10.7	3.5	20	53
35	-	0	1	81	1	0	1	0	1	1	0	1	0	0	0	1	1	2	0	6.46	13.6	5.9	56.9	3.1	0.5	0.88	0.38	3.68	1.49	0.03	4.10	126	38.0	92.7	30.7	332	115	11.6	13.8	0.13	14.3	6	69	37	1.2	11.5	4.2	25	69
36	-	0	0	81	1	1	0	1	0	0	1	0	0	0	0	0	2	0	2	8.99	23.2	7.0	69.7	0.0	0.1	2.09	0.63	6.26	0.00	0.01	4.38	132	38.4	87.7	30.1	344	150	11.8	16.3	0.18	12.2	8	75	47	1.7	9.6	3.6	15	77
37	-	1	0	77	1	1	1	1	0	0	0	0	0	0	0	0	2	1	2	15.63	11.5	6.8	81.6	0.0	0.1	1.79	1.07	12.75	0.00	0.02	3.35	103	30.9	92.2	30.7	333	164	11.1	13.6	0.18	12.9	12	81	47	1.4	10.5	3.1	19	56
38	-	0	1	69	0	0	1	0	0	0	0	0	0	0	0	0	2	0	2	8.12	16.6	8.1	69.9	4.7	0.7	1.35	0.66	5.67	0.38	0.06	3.52	109	32.6	92.6	31.0	334	182	10.9	12.4	0.20	12.1	19	64	42	1.9	17.4	6.3	22	48
39	-	1	1	78	1	1	1	0	1	0	0	0	0	0	0	0	2	1	2	13.21	7.8	5.9	86.2	0.1	0.0	1.03	0.78	11.39	0.01	0.00	4.75	149	43.6	91.8	31.4	342	230	11.8	13.9	0.27	13.0	25	71	43	1.5	13.5	5.9	27	50
40	-	1	1	72	1	0	0	0	1	0	1	0	0	0	1	0	2	2	3	10.44	20.7	7.2	69.4	2.4	0.3	2.16	0.75	7.25	0.25	0.03	3.11	94	27.6	88.7	30.2	341	150	10.8	12.8	0.16	12.4	11	70	45	1.8	20.8	7.6	26	72
41	-	0	1	75	0	1	1	0	1	0	0	1	0	0	0	0	1	2	1	8.50	17.5	7.3	72.4	2.6	0.2	1.49	0.62	6.15	0.22	0.02	3.64	112	33.3	91.5	30.8	336	191	10.8	12.3	0.21	12.4	16	68	40	1.4	11.3	3.5	20	59
42	-	0	1	76	1	0	0	0	0	0	0	0	0	0	0	0	1	2	0	9.93	6.9	5.1	87.4	0.1	0.1	0.68	0.50	8.68	0.01	0.01	4.58	138	39.9	87.1	30.2	347	132	10.5	10.8	0.14	13.9	22	67	43	1.8	10.2	3.8	42	42
43	-	0	1	67	1	1	0	0	1	1	1	0	0	0	0	0	1	2	3	8.47	8.1	5.5	86.2	0.0	0.2	0.69	0.47	7.29	0.00	0.02	3.23	93	27.7	85.8	28.8	336	176	10.9	13.0	0.19	12.5	38	79	49	1.6	9.2	3.6	36	92
44	-	0	1	77	1	0	0	0	0	0	0	0	0	0	0	0	2	0	2	9.78	10.7	8.7	80.3	0.1	0.2	1.05	0.85	7.85	0.01	0.02	3.76	116	33.0	87.8	30.9	352	200	8.6	8.4	0.17	12.3	15	74	43	1.4	8.7	2.9	286	173
45	-	0	1	60	1	1	0	0	1	1	0	0	0	0	0	0	2	0	2	6.54	14.5	9.0	74.9	0.8	0.1	0.95	0.59	4.90	0.05	0.00	4.18	135	38.5	92.1	32.4	351	129	9.8		0.13	12.1	18	64	42	1.9	16.5	6.2	18	51
46	-	0	1	70	1	0	0	1	0	0	0	1	0	0	1	0	2	3	2	10.23	15.0	7.6	76.7	0.6	0.1	1.53	0.78	7.85	0.06	0.01	4.78	141	40.6	84.9	29.5	347	208	10.1	11.3	0.21	12.3	36	73	45	1.6	18.1	6.1	30	59
47	-	1	1	57	1	0	0	0	1	0	0	1	0	0	1	0	1	3	3	9.08	18.0	7.8	73.3	0.7	0.2	1.63	0.71	6.66	0.06	0.02	2.93	104	30.8	105.1	35.5	338	233	9.7	10.3	0.23	15.0	34	62	39	1.7	4.8	2.4	32	75
48	-	1	1	59	0	1	1	0	1	1	1	0	0	0	1	0	2	1	2	11.24	27.9	6.9	62.9	2.1	0.2	3.14	0.78	7.06	0.24	0.02	3.69	115	33.6	91.1	31.2	342	464	8.5	8.0	0.39	12.3	44	65	44	2.1	9.7	4.5	33	81
49	-	0	1	54	0	0	1	0	0	0	0	0	0	0	0	0	1	2	0	7.96	20.6	4.8	71.6	2.4	0.6	1.64	0.38	5.70	0.19	0.05	3.88	122	35.4	91.2	31.4	345	276	10.6	12.2	0.29	12.7	17	69	43	1.7	17.0	4.8	44	97
50	-	0	1	66	0	1	0	0	0	0	0	0	0	0	0	0	1	3	0	7.65	20.8	5.1	70.3	3.1	0.7	1.59	0.39	5.38	0.24	0.05	4.08	130	37.4	91.7	31.9	348	264	10.5	12.6	0.28	12.4	14	60	42	2.3	25.9	6.9	38	88
51	-	1	1	63	0	1	0	0	1	0	0	0	0	0	0	0	2	0	3	6.93	37.5	5.1	51.6	5.2	0.6	2.60	0.35	3.58	0.36	0.04	4.01	123	35.8	89.3	30.7	344	248	9.4	10.3	0.23	12.2	13	66	42	1.8	8.8	3.1	24	40
52	-	0	1	58	1	0	0	0	1	0	0	0	0	0	0	0	2	0	2	10.20	12.9	6.1	80.1	0.7	0.2	1.32	0.62	8.17	0.07	0.02	4.17	126	37.9	90.9	30.2	332	240	9.6	9.7	0.23	13.2	61	66	34	1.1	6.2	2.6	31	75
53	-	1	0	73	1	0	0	0	0	0	0	0	0	0	0	0	2	1	2	9.46	17.0	4.0	77.6	1.1	0.3	1.61	0.38	7.34	0.10	0.03	4.17	128	38.9	93.3	30.7	329	260	10.2	12.3	0.27	13.3	14	72	42	1.4	7.7	1.8	38	78
54	-	1	1	76	1	0	0	1	1	0	1	0	0	0	0	0	1	2	1	9.46	17.0	4.0	77.6	1.1	0.3	1.61	0.38	7.34	0.10	0.03	4.17	128	38.9	93.3	30.7	329	260	10.2	12.3	0.27	13.3	11	70	43	1.6	8.2	2.4	32	89
55	excluded		1	81	0	0	0	0	0	1	0	0	0	0	1	0	2	0	2	9.54	26.4	4.8	66.3	1.9	0.6	2.52	0.46	6.32	0.18	0.06	5.05	154	45.3	89.7	30.5	340	179	9.7	11.6	0.17	13.2	52	73	46	1.7	11.8	4.0	25	71
56	-	1	1	67	1	0	0	0	1	0	1	0	1	0	1	0	2	0	2	12.92	17.1	6.1	76.5	0.1	0.2	2.21	0.79	9.89	0.01	0.02	4.52	147	41.8	92.5	32.5	352	134	11.4	13.8	0.15	12.5	14	72	42	1.4	7.7	1.8	38	78
57	-	0	1	59	1	1	0	0	0	0	0	0	0	0	0	0	2	0	2	9.27	19.1	4.9	75.3	0.5	0.2	1.77	0.45	6.98	0.05	0.02	3.56	102	31.8	89.3	28.7	321	157	10.4	11.7	0.16	13.2	14	72	42	1.4	14.7	5.1	39	96
58	-	0	1	68	1	0	0	1	1	0	0	1	0	0	1	0	2	1	2	12.49	3.5	5.4	90.3	0.2	0.6	0.44	0.67	11.28	0.02	0.08	2.86	89	26.3	92.0	31.1	338	86	11.5	14.1	0.10	14.8	14	73	44	1.5	12.6	5.5	18	77
59	-	0	1	71	0	1	0	0	1	0	0	0	0	0	1	0	1	2	1	6.62	37.2	7.6	53.5	0.9	0.8	2.46	0.50	3.55	0.06	0.05	5.05	158	46.5	92.1	31.3	340	189	12.1	16.2	0.23	12.6	16	75	47	1.7	15.3	6.3	22	65
60	-	1	1	79	0	1	0	1	0	1	0	0	0	0	0	0	2	0	2	6.62	11.3	5.1	81.3	2.0	0.3	0.75	0.34	5.38	0.13	0.02	2.84	107	30.9	108.8	37.7	346	60	10.1	9.5	0.06	14.5	31	73	44	1.5	10.9	4.5	27	75
61	-	1	1	64	1	0	1	0	1	1	0	0	0	0	0	0	2	0	2	10.42	10.1	4.7	85.1	0.0	0.1	1.05	0.49	8.87	0.00	0.01	4.29	131	37.0	86.2	30.5	354	229	9.1	9.4	0.21	11.6	45	70	39	1.3	12.6	4.5	31	103
62	-	0	0	79	1	1	0	0	1	1	0	1	0	0	1	0	2	0	3	7.34	24.8	5.2	67.0	2.6	0.4	1.82	0.38	4.92	0.19	0.03	4.16	125	36.7	88.2	30.0	341	185	10.2	11.7	0.19	12.5	17	61	38	1.7	6.0	2.5	19	78
63	-	1	1	50	0	0	0	0	1	0	0	0	0	0	0	0	1	2	0	6.12	25.0	5.6	67.3	1.6	0.5	1.53	0.34	4.12	0.10	0.03	5.40	172	49.3	91.3	31.9	349	262	11.4	13.7	0.30	12.5	59	70	46	1.9	9.6	4.3	29	95
64	excluded		1	62	0	0	0	0	1	0	0	0	0	0	1	0	2	0	3	8.97	14.0	5.0	80.6	0.2	0.2	1.26	0.45	7.22	0.02	0.02	3.71	110	33.4	90.0	29.6	329	148	11.2	14.2	0.16	13.3	17	71	46	1.8	9.5	3.8	17	47
65	-	1	1	53	0	0	1	1	1	0	0	0	0	0	0	0	1	2	0	7.88	25.8	6.5	66.3	1.3	0.1	2.03	0.51	5.23	0.10	0.01	5.19	160	47.9	92.3	30.8	334	255	9.6	11.0	0.24	12.4	27	68	48	2.4	8.1	3.2	59	62
66	-	0	1	67	1	0	0	0	1	1	0	0	0	0	0	0	1	2	0	5.77	33.1	5.0	61.1	0.5	0.3	1.91	0.29	3.52	0.03	0.02	3.67	122	34.3	93.5	33.2	356	158	9.0	8.9	0.14	12.3	19	67	40	1.5	12.3	4.9	33	77
67	-	0	1	65	1	1	0	0	0	0	0	0	0	0	0	0	2	0	2	9.45	16.7	7.1	75.2	0.8	0.2	1.58	0.67	7.10	0.08	0.02	3.76	123	37.1	98.7	32.7	332	255	10.1	11.1	0.26	12.2	8	74	40	1.2	8.4	3.0	12	85
68	-	1	1	56	1	0	1	0	1	0	0	0	0	0	1	0	2	0	1	11.36	8.6	5.3	85.3	0.4	0.0	0.98	0.60	9.69	0.04	0.00	4.43	140	40.6	91.8	31.6	344	255	8.9	11.2	0.23	11.9	24	74	47	1.7	31.1	9.6	86	71
69	-	1	1	58	1	0	0	0	1	0	0	0	0	0	0	0	1	3	0	9.01	8.9	4.1	86.9	0.0	0.1	0.80	0.37	7.83	0.00	0.01	3.73	116	33.8	90.6	31.1	343	215	10.5	11.8	0.23	11.5	12	66	38	1.4	4.7	1.4	31	150
70	-	0	0	63	0	1	1	0	0	0	0	0	0	0	0	0	1	2	1	7.07	18.5	5.9	74.6	1.0	0.0	1.31	0.42	5.27	0.07	0.00	3.90	127	38.8	99.5	32.6	327	241	10.3	11.4	0.25	12.3	8	74	42	1.3	6.1	1.6	13	67
71	-	1	0	73	1	0	0	1	1	0	0	0	0	0	1	0	1	1	1	15.90	7.2	5.0	87.6	0.0	0.2	1.15	0.79	13.93	0.00	0.03	3.23	100	29.7	92.0	31.0	337	201	9.8	11.0	0.20	12.7	10	61	36	1.4	5.1	1.6	24	128
72	-	1	1	57	0	1	0	0	0	1	0	0	0	0	1	0	1	1	3	8.76	14.2	7.7	75.4	1.4	0.3	1.24	0.68	6.60	0.12	0.02	5.15	150	43.3	84.1	29.2	347	281	7.6	8.9	0.21	11.3	52	72	45	1.7	21.4	8.4	41	82
73	-	0	1	71	1	1	0	1	1	0	1	0	0	0	1	0	2	3	3	12.40	11.2	5.2	83.4	0.1	0.1	1.39	0.64	10.35	0.01	0.01	3.82	127	37.4	97.9	33.2	340	161	10.8	12.9	0.17	12.9	20	63	42	2.0	7.0	2.8	35	56
74	-	0	1	69	1	0	0	0	1	0	0	1	0	0	0	0	1	1	3	9.23	22.9	6.3	69.4	1.3	0.1	2.11	0.58	6.41	0.12	0.01	3.67	112	33.7	91.8	30.5	332	167	10.4	11.6	0.17	12.5	13	65	43	2.0	8.0	2.5	19	49
75	-	1	1	58	1	0	0	0	1	1	0	0	0	0	1	0	2	1	2	6.16	34.7	6.0	54.6	4.4	0.3	2.14	0.37	3.36	0.27	0.02	4.94	150	43.1	87.2	30.4	348	290	10.4	12.0	0.30	13.3	26	75	42	1.3	9.5	2.8	28	78
76	-	1	1	54	1	0	1	0	1	1	1	1	0	0	0	0	2	0	3	6.84	19.4	11.1	65.7	3.7	0.1	1.33	0.76	4.49	0.25	0.01	4.13	133	39.1	94.7	32.2	340	258	10.3	11.8	0.27	13.0	26	72	45	1.7	5.5	1.4	47	68
77	excluded		1	64	0	0	1	0	1	0	0	0	0	0	0	0	2	0	2	9.82	13.1	6.8	77.9	1.9	0.3	1.29	0.67	7.64	0.19	0.03	3.73	122	37.5	100.5	32.7	325	217	10.0	11.2	0.22	12.2	31	61	39	1.8	9.0	3.1	22	73
78	-	1	1	55	1	0	0	0	0	1	0	0	0	0	1	0	1	2	0	12.18	7.9	5.1	86.9	0.0	0.1	0.96	0.62	10.59	0.00	0.01	4.80	153	44.4	92.5	31.9	345	184	11.2	13.1	0.21	12.6	13	62	41	2.0	18.1	6.1	27	62
79	-	1	1	75	1	0	1	0	1	0	0	0	0	0	1	0	1	1	1	6.12	9.6	4.2	85.5	0.7	0.0	0.59	0.26	5.23	0.04	0.00	4.24	133	38.4	90.6	31.4	346	167	10.4	12.1	0.17	12.2	12	72	46	1.8	13.6	4.8	19	36
80	-	1	0	69	1	0	0	1	0	1	0	0	0	0	1	0	1	1	0	4.00	18.5	10.0	56.9	13.8	0.8	0.74	0.40	2.28	0.55	0.03	4.46	141	40.1	89.9	31.6	352	182	10.2	11.5	0.19	12.9	22	76	46	1.5	9.1	2.9	12	104
81	-	0	0	60	1	0	0	0	0	0	0	0	0	0	0	0	1	2	0	6.33	47.2	3.9	47.5	0.9	0.5	2.99	0.25	3.00	0.06	0.03	4.48	149	42.6	95.1	33.3	350	268	9.8	11.4	0.26	11.6	15	76	48	1.7	10.7	3.5	20	53
82	-	0	0	71	1	0	1	0	0	1	0	0	0	0	0	0	1	3	2	11.49	11.0	5.6	83.3	0.0	0.1	1.26	0.64	9.58	0.00	0.01	3.20	100	29.8	93.1	31.3	336	185	12.3	15.7	0.23	13.0	40	64	37	1.4	6.7	2.5	95	151
83	-	1	1	79	1	1	0	0	0	1	0	0	0	0	0	0	2	0	2	8.38	26.5	3.9	66.8	2.3	0.5	2.22	0.33	5.60	0.19	0.04	4.62	156	42.9	92.9	33.8	364	127	10.3	11.7	0.13	12.2	21	76	38	1.0	12.7	5.9	31	135
84	-	0	1	62	1	0	1	0	1	1	0	0	0	0	0	0	2	0	2	8.30	32.9	6.6	57.9	2.0	0.6	2.73	0.55	4.80	0.17	0.05	4.71	142	42.5	90.2	30.1	334	182	9.9	10.4	0.18	13.1	33	70	44	1.7	14.1	5.0	38	63
85	excluded		1	65	0	0	0	1	1	1	0	0	0	0	0	0	1	2	3	6.12	9.6	4.2	85.5	0.7	0.0	0.59	0.26	5.23	0.04	0.00	4.24	133	38.4	90.6	31.4	346	167	10.4	12.1	0.17	12.2	12	72	46	1.8	13.6	4.8	19	36
86	-	0	1	71	0	1	0	0	0	1	0	0	0	0	0	0	2	0	2	9.87	14.4	6.8	78.7	0.0	0.1	1.42	0.67	7.77	0.00	0.01	4.06	121	36.1	88.9	29.8	335	155	9.9	9.9	0.15	13.2	17	68	39	1.3	5.4	2.3	30	92
87	-	1	1	63	1	0	1	0	0	1	0	0	0	0	0	0	2	0	2	6.63	24.4	5.1	66.6	3.3	0.6	1.62	0.34	4.41	0.22	0.04	4.42	154	43.4	98.2	34.8	355	132	9.7	10.2	0.13	11.5	38	74	47	1.7	19.9	7.1	34	89
88	-	1	1	69	1	1	0	1	1	0	1	0	0	0	0	0	2	0	2	8.97	14.0	5.0	80.6	0.2	0.2	1.26	0.45	7.22	0.02	0.02	3.71	110	33.4	90.0	29.6	329	148	11.2	14.2	0.16	13.3	17	71	46	1.8	9.5	3.8	17	47
89	-	0	1	82	0	0	0	0	0	1	0	1	1	0	0	1	1	2	0	13.84	14.7	5.9	79.2	0.1	0.1	2.04	0.82	10.96	0.01	0.01	3.79	130	39.6	104.5	34.3	328	180	10.9	12.1	0.20	12.1	26	72	45	1.7	22.6	7.3	31	69
90	-	0	1	58	0	1	0	0	1	0	0	0	1	0	1	0	1	2	0	6.17	30.0	6.6	60.9	1.9	0.6	1.85	0.41	3.75	0.12	0.04	5.17	151	45.4	87.8	29.2	333	165	11.3	13.8	0.19	13.3	25	68	45	2.0	11.7	3.1	19	83
91	-	0	0	79	1	1	0	0	1	1	0	0	0	0	1	0	2	0	2	7.92	26.3	4.7	67.2	1.8	0.0	2.08	0.37	5.33	0.14	0.00	3.97	117	35.8	90.2	29.5	327	192	10.0	10.6	0.19	14.1	11	58	37	1.8	5.8	1.9	11	99
92	excluded		1	66	1	0	0	0	1	1	1	1	0	0	0	1	1	2	0	10.16	8.6	4.9	86.4	0.1	0.0	0.87	0.50	8.78	0.01	0.00	3.59	119	34.5	96.1	33.1	345	125	10.0	10.8	0.12	11.9	18	63	40	1.7	10.1	3.6	14	54
93	excluded		1	68	1	1	0	1	1	1	0	1	0	0	1	0	1	2	2	7.85	23.4	6.2	70.2	0.1	0.1	1.84	0.49	5.50	0.01	0.01	4.87	149	44.1	90.6	30.6	338	181	10.1	12.2	0.18	12.6	45	76	49	1.8	11.1	3.1	50	68
94	-	0	1	76	1	1	1	1	1	0	0	0	0	0	1	0	2	1	2	6.90	8.1	6.2	84.5	1.2	0.0	0.56	0.43	5.83	0.08	0.00	4.44	124	38.6	86.9	27.9	321	161	9.7	10.5	0.16	14.0	14	62	42	2.1	8.0	2.8	16	65
95	-	1	1	68	0	0	0	1	1	1	0	0	0	0	0	0	1	1	0	9.82	13.1	6.8	77.9	1.9	0.3	1.29	0.67	7.64	0.19	0.03	3.73	122	37.5	100.5	32.7	325	217	10.0	11.2	0.22	12.2	31	61	39	1.8	9.0	3.1	22	73
96	-	1	1	63	0	0	0	0	1	0	0	0	0	0	1	0	2	2	2	7.85	23.4	6.2	70.2	0.1	0.1	1.84	0.49	5.50	0.01	0.01	4.87	149	44.1	90.6	30.6	338	181	10.1	12.2	0.18	12.6	45	76	49	1.8	11.1	3.1	50	68
97	-	0	1	68	0	0	0	0	1	0	0	0	0	0	0	0	2	0	2	7.59	20.3	7.0	70.5	1.7	0.5	1.54	0.53	5.35	0.13	0.04	4.91	163	46.4	94.5	33.2	351	221	9.8	11.2	0.22	12.1	33	67	44	1.9	14.8	4.5	48	85
98	-	1	1	69	1	1	0	1	0	0	1	0	0	0	0	0	1	1	3	9.54	26.4	4.8	66.3	1.9	0.6	2.52	0.46	6.32	0.18	0.06	5.05	154	45.3	89.7	30.5	340	179	9.7	11.6	0.17	13.2	52	73	46	1.7	11.8	4.0	25	71
99	-	1	1	73	1	0	0	0	1	0	0	1	0	0	0	0	2	0	1	10.16	8.6	4.9	86.4	0.1	0.0	0.87	0.50	8.78	0.01	0.00	3.59	119	34.5	96.1	33.1	345	125	10.0	10.8	0.12	11.9	18	63	40	1.7	10.1	3.6	14	54
100	-	1	1	68	1	0	0	0	1	1	0	0	0	0	0	0	2	0	2	8.47	9.6	7.7	82.6	0.0	0.1	0.81	0.65	7.00	0.00	0.01	3.42	116	34.3	100.3	33.9	338	172	10.1	11.6	0.17	12.6	21	59	43	2.7	13.7	5.0	7	93
[truncated: 23 more columns]

## Sheet: Supplementary Table S1b
Sample ID	Excluded from the analysis	Plaque stability(1 stable,0 Unstable)	Gender (1 male 0 female)	Age	Hypertension	Diabetes	Hyperlipidemia	Coronary heart disease	Smoking	Cerebral infarction	Subclavian artery stenosis	Lower limb artery stenosis	Renal artery stenosis	Renal insufficiency	Vertebral artery stenosis	Abdominal aortic aneurysm	Surgical side(1 left，2 right）	Degree of left carotid artery stenosis（0 Mild,1 Moderate,2 Severe，3,occlusion)	Degree of right carotid artery stenosis（0 Mild,1 Moderate,2 Severe，3,occlusion)	WBC	LY%	MONO%	NEUT%	EOS%	BASO%	LY#	MONO#	NEUT#	EOS#	BASO#	RBC	HGB	HCT	MCV	MCH	MCHC	PLT	MPV	PDW	PCT	RDW-C	ALT	TP	Alb	A/G	TBil	DBil	GGT	ALP
101	-	1	0	64	1	0	1	0	0	1	0	0	0	0	0	0	1	2	0	3.87	36.2	7	55.3	1	0.5	1.4	0.27	2.14	0.04	0.02	4.49	134	39.9	88.9	336	29.8	198	0.2	10.8	10	17	66	44	2	10.3	3	27	65	9.5
102	-	1	1	64	1	0	1	0	1	1	0	0	0	0	1	0	1	2	3	6.54	29.7	7	57.2	3.4	0.9	1.9	1.94	0.46	3.74	0.22	5.27	168	49.2	93.3	342	31.9	334	0.21	55.7	7.4	18	71	46	1	12.6	3.6	56	95	15.1
103	-	1	1	62	1	1	1	0	1	0	0	0	0	0	0	0	1	2	0	10.16	19.1	7.5	72.7	0.6	0.1	1.94	0.76	7.39	0.06	0.01	3.94	132	38.6	98	342	33.5	413	0.19	10.4	9.6	42	62	44	2.4	7.3	2.5	30	69	14.5
104	-	1	1	71	1	0	1	0	0	0	1	0	0	0	0	0	2	0	2	6.75	27.8	5.9	59.6	3.1	1	2.7	1.88	0.4	4.02	0.21	0.06	151	42.7	89.6	353	1.6	159	0.12	50	7.8	22	77	44	1.3	15.9	6.4	30	83	3.8
105	-	1	1	69	1	1	1	1	1	0	0	0	0	0	0	0	1	2	3	5.04	20.6	6.6	65.3	5.9	0.4	1.1	1.04	0.33	3.29	0.3	0.02	135	39.9	90.2	339	30.6	137	0.17	16	6.4	37	60	40	3.1	26	5.5	11.5	16	2.1
106	-	0	1	62	1	0	1	0	1	0	1	0	0	0	0	0	2	1	2	2.32	18.5	10.0	56.9	13.8	0.8	0.74	0.40	2.28	0.55	0.03	4.46	141	40.1	89.9	31.6	352	182	10.2	11.5	0.19	12.9	22	76	46	1.5	9.1	2.9	12	104
107	-	0	1	60	1	0	1	0	1	1	1	0	0	0	1	0	2	1	2	5.41	26.5	3.9	66.8	2.3	0.5	2.22	0.33	5.60	0.19	0.04	4.62	156	42.9	92.9	33.8	364	127	10.3	11.7	0.13	12.2	21	76	38	1.0	12.7	5.9	31	135
108	-	0	1	69	1	0	1	0	0	1	0	0	0	0	0	0	2	2	1	3.31	24.4	5.1	66.6	3.3	0.6	1.62	0.34	4.41	0.22	0.04	4.42	154	43.4	98.2	34.8	355	132	9.7	10.2	0.13	11.5	38	74	47	1.7	19.9	7.1	34	89
109	excluded		1	70	1	1	0	0	1	0	0	0	1	0	0	0	1	2		7.88	25.8	6.5	66.3	1.3	0.1	2.03	0.51	5.23	0.10	0.01	5.19	160	47.9	92.3	30.8	334	255	9.6	11.0	0.24	12.4	27	68	48	2.4	8.1	3.2	59	62
110	-	1	1	56	0	0	1	0	0	0	0	0	0	0	0	0	1	2	0	3.33	17.0	4.0	77.6	1.1	0.3	1.61	0.38	7.34	0.10	0.03	4.17	128	38.9	93.3	30.7	329	260	10.2	12.3	0.27	13.3	14	72	42	1.4	7.7	1.8	38	78
111	-	1	1	58	1	0	0	0	1	1	0	0	0	0	0	0	1	2	0	5.62	17.0	4.0	77.6	1.1	0.3	1.61	0.38	7.34	0.10	0.03	4.17	128	38.9	93.3	30.7	329	260	10.2	12.3	0.27	13.3	11	70	43	1.6	8.2	2.4	32	89
112	-	1	1	66	0	0	1	1	1	1	0	0	0	0	0	0	2	0	2	6.61	17.1	6.1	76.5	0.1	0.2	2.21	0.79	9.89	0.01	0.02	4.52	147	41.8	92.5	32.5	352	134	11.4	13.8	0.15	12.5	14	72	42	1.4	7.7	1.8	38	78
113	excluded		0	75	1	0	0	1	1	0	0	0	0	0	0	0	2	1		9.01	8.9	4.1	86.9	0.0	0.1	0.80	0.37	7.83	0.00	0.01	3.73	116	33.8	90.6	31.1	343	215	10.5	11.8	0.23	11.5	12	66	38	1.4	4.7	1.4	31	150
114	excluded		1	67	1	1	1	1	1	0	0	1	0	0	0	0	1	2		11.36	8.6	5.3	85.3	0.4	0.0	0.98	0.60	9.69	0.04	0.00	4.43	140	40.6	91.8	31.6	344	255	8.9	11.2	0.23	11.9	24	74	47	1.7	31.1	9.6	86	71
115	-	0	1	68	1	0	1	1	1	1	0	0	0	0	0	0	2	1	2	3.24	14.0	5.0	80.6	0.2	0.2	1.26	0.45	7.22	0.02	0.02	3.71	110	33.4	90.0	29.6	329	148	11.2	14.2	0.16	13.3	17	71	46	1.8	9.5	3.8	17	47
116	-	0	1	66	0	0	0	0	0	0	1	0	0	0	1	0	2	0	2	10.20	12.9	6.1	80.1	0.7	0.2	1.32	0.62	8.17	0.07	0.02	4.17	126	37.9	90.9	30.2	332	240	9.6	9.7	0.23	13.2	61	66	34	1.1	6.2	2.6	31	75
117	-	0	0	71	1	0	1	0	0	0	0	0	0	0	0	0	1	2	0	9.27	19.1	4.9	75.3	0.5	0.2	1.77	0.45	6.98	0.05	0.02	3.56	102	31.8	89.3	28.7	321	157	10.4	11.7	0.16	13.2	14	72	42	1.4	14.7	5.1	39	96
118	-	1	1	52	1	0	1	1	1	0	0	0	0	0	0	0	2	1	2	7.82	11.3	5.1	81.3	2.0	0.3	0.75	0.34	5.38	0.13	0.02	2.84	107	30.9	108.8	37.7	346	60	10.1	9.5	0.06	14.5	31	73	44	1.5	10.9	4.5	27	75
119	-	1	1	59	0	1	1	0	0	0	0	0	0	0	0	0	2	0	2	3.51	10.1	4.7	85.1	0.0	0.1	1.05	0.49	8.87	0.00	0.01	4.29	131	37.0	86.2	30.5	354	229	9.1	9.4	0.21	11.6	45	70	39	1.3	12.6	4.5	31	103
120	excluded		1	65	1	0	1	0	0	0	1	0	0	0	0	0	1	2		15.90	7.2	5.0	87.6	0.0	0.2	1.15	0.79	13.93	0.00	0.03	3.23	100	29.7	92.0	31.0	337	201	9.8	11.0	0.20	12.7	10	61	36	1.4	5.1	1.6	24	128
121	-	1	1	78	1	0	1	1	1	0	1	0	0	0	0	0	1	2	2	5.22	25.0	5.6	67.3	1.6	0.5	1.53	0.34	4.12	0.10	0.03	5.40	172	49.3	91.3	31.9	349	262	11.4	13.7	0.30	12.5	59	70	46	1.9	9.6	4.3	29	95
122	-	1	1	66	1	0	1	0	1	0	1	0	0	0	1	0	1	2	0	6.93	25.8	6.5	66.3	1.3	0.1	2.03	0.51	5.23	0.10	0.01	5.19	160	47.9	92.3	30.8	334	255	9.6	11.0	0.24	12.4	27	68	48	2.4	8.1	3.2	59	62
123	-	0	1	63	1	1	0	0	1	0	0	0	0	0	0	0	2	2	2	8.30	32.9	6.6	57.9	2.0	0.6	2.73	0.55	4.80	0.17	0.05	4.71	142	42.5	90.2	30.1	334	182	9.9	10.4	0.18	13.1	33	70	44	1.7	14.1	5.0	38	63
124	-	1	1	76	1	0	1	1	1	0	0	0	0	0	0	0	2	2	2	8.64	8.6	5.3	85.3	0.4	0.0	0.98	0.60	9.69	0.04	0.00	4.43	140	40.6	91.8	31.6	344	255	8.9	11.2	0.23	11.9	24	74	47	1.7	31.1	9.6	86	71
125	-	0	0	67	1	0	1	0	0	0	0	0	0	0	0	0	1	2	1	9.87	14.4	6.8	78.7	0.0	0.1	1.42	0.67	7.77	0.00	0.01	4.06	121	36.1	88.9	29.8	335	155	9.9	9.9	0.15	13.2	17	68	39	1.3	5.4	2.3	30	92
126	-	0	0	70	1	1	0	1	0	1	0	0	0	0	0	0	1	2	1	13.84	14.7	5.9	79.2	0.1	0.1	2.04	0.82	10.96	0.01	0.01	3.79	130	39.6	104.5	34.3	328	180	10.9	12.1	0.20	12.1	26	72	45	1.7	22.6	7.3	31	69
127	-	0	1	65	0	0	0	0	1	0	0	0	0	0	0	0	2	0	2	6.17	30.0	6.6	60.9	1.2	0.6	1.32	0.41	3.75	0.12	0.04	5.17	151	45.4	87.8	29.2	333	165	11.3	13.8	0.19	13.3	25	68	45	2.0	11.7	3.1	19	83
128	-	0	0	65	1	0	0	1	0	0	0	0	0	0	0	0	2	1	2	7.41	11.0	5.6	83.3	0.0	0.1	1.26	0.64	9.58	0.00	0.01	3.21	100	29.3	93.1	31.3	336	185	12.3	15.7	0.23	13.0	40	64	37	1.4	6.7	2.5	95	151
129	-	0	1	71	1	1	1	1	1	0	0	1	0	0	0	0	1	2	2	7.92	26.3	4.7	67.2	1.8	0.0	2.08	0.37	5.33	0.14	0.00	3.97	117	35.8	90.2	29.5	327	192	10.0	10.6	0.19	14.1	11	58	37	1.8	5.8	1.9	11	99
130	excluded		0	77	1	0	1	0	1	0	1	0	1	0	0	0	2	1		8.76	14.2	7.7	75.4	1.4	0.3	1.24	0.68	6.60	0.12	0.02	5.15	150	43.3	84.1	29.2	347	281	7.6	8.9	0.21	11.3	52	72	45	1.7	21.4	8.4	41	82
131	-	1	1	68	1	0	1	0	1	0	0	1	0	0	0	0	1	2	0	5.35	13.1	6.8	77.9	1.9	0.3	1.29	0.67	7.64	0.19	0.03	3.73	122	37.5	100.5	32.7	325	217	10.0	11.2	0.22	12.2	31	61	39	1.8	9.0	3.1	22	73
132	-	1	1	68	1	1	1	0	0	1	0	0	0	0	0	0	1	2	1	2.06	7.2	5.0	87.6	0.0	0.2	1.21	0.71	13.93	0.02	0.03	3.23	100	29.7	92.0	31.0	337	201	9.8	11.0	0.20	12.7	10	61	36	1.4	5.1	1.6	24	128
133	-	1	1	69	1	0	1	1	1	1	0	0	0	0	0	0	1	2	3	3.77	14.2	7.7	75.2	1.3	0.3	1.24	0.68	6.60	0.12	0.02	5.15	150	43.3	84.1	29.2	347	281	7.6	8.9	0.21	11.3	52	72	45	1.7	21.4	8.4	41	82
134	-	1	1	51	0	1	0	0	1	0	1	0	0	0	0	0	1	1	0	5.48	34.7	6.0	54.6	4.1	0.2	2.14	0.37	3.36	0.27	0.02	4.94	150	43.1	87.2	30.4	348	290	10.4	12.0	0.30	13.3	26	75	42	1.3	9.5	2.8	28	78
135	-	1	0	68	1	0	1	0	0	0	0	0	0	0	0	0	2	0	2	7.19	19.4	11.2	65.7	3.7	0.1	1.33	0.76	4.49	0.25	0.01	4.13	133	39.1	94.7	32.2	340	258	10.3	11.8	0.27	13.0	26	72	45	1.7	5.5	1.4	47	68
136	-	1	1	65	1	1	1	0	1	0	0	0	0	0	0	0	2	0	2	8.9	7.9	5.1	86.9	0.0	0.1	0.96	0.62	10.59	0.00	0.01	4.80	153	44.4	92.5	31.9	345	184	11.2	13.1	0.21	12.6	13	62	41	2.0	18.1	6.1	27	62
137	-	1	1	75	0	0	1	1	0	1	0	1	1	0	0	0	2	1	2	6.61	9.6	4.2	85.5	0.7	0.0	0.59	0.26	5.23	0.04	0.00	4.24	133	38.4	90.6	31.4	346	167	10.4	12.1	0.17	12.2	12	72	46	1.8	13.6	4.8	19	36
138	-	0	1	70	1	0	0	0	1	0	0	0	0	0	0	0	2	0	2	6.90	8.1	6.2	84.5	1.2	0.0	0.56	0.43	5.83	0.08	0.00	4.44	124	38.6	86.9	27.9	321	161	9.7	10.5	0.16	14.0	14	62	42	2.1	8.0	2.8	16	65
139	-	0	1	62	0	0	0	1	0	0	0	0	0	0	0	0	1	0	2	7.59	20.3	7.0	70.5	1.7	0.5	1.54	0.53	5.35	0.13	0.04	4.91	163	46.4	94.5	33.2	351	221	9.8	11.2	0.22	12.1	33	67	44	1.9	14.8	4.5	48	85
140	-	0	1	62	0	1	0	0	0	1	0	0	0	0	0	0	1	2	0	6.33	47.2	3.9	47.5	0.9	0.5	2.99	0.25	3.00	0.06	0.03	4.48	149	42.6	95.1	33.3	350	268	9.8	11.4	0.26	11.6	15	76	48	1.7	10.7	3.5	20	53
[truncated: 23 more columns]

## Sheet: Supplementary Table S1c
Supplementary Table S1a
Clinical Features of All Patients
					Entire cohort (n=123)
			Variable		mean	SD	percent
Basic Clinical Characteristics			Age (years)		66.534	7.775
			Weight (kg)		72.823	10.565
			Gender (male, %)				83
Basic Lesion Characteristics			Surgical side(%)
			Left				46.5517
			Right				53.4483
			Degree of left carotid artery stenosis(%)
			Mild				32.7586
			Moderate				21.5517
			Severe				38.7931
			Occlusion				5.17241
			Degree of right carotid artery stenosis(%)
			Mild				26.7241
			Moderate				12.069
			Severe				50
			Occlusion				11.2069
Current Diagnoses			Hypertension (%)				69.8276
			Diabetes (%)				38.7931
			Hyperlipidemia (%)				42.2414
			Coronary heart disease(%)				28.4483
			Smoking(%)				57.7586
			Cerebral infarction (%)				33.6207
			Subclavian artery stenosis(%)				17.2414
			Lower limb artery stenosis(%)				12.069
			Renal artery stenosis(%)				3.44828
			Renal insufficiency(%)				0.862069
			Vertebral artery stenosis(%)				27.5862
			Abdominal aortic aneurysm(%)				1.72414
Basic Blood Chemistry			White blood cell	×10S9/L	8.28259	2.58179
			Lymphocytes	％	19.2784	9.36729
			Monocytes	％	6.02155	1.45452
			Neutrophil	％	72.706	10.5466
			Eosinophil	％	1.59914	2.69504
			Basophil	％	0.275	0.227223
			Lymphocytes	×10S9/L	1.61052	0.68686
			Monocytes	×10S9/L	0.560603	0.251622
			Neutrophil	×10S9/L	6.50759	2.58486
			Eosinophil	×10S9/L	0.206638	0.595477
			Basophil	×10S9/L	0.0272414	0.0392004
			Red Blood Cells	×10S12/L	4.13422	0.830709
			Hemoglobin	g/L	131.897	18.7001
			HCT	%	38.6828	5.09948
			MCV	fl	92.2026	4.94478
			MCH	pg	44.8052	63.4732
			MCHC	g/L	326.978	65.157
			Platelet	×10S9/L	201.474	62.9171
			MPV	fl	9.80767	2.2313
			PDW	fl	12.4348	5.67044
			PCT	%	0.549052	1.66463
			RDW-C	%	13.2612	3.74425
			ALT	U/L	25.5603	15.6396
			Total protein	g/L	67.6897	7.25728
			Albumin	g/L	40.7828	9.00241
			Albumin/Globulin ratio		2.21724	2.9428
			Total bilirubin	μmol/L	11.3017	5.37442
			Direct bilirubin	μmol/L	5.20603	6.48733
			GGT	U/L	38.3448	47.8772
			ALP	U/L	77.75	31.8712
			AST	U/L	23.2069	8.99422
			Total bile acid	μmol/L	3.7569	2.61049
			Lactate dehydrogenase	U/L	176.836	34.8891
			Cholinesterase	kU/L	7.9319	1.44443
			K	mmol/L	4.06983	0.386786
			Na	mmol/L	140.259	3.85863
			Cl	mmol/L	105.224	2.14308
			Total CO2	mmol/L	27.1629	2.17989
			Ca	mmol/L	2.26164	0.0899463
			Urea	mmol/L	5.52759	1.67824
			Blood glucose	mmol/L	5.87922	1.64426
			Uric acid	μmol/L	331.81	86.2653
			P	mmol/L	1.16474	0.131965
			Creatinine	μmol/L	75.9052	14.9072
			Total cholesterol	mmol/L	3.72241	1.04089
			Triglycerides	mmol/L	1.51	0.992748
			HDL-C	mmol/L	1.00724	0.247796
			LDL-C	mmol/L	2.06029	0.724596
			ApoA1	g/L	1.21509	0.177502
			ApoB	g/L	0.787845	0.265539
			Lipoprotein(a)	mg/L	213.94	263.156
			hsCRP	mg/L	2.93793	5.10428
			Free fatty acid	μmol/L	438.052	223.202
Numerical values were corrected for multiple comparisons using the Holm-Sidak method (alpha= 0.05, presented with padj).

## Sheet: Supplementary Table S1d
Supplementary Table S1b
Clinical Features of DIA-MS
					Entire cohort (n=88)			Stable (n=39)			Unstable (n=49)
			Variable		mean	SD	percent	mean	SD	percent	mean	SD	percent	p-valure 1	q-valure 1	Discovery 1	padj. 1
Basic Clinical Characteristics			Age (years)		66.891	8.3887		65.731	8.278		67.844	8.4503		0.259	0.843	no	>0.999
			Weight (kg)		71.823	11.599		72.776	6.783		76.451	10.881		0.351	0.843	no	>0.999
			Gender (male, %)				82.926			86.486			80	0.8243
Basic Lesion Characteristics			Surgical side(%)											0.775
			Left				45.122			43.243			46.667
			Right				54.879			56.756			53.333
			Degree of left carotid artery stenosis(%)											＜0.001
			Mild				36.585			40.541			33.333
			Moderate				20.732			29.731			13.333
			Severe				32.927			27.027			42.222
			Occlusion				7.317			2.703			11.111
			Degree of right carotid artery stenosis(%)											0.3187
			Mild				26.829			24.324			28.889
			Moderate				12.195			13.514			11.111
			Severe				48.781			45.946			51.111
			Occlusion				12.195			16.216			8.889
Current Diagnoses			Hypertension (%)				68.293			72.973			64.444	0.283
			Diabetes (%)				43.902			37.838			48.889	0.151
			Hyperlipidemia (%)				29.268			35.135			24.444	0.121
			Coronary heart disease(%)				25.601			27.027			24.444	0.745
			Smoking(%)				58.537			64.865			53.333	0.148
			Cerebral infarction (%)				32.927			37.838			28.889	0.226
			Subclavian artery stenosis(%)				15.854			24.324			18.889	0.385
			Lower limb artery stenosis(%)				13.415			8.108			17.778	0.085
			Renal artery stenosis(%)				3.659			2.703			4.444	0.683
			Renal insufficiency(%)				1.22			0			2.222	>0.9999
			Vertebral artery stenosis(%)				34.146			43.243			36.667	0.384
			Abdominal aortic aneurysm(%)				2.439			0			4.444	0.121
Basic Blood Chemistry			White blood cell	×10S9/L	8.971	2.31		9.159	2.588		8.816	2.071		0.507	0.843	no	>0.999
			Lymphocytes	％	19.06	9.348		18.39	9.569		19.62	9.234		0.558	0.843	no	>0.999
			Monocytes	％	6.084	1.47		5.978	1.575		6.171	1.389		0.558	0.843	no	>0.999
			Neutrophil	％	72.86	10.51		73.68	11.12		72.18	10.06		0.522	0.843	no	>0.999
			Eosinophil	％	1.662	3.083		1.616	2.469		1.7	3.537		0.903	0.964	no	>0.999
			Basophil	％	0.2659	0.2179		0.249	0.21		0.28	0.2252		0.52	0.843	no	>0.999
			Lymphocytes	×10S9/L	1.623	0.7271		1.606	0.808		1.638	0.6621		0.847	0.943	no	>0.999
			Monocytes	×10S9/L	0.5412	0.1729		0.54	0.181		0.5422	0.1679		0.954	0.964	no	>0.999
			Neutrophil	×10S9/L	6.655	2.339		6.869	2.575		6.479	2.14		0.457	0.843	no	>0.999
			Eosinophil	×10S9/L	0.123	0.1951		0.116	0.127		0.1291	0.2386		0.758	0.909	no	>0.999
			Basophil	×10S9/L	0.02195	0.01666		0.021	0.015		0.02311	0.01807		0.49	0.843	no	>0.999
			Red Blood Cells	×10S12/L	4.163	0.6333		4.205	0.722		4.128	0.5558		0.588	0.843	no	>0.999
			Hemoglobin	g/L	130.3	18.3		132.4	19.88		128.5	16.92		0.35	0.843	no	>0.999
			HCT	%	38.18	5.037		38.69	5.625		37.75	4.517		0.401	0.843	no	>0.999
			MCV	fl	92.1	4.953		92.55	5.153		91.72	4.809		0.454	0.843	no	>0.999
			MCH	pg	31.4	1.83		31.64	2.041		31.19	1.632		0.271	0.843	no	>0.999
			MCHC	g/L	341	10.51		341.9	10.5		340.2	10.58		0.471	0.843	no	>0.999
			Platelet	×10S9/L	198.8	60.64		204.2	69.23		194.4	52.96		0.469	0.843	no	>0.999
			MPV	fl	10.26	0.8967		10.12	0.931		10.38	0.8611		0.204	0.843	no	>0.999
			PDW	fl	11.74	1.702		11.57	1.586		11.88	1.801		0.43	0.843	no	>0.999
			PCT	%	0.2023	0.05812		0.205	0.064		0.2004	0.05389		0.75	0.909	no	>0.999
			RDW-C	%	12.6	0.7697		12.53	0.802		12.66	0.7464		0.447	0.843	no	>0.999
			ALT	U/L	22.79	12.59		25.65	13.39		20.44	11.51		0.062	0.843	no	0.964
			Total protein	g/L	68.61	5.374		69.68	5.153		67.73	5.45		0.104	0.843	no	0.996
			Albumin	g/L	42.54	3.577		43	3.432		42.16	3.686		0.29	0.843	no	>0.999
			Albumin/Globulin ratio		1.678	0.3115		1.657	0.321		1.696	0.306		0.578	0.843	no	>0.999
			Total bilirubin	μmol/L	11.57	4.986		11.42	5.229		11.7	4.832		0.8	0.909	no	>0.999
			Direct bilirubin	μmol/L	4.045	1.73		3.976	1.933		4.102	1.564		0.744	0.909	no	>0.999
			GGT	U/L	37.95	55.12		40.43	66.78		35.91	43.98		0.714	0.909	no	>0.999
			ALP	U/L	80.41	30.34		83.84	36.76		77.6	23.91		0.357	0.843	no	>0.999
			AST	U/L	22.56	7.781		23.27	7.237		21.98	8.237		0.458	0.843	no	>0.999
			Total bile acid	μmol/L	3.841	2.756		4.173	3.299		3.569	2.216		0.326	0.843	no	>0.999
			Lactate dehydrogenase	U/L	174.9	32.64		173.8	29.09		175.8	35.6		0.785	0.909	no	>0.999
			Cholinesterase	kU/L	7.968	1.517		8.289	1.731		7.704	1.275		0.082	0.843	no	0.987
			K	mmol/L	4.115	0.3611		4.17	0.334		4.069	0.3795		0.208	0.843	no	>0.999
			Na	mmol/L	140.6	1.858		140.6	1.892		140.6	1.85		0.947	0.964	no	>0.999
			Cl	mmol/L	105.3	2.2		105	2.179		105.5	2.222		0.371	0.843	no	>0.999
			Total CO2	mmol/L	27.16	2.189		27.31	2.419		27.03	1.998		0.558	0.843	no	>0.999
			Ca	mmol/L	2.266	0.09061		2.27	0.085		2.263	0.09602		0.728	0.909	no	>0.999
			Urea	mmol/L	5.498	1.555		5.023	1.157		5.888	1.734		0.011	0.615	no	0.458
			Blood glucose	mmol/L	5.937	1.717		5.819	1.312		6.033	2		0.577	0.843	no	>0.999
			Uric acid	μmol/L	339.6	79.02		327	66.31		350	87.49		0.192	0.843	no	>0.999
			P	mmol/L	1.161	0.1356		1.148	0.106		1.171	0.1563		0.453	0.843	no	>0.999
			Creatinine	μmol/L	76.39	15.22		75.11	15.19		77.44	15.32		0.492	0.843	no	>0.999
			Total cholesterol	mmol/L	3.703	0.9454		3.752	1.066		3.664	0.844		0.677	0.909	no	>0.999
			Triglycerides	mmol/L	1.432	0.9004		1.638	1.171		1.263	0.5517		0.06	0.843	no	0.962
			HDL-C	mmol/L	1.002	0.2235		0.994	0.218		1.008	0.2303		0.773	0.909	no	>0.999
			LDL-C	mmol/L	2.038	0.7173		2.03	0.743		2.045	0.7038		0.928	0.964	no	>0.999
			ApoA1	g/L	1.208	0.1719		1.22	0.175		1.198	0.1707		0.567	0.843	no	>0.999
			ApoB	g/L	0.7602	0.2245		0.778	0.253		0.746	0.1995		0.53	0.843	no	>0.999
			Lipoprotein(a)	mg/L	209.5	261		205.8	256.6		212.5	267.4		0.909	0.964	no	>0.999
			hsCRP	mg/L	3.176	5.759		2.779	5.281		3.502	6.164		0.575	0.843	no	>0.999
			Free fatty acid	μmol/L	477	222.2		485.4	250.3		470.1	198.8		0.759	0.909	no	>0.999
p-value 1=Stable/non-stable
p-value for categories were calculated using Chi-square test and Fisher's exact test.
p-value for numerical values were determined using unpaired multiple T-test (Discovery determined using the Two-stage linear step-up procedure of Benjamini, Krieger and Yekutieli, with Q = 1%. Each row was analyzed individually, without assuming a consistent SD).
Numerical values were corrected for multiple comparisons using the Holm-Sidak method (alpha= 0.05, presented with padj).

## Sheet: Supplementary Table S1e
Supplementary Table S1c
Clinical Features of Patients for Immunohistochemical Staining
					Entire cohort (n=35)			Stable (n=20)			Unstable (n=15)
			Variable		mean	SD	percent	mean	SD	percent	mean	SD	percent	p-valure 1	q-valure 1	Discovery 1	padj. 1
Basic Clinical Characteristics			Age (years)		65.6	6.001		65.251	7.355		66.073	3.693		0.696522	0.846267	no	>0.999
			Weight (kg)		70.775	8.786		69.553	6.654		71.443	8.851		0.452	0.833114	no	>0.999
			Gender (male, %)				82.8571			90			73.3333	0.367
Basic Lesion Characteristics			Surgical side(%)											0.1756
			Left				48.5714			60			33.3333
			Right				51.4286			40			66.6667
			Degree of left carotid artery stenosis											0.6435
			Mild				22.8571			25			20
			Moderate				22.8571			15			33.3333
			Severe				54.2857			60			46.6667
			Occlusion				0			0			0
			Degree of right carotid artery stenosis											0.2459
			Mild				25.7143			35			13.3333
			Moderate				11.4286			5			20
			Severe				54.2857			45			66.6667
			Occlusion				8.57143			15			0
Current Diagnoses			Hypertension (%)				74.2857			75			73.3333	>0.9999
			Diabetes (%)				28.5714			30			26.6667	>0.9999
			Hyperlipidemia (%)				81.4286			90			76.6667	0.182
			Coronary heart disease(%)				34.2857			35			33.3333	>0.9999
			Smoking(%)				57.1429			35			46.6667	0.3208
			Cerebral infarction (%)				34.2857			35			33.3333	>0.9999
			Subclavian artery stenosis(%)				20			20			20	>0.9999
			Lower limb artery stenosis(%)				8.57143			10			6.66667	>0.9999
			Renal artery stenosis(%)				2.85714			5			0	>0.9999
			Renal insufficiency(%)				0			0			0	>0.9999
			Vertebral artery stenosis(%)				11.4286			10			13.3333	>0.9999
			Abdominal aortic aneurysm(%)				0			0			0	>0.9999
Basic Blood Chemistry			White blood cell	×10S9/L	6.49943	2.54279		5.97	2.05949		7.205	3.00199		0.157915	0.374464	no	0.995913
			Lymphocytes	％	19.7629	9.39424		18.57	8.83314		21.35	10.183		0.393724	0.613535	no	0.999978
			Monocytes	％	5.98857	1.56952		6.065	1.64741		5.887	1.5099		0.744789	0.846267	no	0.999999
			Neutrophil	％	71.9	10.9374		73.03	10.9634		70.4	11.0986		0.490481	0.65246	no	0.999987
			Eosinophil	％	1.8	2.49882		1.665	1.60633		1.98	3.40613		0.717938	0.833114	no	0.999999
			Basophil	％	0.311429	0.260961		0.295	0.266508		0.3333	0.260951		0.673708	0.833114	no	0.999999
			Lymphocytes	×10S9/L	1.55543	0.595855		1.479	0.540655		1.658	0.667695		0.385752	0.613535	no	0.999978
			Monocytes	×10S9/L	0.601429	0.37561		0.6895	0.46499		0.484	0.152774		0.110259	0.328536	no	0.988196
			Neutrophil	×10S9/L	6.04143	3.13211		6.021	3.64877		6.069	2.39892		0.965251	0.974904	no	0.999999
			Eosinophil	×10S9/L	0.412286	1.02554		0.631	1.32309		0.1207	0.137916		0.147743	0.36627	no	0.994885
			Basophil	×10S9/L	0.0397143	0.065641		0.0515	0.0847457		0.024	0.0159463		0.225174	0.472345	no	0.999438
			Red Blood Cells	×10S12/L	4.07686	1.17318		3.951	1.48814		4.245	0.532781		0.470117	0.65246	no	0.999987
			Hemoglobin	g/L	136	19.0711		138.7	18.2356		132.4	20.1912		0.340972	0.584392	no	0.99997
			HCT	%	39.9114	5.04018		40.56	5.07859		39.05	5.03089		0.391052	0.613535	no	0.999978
			MCV	fl	92.3857	4.93381		92.56	5.31863		92.16	4.54215		0.81866	0.871102	no	0.999999
			MCH	pg	75.8429	110.448		109.4	138.082		31.15	2.2142		0.036086	0.255417	no	0.832594
			MCHC	g/L	294.869	112.16		262.6	140.814		337.9	13.2118		0.047849	0.289963	no	0.895173
			Platelet	×10S9/L	207.114	67.7447		227.7	77.8609		179.7	38.8011		0.035819	0.255417	no	0.832594
			MPV	fl	8.75686	3.64641		7.575	4.46355		10.33	0.769663		0.024391	0.255417	no	0.723088
			PDW	fl	14.0229	9.86208		15.81	12.808		11.64	1.71081		0.220802	0.472345	no	0.999438
			PCT	%	1.35114	2.90104		2.226	3.63063		0.1853	0.0381476		0.037465	0.255417	no	0.83382
			RDW-C	%	14.8029	6.51968		16.27	8.38785		12.85	0.78728		0.127289	0.330589	no	0.990237
			ALT	U/L	31.9429	19.7468		36.55	22.6727		25.8	13.3641		0.112111	0.328536	no	0.988196
			Total protein	g/L	65.7714	10.273		63.1	12.2513		69.33	5.36745		0.07516	0.320393	no	0.965257
			Albumin	g/L	36.8229	14.8619		32.74	18.4604		42.27	4.28397		0.059368	0.320393	no	0.936336
			Albumin/Globulin ratio		3.46	5.17535		4.85	6.56582		1.607	0.31728		0.065619	0.320393	no	0.949529
			Total bilirubin	μmol/L	10.6	6.15916		9.955	6.89695		11.46	5.11717		0.482597	0.65246	no	0.999987
			Direct bilirubin	μmol/L	7.86	11.1746		10.74	14.1732		4.02	1.72842		0.077925	0.320393	no	0.966873
			GGT	U/L	38.5143	23.128		43.8	23.986		31.47	20.6185		0.119934	0.328536	no	0.989941
			ALP	U/L	72.2571	34.8455		61.15	35.7469		87.07	28.3435		0.027127	0.255417	no	0.754034
			AST	U/L	25.0857	11.3821		24	12.2001		26.53	10.4257		0.522735	0.678809	no	0.999987
			Total bile acid	μmol/L	3.62286	2.25129		3.855	2.53491		3.313	1.84618		0.489389	0.65246	no	0.999987
			Lactate dehydrogenase	U/L	182.143	39.4448		181	35.4668		183.7	45.4653		0.846505	0.871102	no	0.999999
			Cholinesterase	kU/L	7.85429	1.25237		7.465	1.10371		8.373	1.28478		0.031504	0.255417	no	0.798211
			K	mmol/L	3.98	0.436429		3.87	0.42932		4.127	0.414844		0.085046	0.320393	no	0.973857
			Na	mmol/L	139.429	6.41361		138.7	8.2914		140.4	2.1974		0.445968	0.65246	no	0.999987
			Cl	mmol/L	105.029	2.06491		105	1.63755		105.1	2.58752		0.79928	0.871102	no	0.999999
			Total CO2	mmol/L	27.2057	2.16468		27.29	2.29322		27.09	2.05408		0.794705	0.871102	no	0.999999
			Ca	mmol/L	2.25686	0.0931404		2.234	0.0976783		2.287	0.079863		0.093991	0.320393	no	0.980634
			Urea	mmol/L	5.57343	1.94595		5.299	1.61023		5.939	2.32947		0.342878	0.584392	no	0.99997
			Blood glucose	mmol/L	5.72829	1.44804		5.955	1.73287		5.427	0.91999		0.292628	0.550342	no	0.999877
			Uric acid	μmol/L	310.171	100.435		287.3	106.926		340.7	85.0281		0.120475	0.328536	no	0.989941
			P	mmol/L	1.17343	0.122377		1.154	0.102046		1.2	0.144618		0.272283	0.530369	no	0.999813
			Creatinine	μmol/L	74.4571	14.174		72.85	16.291		76.6	10.9139		0.446821	0.65246	no	0.999987
			Total cholesterol	mmol/L	3.74343	1.24681		3.705	1.56576		3.795	0.665742		0.836843	0.871102	no	0.999999
			Triglycerides	mmol/L	1.67057	1.17389		2.069	1.38897		2.139	0.446358		0.118006	0.255417	no	0.618269
			HDL-C	mmol/L	1.01429	0.299767		0.963	0.355159		1.083	0.195648		0.248298	0.501562	no	0.999662
			LDL-C	mmol/L	2.08791	0.754186		2.129	0.869543		2.033	0.591266		0.715679	0.833114	no	0.999999
			ApoA1	g/L	1.22886	0.18995		1.241	0.215467		1.213	0.155456		0.681854	0.833114	no	0.999999
			ApoB	g/L	0.855429	0.334974		0.787	0.291658		0.946	0.376102		0.166154	0.377584	no	0.996422
			Lipoprotein(a)	mg/L	224.857	267.882		159.1	148.129		312.5	360.671		0.0939	0.320393	no	0.980634
			hsCRP	mg/L	2.33743	2.94471		1.92	1.33127		2.894	4.25121		0.34035	0.584392	no	0.99997
			Free fatty acid	μmol/L	341.943	196.385		266	147.865		443.3	211.519		0.006238	0.255417	no	0.286723
p-value 1=Stable/non-stable
p-value for categories were calculated using Chi-square test and Fisher's exact test.
p-value for numerical values were determined using unpaired multiple T-test (Discovery determined using the Two-stage linear step-up procedure of Benjamini, Krieger and Yekutieli, with Q = 1%. Each row was analyzed individually, without assuming a consistent SD).
Numerical values were corrected for multiple comparisons using the Holm-Sidak method (alpha= 0.05, presented with padj).
