# Supplementary material for: Characterization of the proteome of stable and unstable carotid atherosclerotic plaques using data-independent acquisition mass spectrometry
Source: J Transl Med. 2024 Mar 7;22:247. doi: 10.1186/s12967-023-04723-1 (PMC10921703; doi:10.1186/s12967-023-04723-1)
Supplement: Supplementary file 1 — Additional file 1: Fig S1. Number of proteins identified and quantified with a 1% false-discovery rate (FDR) in each sample in the Stable and Unstable. Fig S2. Pearson correlation analysis of QC samples by DIA analysis. Fig S3. Histograms of log2 transformed ratios of the summed intensity of the proteins in the respective quality marker panel and the summed intensity of all proteins in discovery cohort. Fig S4. a-b. The validation of ferroptosis and lipid metabolism associated DEPs using IHC in an independent cohort. A, Representative images show the immunohistochemical staining of TFR1, TF, AIFM2, DPP4, and GCLC proteins in stable and unstable plaques in the plaque fibrous cap region. B, Immunohistochemical staining for SLC1A5, BID, and APOA5 proteins in the plaque lipid core region. Fig S5. a-b. Pearson correlation analysis of DEPs and clinical characteristics. A, The heatmap of the relationship between validated DEPs and clinical characteristics. B, The heatmap of the inner relationship of validated DEPs. DEPs, differentially expressed proteins. DEPs, differentially expressed proteins. Table S1. a Summary of demographics of discovery cohort. Table S1b Summary of demographics of validation cohort. Table S1c Clinical Features of All Patients. Table S1d Clinical Features of DIA-MS. Table S1e Clinical Features of Patients for Immunohistochemical Staining. Table S2. The panel that showed increased intensities of contamination markers. Table S3. Carotid plaque proteins quantified by DIA analysis. Table S4. Proteome differntial analysis of stable and unstable. Table S4a Differential proteins between stable and unstable by DIA analysis. Table S4b Enriched function of DEPs between stable and unstable. P value indicates the siginificances of pathways and functions. Z-score indicates the activation (positive value) or inhibition (negative value) status of functions. Table S4c Enriched pathway of DEPs between stable and unstable. P value indicates the siginificances of pathw [file 12967_2023_4723_MOESM1_ESM.zip › ╕╜▒φ/Supplemental Table S2.xlsx]

## Sheet: Description
This table includes quality marker panels to determine the degree of contamination with erythrocytes (Geyer et al., 2019),the samples from both cohorts that showed increased intensities of contamination markers and were thus excluded from the statictical analysis are indicated in the Supplementry table 1
Table S2 The panel that showed increased intensities of contamination markers

## Sheet: Table s2
Table S2 The panel that showed increased intensities of contamination markers
Rank	Protein Names	Gene Names	Uniprot Identifiers
1	Hemoglobin subunit alpha	HBA1	P69905
2	Hemoglobin subunit beta;LVV-hemorphin-7;Spinorphin	HBB	P68871
3	Carbonic anhydrase 1	CA1	P00915;E5RHP7;E5RH81;E5RFE7;H0YBE2;E5RIF9;E5RG43;E5RFL2
4	Hemoglobin subunit delta	HBD	P02042;E9PFT6
5	Peroxiredoxin-2	PRDX2	P32119;A6NIW5;P32119-2
6	Carbonic anhydrase 2	CA2	P00918;E5RID5;E5RK37
7	Catalase	CAT	P04040
8	Band 3 anion transport protein	SLC4A1	P02730;A0A0A0MS98
9	Flavin reductase (NADPH)	BLVRB	P30043;M0R192;M0QZL1
10	Spectrin alpha chain, erythrocytic 1	SPTA1	P02549;A0A087WZE4;P02549-2
11	Spectrin beta chain, erythrocytic	SPTB	P11277;P11277-2;P11277-3;H0YJE6;Q01082;Q01082-3;A0A087WUZ3;Q01082-2;F8W6C1;A4QPE4;E9PJZ2
12	Ankyrin-1	ANK1	P16157-3;P16157-16;P16157-12;P16157-14;P16157-7;P16157-13;P16157-15;H0YBS0;P16157-17;P16157-20;P16157-18
13	Glyceraldehyde-3-phosphate dehydrogenase	GAPDH	P04406;P04406-2;E7EUT5;O14556
14	Superoxide dismutase [Cu-Zn]	SOD1	P00441;H7BYH4
15	Peroxiredoxin-6	PRDX6	P30041
16	Bisphosphoglycerate mutase	BPGM	P07738;C9JH23
17	Actin, cytoplasmic 1;Actin, cytoplasmic 1, N-terminally processed;Actin, cytoplasmic 2;Actin, cytoplasmic 2, N-terminally processed	ACTB;ACTG1	P60709;P63261;I3L3I0;I3L1U9;I3L4N8;G5E9R0;I3L3R2;E7EVS6;J3KT65;P63267-2;K7EM38;Q6S8J3;Q562R1;C9JUM1;C9JZR7;A5A3E0;P0CG38;C9JTX5;P0CG39;Q9BYX7;F8WCH0
18	Selenium-binding protein 1	SELENBP1	Q13228;Q13228-4;Q13228-2;Q13228-3;A6PVX1;H0Y532;F2Z2W8;F8WCR4;C9JVL0;F8WBA9
19	Protein 4.1	EPB41	P11171-2;P11171;Q4VB86;P11171-3;P11171-5;P11171-7;P11171-6;Q9Y2J2;Q9Y2J2-2;A0A0A0MRA8;Q9H4G0;Q9H4G0-2;Q9H4G0-4;J3KT37;Q4VXN1;Q4VXN0;B2RB02;A0A0D9SG07;A0A0C4DH22;Q9Y2J2-3;Q9H4G0-3;Q9Y2J2-4
20	L-lactate dehydrogenase B chain;L-lactate dehydrogenase	LDHB	P07195;A8MW50;C9J7H8;F5H793
21	Eukaryotic translation initiation factor 5A-1;Eukaryotic translation initiation factor 5A;Eukaryotic translation initiation factor 5A-2;Eukaryotic translation initiation factor 5A-1-like	EIF5A;EIF5A2;EIF5AL1	P63241;I3L397;I3L504;P63241-2;Q9GZV4;Q6IS14;F8WCJ1;C9J7B5;C9J4W5
22	Purine nucleoside phosphorylase	PNP	P00491;G3V5M2;G3V2H3;G3V393
23	Fructose-bisphosphate aldolase A;Fructose-bisphosphate aldolase	ALDOA	P04075;P04075-2;H3BQN4;J3KPS3;H3BPS8;H3BUH7;H3BR04;H3BMQ8;H3BU78;H3BR68
24	Triosephosphate isomerase	TPI1	P60174;P60174-1;P60174-4;U3KPZ0;U3KQF3;U3KPS5
25	NIF3-like protein 1	NIF3L1	Q9GZT8;Q9GZT8-2;Q9GZT8-3;E7EXA3;Q6X734;B8ZZI0;C9JN42;H7C1A8
26	Polyubiquitin-C;Ubiquitin;Polyubiquitin-B;Ubiquitin;Ubiquitin-40S ribosomal protein S27a;Ubiquitin;40S ribosomal protein S27a;Ubiquitin-60S ribosomal protein L40;Ubiquitin;60S ribosomal protein L40	UBC;UBB;RPS27A;UBA52;UBBP4	P0CG48;P0CG47;P62979;P62987;J3QS39;J3QTR3;F5H6Q2;F5GYU3;F5H2Z3;F5H265;B4DV12;F5H388;F5H747;F5GXK7;J3QKN0;Q5PY61;Q96C32;M0R1V7;J3QSA3;F5GZ39;J3QLP7;J3QRK5;M0R1M6;K7EMA8;J3KSM4
27	Hemoglobin subunit epsilon	HBE1	P02100
28	Heat shock cognate 71 kDa protein	HSPA8	P11142;E9PKE3;E9PNE6;P11142-2;E9PN89;E9PLF4;E9PQQ4;E9PQK7;E9PK54;E9PPY6;E9PN25;E9PI65
29	Phosphoglycerate kinase 1	PGK1	P00558;P00558-2;P07205
30	Delta-aminolevulinic acid dehydratase	ALAD	P13716;B7ZBK6
