# Supplementary material for: Characterization of the proteome of stable and unstable carotid atherosclerotic plaques using data-independent acquisition mass spectrometry
Source: J Transl Med. 2024 Mar 7;22:247. doi: 10.1186/s12967-023-04723-1 (PMC10921703; doi:10.1186/s12967-023-04723-1)
Supplement: Supplementary file 1 — Additional file 1: Fig S1. Number of proteins identified and quantified with a 1% false-discovery rate (FDR) in each sample in the Stable and Unstable. Fig S2. Pearson correlation analysis of QC samples by DIA analysis. Fig S3. Histograms of log2 transformed ratios of the summed intensity of the proteins in the respective quality marker panel and the summed intensity of all proteins in discovery cohort. Fig S4. a-b. The validation of ferroptosis and lipid metabolism associated DEPs using IHC in an independent cohort. A, Representative images show the immunohistochemical staining of TFR1, TF, AIFM2, DPP4, and GCLC proteins in stable and unstable plaques in the plaque fibrous cap region. B, Immunohistochemical staining for SLC1A5, BID, and APOA5 proteins in the plaque lipid core region. Fig S5. a-b. Pearson correlation analysis of DEPs and clinical characteristics. A, The heatmap of the relationship between validated DEPs and clinical characteristics. B, The heatmap of the inner relationship of validated DEPs. DEPs, differentially expressed proteins. DEPs, differentially expressed proteins. Table S1. a Summary of demographics of discovery cohort. Table S1b Summary of demographics of validation cohort. Table S1c Clinical Features of All Patients. Table S1d Clinical Features of DIA-MS. Table S1e Clinical Features of Patients for Immunohistochemical Staining. Table S2. The panel that showed increased intensities of contamination markers. Table S3. Carotid plaque proteins quantified by DIA analysis. Table S4. Proteome differntial analysis of stable and unstable. Table S4a Differential proteins between stable and unstable by DIA analysis. Table S4b Enriched function of DEPs between stable and unstable. P value indicates the siginificances of pathways and functions. Z-score indicates the activation (positive value) or inhibition (negative value) status of functions. Table S4c Enriched pathway of DEPs between stable and unstable. P value indicates the siginificances of pathw [file 12967_2023_4723_MOESM1_ESM.zip › ╕╜▒φ/Supplemental Table S3.xlsx]

## Sheet: Description
Table S3
Table S3 carotid plaque proteins quantified by DIA analysis

## Sheet: Table S3
Table S3 carotid plaque proteins quantified by DIA analysis	Relative intensity
PG.ProteinAccessions
Patients	[9] S2.raw.PG.NrOfStrippedSequencesIdentified	[21] S14.raw.PG.NrOfStrippedSequencesIdentified	[27] S22.raw.PG.NrOfStrippedSequencesIdentified	[30] S46.raw.PG.NrOfStrippedSequencesIdentified	[31] S48.raw.PG.NrOfStrippedSequencesIdentified	[32] S51.raw.PG.NrOfStrippedSequencesIdentified	[35] S55.raw.PG.NrOfStrippedSequencesIdentified	[44] S71.raw.PG.NrOfStrippedSequencesIdentified	[46] S74.raw.PG.NrOfStrippedSequencesIdentified	[47] S76.raw.PG.NrOfStrippedSequencesIdentified	[54] S92.raw.PG.NrOfStrippedSequencesIdentified	[55] S93.raw.PG.NrOfStrippedSequencesIdentified	[58] S96.raw.PG.NrOfStrippedSequencesIdentified	[60] S99.raw.PG.NrOfStrippedSequencesIdentified	[61] S100.raw.PG.NrOfStrippedSequencesIdentified	[63] S120.raw.PG.NrOfStrippedSequencesIdentified	[67] S135.raw.PG.NrOfStrippedSequencesIdentified	[68] S136.raw.PG.NrOfStrippedSequencesIdentified	[70] S139.raw.PG.NrOfStrippedSequencesIdentified	[72] S142.raw.PG.NrOfStrippedSequencesIdentified	[75] S146.raw.PG.NrOfStrippedSequencesIdentified	[76] S148.raw.PG.NrOfStrippedSequencesIdentified	[78] S154.raw.PG.NrOfStrippedSequencesIdentified	[79] S155.raw.PG.NrOfStrippedSequencesIdentified	[82] S161.raw.PG.NrOfStrippedSequencesIdentified	[83] S162.raw.PG.NrOfStrippedSequencesIdentified	[85] S164.raw.PG.NrOfStrippedSequencesIdentified	[86] S166.raw.PG.NrOfStrippedSequencesIdentified	[87] S167.raw.PG.NrOfStrippedSequencesIdentified	[90] S170.raw.PG.NrOfStrippedSequencesIdentified	[94] S217.raw.PG.NrOfStrippedSequencesIdentified	[95] S218.raw.PG.NrOfStrippedSequencesIdentified	[102] S225.raw.PG.NrOfStrippedSequencesIdentified	[103] S226.raw.PG.NrOfStrippedSequencesIdentified	[105] S229.raw.PG.NrOfStrippedSequencesIdentified	[106] S230.raw.PG.NrOfStrippedSequencesIdentified	[107] S231.raw.PG.NrOfStrippedSequencesIdentified	[8] S1.raw.PG.NrOfStrippedSequencesIdentified	[12] S5.raw.PG.NrOfStrippedSequencesIdentified	[14] S7.raw.PG.NrOfStrippedSequencesIdentified	[16] S9.raw.PG.NrOfStrippedSequencesIdentified	[18] S11.raw.PG.NrOfStrippedSequencesIdentified	[19] S12.raw.PG.NrOfStrippedSequencesIdentified	[22] S15.raw.PG.NrOfStrippedSequencesIdentified	[28] S23.raw.PG.NrOfStrippedSequencesIdentified	[29] S42.raw.PG.NrOfStrippedSequencesIdentified	[33] S53.raw.PG.NrOfStrippedSequencesIdentified	[34] S54.raw.PG.NrOfStrippedSequencesIdentified	[36] S57.raw.PG.NrOfStrippedSequencesIdentified
Label	Stable	Stable	Stable	Stable	Stable	Stable	Stable	Stable	Stable	Stable	Stable	Stable	Stable	Stable	Stable	Stable	Stable	Stable	Stable	Stable	Stable	Stable	Stable	Stable	Stable	Stable	Stable	Stable	Stable	Stable	Stable	Stable	Stable	Stable	Stable	Stable	Stable	Unstable	Unstable	Unstable	Unstable	Unstable	Unstable	Unstable	Unstable	Unstable	Unstable	Unstable	Unstable
A0A023I7H5	22537.1	119988	62156.3	119272	77244.6	124770	31576.3	12753.8	233199	84313.9	144911	94944.3	255559	73639	31292.4	115299	114180	98819.2	64661.7	111218	152382	33199.7	63873.7	47461.1	29349.5	44111.5	31722.2	73873.4	61119.2	28197.9	139965	135467	99622.3	111185	73391.6	89838.5	55633.1	63892.2	112400	87153.4	134929	44512.4	73194.7	27318.6	111583	68762.4	71171.7	111887	81583.3
A0A023I905	21425.8	19525.1	4433.72	18974.6	29255.7	31217.4	23516.1	11788.2	12758.5	15753.1	27734.5	15248.7	25115.1	15696.4	1	12347.7	13517.3	11738.1	5989.53	912.966	1	3536.97	6988.34	6918.83	22839.1	8796.96	4469.15	1171.23	1	7193.22	15657.1	18887.2	13813.2	11859.6	15244.2	1	1.12966	3879.13	31224.3	5431.97	49446	15366.7	9946.59	13115.4	35345.1	6321.75	1	17141.7	27798.3
A0A023T695	164668	513246	165756	183311	463117	263929	841924	268689	851568	314872	394722	551480	229442	568667	181333	141736	72285.9	139118	155851	345994	214139	275735	411790	714841	219378	319661	342996	445711	234516	314842	213215	325794	482477	119471	233622	211113	216834	244472	361122	148290	311328	297812	425659	326980	239963	213696	197164	265513	455177
A0A023T6R1	154852	1.17792e+06	396645	251161	194685	281937	713896	395111	41844.9	71149.1	377336	25532	95595.1	228699	362465	132261	191253	1.14359e+06	51465.4	56542.6	129757	173578	214514	12715.4	182211	124557	44167.2	131132	66515.9	332541	281943	131232	531977	382458	223328	125196	46841.2	111116	751846	436983	779915	38248.3	322923	112544	277392	431531	77442.5	31737.9	551113
A0A023T787	2515598	1.12915e+06	1.64956e+06	1744512	3.59223e+06	651276	382154	1.32192e+06	2.47178e+06	1731516	2.45962e+06	2.11163e+06	2.11934e+06	2314263	1.55447e+06	1.73112e+06	1.54958e+06	731592	2.11194e+06	3.56416e+06	1.94988e+06	1.33896e+06	2.66177e+06	1527677	216342	2.52599e+06	1.63827e+06	4428156	1.53438e+06	1.75822e+06	3677242	1.47418e+06	6.34154e+06	1.15834e+06	3.65671e+06	163350	2.17347e+06	826411	1.29886e+06	199929	458193	142992	459416	144564	1.11547e+06	481291	299644	446598	3.43641e+06
A0A024DAK3	76562.6	185962	27531.2	91513	44933.9	63177.6	114265	115178	62161.5	62565.7	78598.8	53115.2	72555.1	91984.3	25879.5	55815.6	14136.8	84789.2	38919.2	52499.7	99693.2	218151	151146	5163.43	143686	45621.4	61813.9	71171.5	72456.7	52319.1	117581	34444.5	98583.2	22812.2	17126.2	58889.8	68835.1	186359	71129.3	147179	74578.2	71894.9	43973.2	119148	51115.3	91768	45167	52114.6	68332.7
A0A024F8R8	164977	28876421	339923	1.11316e+06	1.15252e+06	513556	645691	584726	861615	457557	1.38117e+06	744257	447637	319119	456775	252178	235113	928635	438112	931232	1.22498e+06	1.31367e+06	549374	616334	1.11176e+06	832561	754290	1.11634e+06	977124	353538	893613	725526	191339	289963	336316	343393	568116	247724	473819	264554	425490	314198	346798	269874	327416	285180	241112	731926	1.11998e+06
A0A024QYR8	89869.7	122325	99986.1	178235	164300	79838.5	77616.7	86316.3	319173	193650	93173.4	146649	121167	83165.2	21475.8	158279	56292	156173	117314	131869	142829	65316.1	231464	51461.4	58932.8	77255.4	96625.6	128588	94321.1	72614.6	111734	33811.6	264981	127783	111317	97625	38214.2	66542.2	179599	171535	193495	71215	98622.1	97626.5	151994	92968.4	47365.8	91477.2	131300
A0A024QYS2	1.49192e+06	635892	1.12711e+06	511139	715827	422648	441382	625452	965775	531185	438493	242627	354142	331114	31351.3	692613	543160	438534	572845	864354	335245	1.39158e+06	417314	271922	334848	452982	848874	1.11162e+06	721558	413476	361515	181211	428247	314895	318480	213252	938128	146613	2.91239e+06	676124	486000	799182	876635	834398	278597	76367.6	84585.6	492932	238383
A0A024QYT5	347226	689159	338463	231662	391816	251359	234478	131634	995243	218592	244778	193931	218981	141629	221777	444118	585676	161196	329944	123671	236886	271139	167493	437618	197113	318485	351444	311986	214884	553913	423835	134732	122342	39579	341614	382879	1.16842e+06	559155	176175	411932	219418	125819	252175	436176	471945	551676	386189	181922	121883
A0A024QYU9	71884.5	129638	129174	127332	136782	149341	145154	85742.3	146686	112913	159373	114734	154354	118840	57372	114119	122162	111616	62667.3	95642.6	142317	131156	161432	114268	123490	73667	115268	81911.2	131173	64951.8	136269	77795.3	94428.8	118332	76936.5	71216.3	42651.7	94388.8	152145	351543	211813	115633	157442	111599	162951	156171	88424.2	63788.7	121913
A0A024QYV7	281166	89461.5	159199	318411	171223	119184	427188	181182	237535	147981	149773	164662	244451	211855	62159.4	171868	1.25853e+06	63581.2	72716.4	264712	462989	243561	25557.7	114158	217821	26818.7	93927.9	363755	178184	69915.2	223982	97113.7	151113	234744	61862.4	83113.3	592372	331153	353475	467814	496818	314534	976597	312317	375126	348260	81621.1	115751	98358.3
A0A024QYW3	2.63171e+06	2111656	2.61989e+06	1.23897e+06	2.66446e+06	1.45875e+06	1.81117e+06	3724425	3.61218e+06	1.45162e+06	1.52526e+06	1.86166e+06	2.18715e+06	1.29833e+06	758829	2.11297e+06	3.51194e+06	1.36472e+06	1.71113e+06	1.68692e+06	1661635	3.8496e+06	2.68133e+06	1.4614e+06	1.45585e+06	1.45534e+06	1.73241e+06	1.26912e+06	2.13465e+06	1.57235e+06	2.14517e+06	1173161	2545147	951694	1.35618e+06	857715	1.65563e+06	2.15484e+06	1.43585e+06	3.51496e+06	1.19839e+06	3.21129e+06	2.61899e+06	2171117	2751216	3.34473e+06	1.94918e+06	1.6219e+06	1322557
A0A024QYX8	433662	725864	237319	317119	775915	213175	198766	611211	568613	77715.8	145320	778191	379313	162116	197719	317116	161162	311531	189936	226115	936761	553949	347584	25164.2	794228	313879	744716	335146	123660	417138	173236	261494	276749	392915	125215	258728	426938	262374	511467	115117	229172	88193.3	63475.9	128643	197228	1.28123e+06	96734.3	131445	241112
A0A024QYY3	95352.8	52739.3	111337	166641	171518	65412.1	235558	211919	268577	273142	123566	281154	167856	94553.2	266359	115118	1.15442e+06	211272	31551.2	158439	142192	145463	316191	144840	241511	116462	33883.9	121541	221853	93842.2	111118	78878.6	168586	387615	1.82812	58279.2	65971.5	151252	752915	451529	146698	115142	136312	131299	243352	179143	121811	251843	115182
A0A024QYY9	1.12992e+06	1.51953e+06	437879	1.34712e+06	89699.4	68334.7	528192	1.11162e+06	473181	842952	319319	663588	776974	1.1587e+06	98546.5	281782	656115	471959	644615	527952	283691	2.81178e+06	1.44849e+06	885615	521552	197173	284854	683185	748218	584245	72411.9	1.17991e+06	217156	522682	1.31338e+06	467821	1.14259e+06	222872	454893	291921	114826	111579	363284	945991	576289	499443	336182	752469	986641
A0A024QYZ6	321975	693288	211422	311264	181163	191788	187828	615617	336832	277179	299673	258360	213198	95669	42949.8	191873	93111.7	241259	85171.4	73159.9	184977	58331.7	145393	611342	323213	442893	288242	417931	226711	215312	371133	111622	361812	23558.1	791637	397483	415190	328265	7196.65	36149.2	313427	484972	191426	311732	219121	178118	249919	329898	135496
A0A024QZ02	527983	567667	549654	1.56115e+06	877242	65671.1	15297.8	158858	113962	34471.2	68363.8	71536.7	27425.1	92646.5	4926291	1546261	355128	1145783	11751.9	753196	1.14618e+06	446225	1.49417e+06	81112.5	118218	1.58239e+06	51658.6	72114.2	59162.8	94863	471197	62724.9	236112	4.28766e+06	151585	469155	6446.74	2243815	219722	148176	342551	11491.7	154453	115123	1.61898e+06	66638.4	366554	3.36236e+06	296767
A0A024QZ03	69336.3	276455	31765.4	253916	33191.2	65196.2	1.1954e+06	92898.6	295153	111352	78175.8	75667.9	137886	24820	98717.2	11157.7	311118	269132	61782.1	151339	176583	71887.7	435154	55593.4	75597.3	129598	49551.2	111192	56385.6	82321.1	127218	94915.3	149177	132624	48119.7	75179.8	68568.9	493357	888472	457269	2.11819e+06	491933	1.14137e+06	534355	178385	414117	61730	95454.1	92193.2
A0A024QZ22	168140	716424	248329	778892	267135	337414	699614	2.93416e+06	686515	211816	265418	314773	285427	763928	1.63362e+06	349812	958157	846514	924413	653152	532922	565228	371793	1.12947e+06	213219	313118	1.55118e+06	396596	338898	495417	531312	461992	552764	1.38177e+06	1.28176e+06	1.19485e+06	319344	317119	184227	473112	273481	148181	151739	191712	91877.6	167334	191271	891121	444688
A0A024QZ30	773612	297315	671916	615816	293829	1158962	942151	169296	531132	578226	1.36935e+06	234391	341290	618531	516313	679161	553180	737591	562891	941130	743598	112136	1.24812e+06	469187	682817	186632	441254	148557	967447	516315	236390	953652	889327	1.15249e+06	272343	871168	589442	1.16253e+06	777817	1.42151e+06	631196	693283	236484	361931	475339	827517	1.45795e+06	1.15477e+06	1161648
A0A024QZ34	6333826	376172	852417	1.75139e+06	2.81911e+06	2797835	596775	1.29593e+06	1.12635e+06	2918164	1.31143e+06	1.7185e+06	3.2479e+06	1.16519e+06	858456	1.19934e+06	913624	1.4657e+06	1.42249e+06	1.47543e+06	2.15618e+06	3.28812e+06	833536	4667177	1.4793e+06	1.83517e+06	1.86973e+06	1.51174e+06	1.17932e+06	2.43552e+06	1.12211e+06	3762727	466642	1.39157e+06	2.41812e+06	1.67383e+06	2.17562e+06	1.56124e+06	1.29566e+06	999488	534161	2.38451e+06	1.29362e+06	3.46399e+06	693694	2.69252e+06	2.68295e+06	3496885	892842
A0A024QZ62	74888.7	134137	139867	141762	246582	94129	181863	76528.8	116792	118166	189259	151619	739417	76933.6	411191	131532	75160	132938	167217	132587	218935	649453	91661.1	87923.1	217173	211545	82961.9	171832	134257	223478	182817	176165	68651.4	466645	111576	174634	72441.5	112139	2.21313e+06	291369	111753	67118.1	53826.2	88633.9	81938	42141.5	93122.8	154933	122979
A0A024QZ63	414351	1.61312e+06	78616.1	92858.1	53191.8	151312	57785.7	76977.2	322113	127331	65121.8	61311.5	75948.1	53757.2	111667	211624	911333	134149	116145	141131	37112.7	45882	222291	24976.8	197335	49979.6	116989	77629.8	136554	61114.6	72417.6	1177957	84955.8	62115.2	1.32734e+06	3172842	424525	462135	846956	249132	87661.6	323832	141929	951512	113653	46466.7	46197	83859.1	56650
A0A024QZ64	141156	717278	2.81712e+06	1.59274e+06	314341	792142	1.61418e+06	3.84684e+06	374577	212714	414142	1.77483e+06	1.42568e+06	2.82492e+06	192152	1.87363e+06	673194	1.64742e+06	2.75822e+06	1.44224e+06	133347	1.34358e+06	843532	115814	322217	1.35315e+06	5659118	315779	2.61396e+06	917512	341987	582596	192633	114222	2169313	5222919	187455	91158.2	312421	1.52559e+06	433674	1.97513e+06	2.96511e+06	2.18383e+06	811313	261152	259656	625159	2.42588e+06
A0A024QZ68	298398	2.12764e+06	611571	118912	121769	117181	222270	211119	76611.9	85591.7	152823	141184	191813	134932	357134	154457	955868	241616	135355	284141	445335	713149	165792	114565	421417	48862.2	235318	124557	87881.8	218187	191793	111933	86779.2	381412	97453.3	139132	63655.3	14142.9	284517	251879	49245.8	93576.8	41754.8	78946.3	123288	178124	122655	192772	128376
A0A024QZ77	624972	3.33326e+06	684589	538925	122470	152986	844886	244257	629968	172396	373544	644221	111313	158469	221749	379443	442292	513882	218238	284351	296145	955331	129817	196152	236397	123943	317636	658162	173263	783146	66365.2	237796	296385	548677	67925	72314.8	573757	1.15868e+06	1.39111e+06	1.55882e+06	625172	878669	1.42351e+06	1.17715e+06	868518	477128	71177.1	672386	422119
A0A024QZ90	75479.7	89251.4	71271.2	136582	148836	253413	112779	134121	331395	315289	161636	217567	91863.2	1.11666e+06	81136.7	123218	186933	145569	189246	92417.3	181318	113192	213416	191249	86949.4	111279	357848	63845.7	127242	45816.8	59771.4	71946.7	29878.1	115113	87121.9	141954	85116.2	173159	136636	348118	445553	194297	82922.8	134158	144188	272860	221592	143441	281291
A0A024QZB4	917422	1.51992e+06	2374761	1.13219e+06	1.54441e+06	1.1142e+06	214858	1.13944e+06	593259	717120	314525	584319	719154	824197	596659	562246	651847	1.27147e+06	862935	854581	362618	1.22457e+06	637877	727684	187158	367317	1.26271e+06	1.16165e+06	695142	711179	414953	549538	2.22134e+06	741793	913183	746915	1.61762e+06	415787	1.11357e+06	651616	1.11576e+06	333621	575229	471652	915680	279532	581723	672132	543183
A0A024QZD1	555789	1.23689e+06	1.12891e+06	878142	622679	884648	991476	1.16975e+06	1.15443e+06	741872	1.13313e+06	575173	867127	633118	541519	885148	2.11474e+06	955222	564376	874212	1.31747e+06	1113868	1.23175e+06	482776	1.13417e+06	766927	513251	591149	873392	474195	792142	496164	869911	353978	492711	295962	356565	256143	634267	724437	1.38616e+06	761371	875381	813858	1.14843e+06	842777	491183	642892	752232
A0A024QZD5	28423.7	111496	53395.1	254161	443836	526388	564979	17677.6	49718.5	12347.7	379374	31635.6	433218	95664.8	29699.1	69583.7	116338	252926	65976.7	393574	11221.8	127111	121253	158627	231111	195493	11188	11357.3	733175	131556	32992	413222	35228.1	29633.6	515378	8858.78	153932	251231	529511	217366	241664	167122	211825	155682	52381.3	68145.4	29821.6	292671	488572
A0A024QZF2	383811	215245	215235	216535	184915	393828	258877	255355	214749	427484	194394	578456	616928	354491	311848	316155	113339	283962	466357	264559	369373	448312	286416	383516	192587	433176	189244	285249	274552	158636	178229	324845	155490	261616	115955	217163	137814	154414	174857	186722	116947	258173	158570	234123	197654	221362	357416	353827	238116
A0A024QZJ6	3.66358e+06	2.61179e+06	3.31716e+06	3151786	2.43866e+06	9939244	3.14321e+06	4.89118e+06	957692	8914429	6169911	11312459	15737452	7.15441e+06	4292919	5.51194e+06	1.92387e+06	3.68612e+06	4218839	5.94181e+06	3396968	2.12496e+06	1819369	3973159	3.11237e+06	7.78662e+06	2.71114e+06	3.71628e+06	6717182	2.51151e+06	3.96289e+06	6.95296e+06	3.32419e+06	2.17229e+06	4.79155e+06	5.64677e+06	3.42733e+06	1.34279e+06	789394	938129	1963272	3.72232e+06	2.12598e+06	3.79711e+06	2957329	1.54852e+06	6.31246e+06	4357168	4.29813e+06
A0A024QZJ7	361173	491232	749965	231964	1.15716	835896	9617.79	491178	412159	615824	669846	479970	1123531	622952	124152	98192.5	654414	1.41343e+06	263813	771168	1.56141e+06	412261	897523	481852	638866	814174	18117.6	525112	677845	423820	613862	415720	443495	453378	675413	419298	416272	463955	369681	288820	1.22196e+06	438865	585579	419785	768894	351315	378617	351159	652581
A0A024QZK7	117252	175188	99213.4	211322	171162	211515	251675	126448	128151	139198	243622	161116	266138	149895	121163	221814	151242	216382	138546	185214	226716	131462	262679	141152	155416	194518	145765	94217.8	189598	118865	163379	148852	189466	175620	122138	97392.9	62473.8	86615.7	124712	128434	229538	99897.5	126435	98612.5	232784	157411	115394	192268	159990
A0A024QZK8	268627	226462	221993	184999	169355	196688	173794	156782	85199.5	228216	331485	336232	211575	315781	89331.1	381435	159390	156938	111886	357619	315213	288151	253630	276254	176172	252467	151126	211460	292127	182721	172454	219918	318655	185420	253594	116559	121747	81456	151266	115838	156954	143135	216264	116611	264419	74728.4	133315	159341	213930
A0A024QZM6	1.58159	28396.8	6939.36	11511.1	114852	51164.2	23795.5	3346.46	66185.2	31792.3	45882.7	21745.5	35821.6	47559.9	61163.7	33827.4	75122.6	62231.4	27175.3	8541.72	59129.2	56256.7	99646.5	21516.6	18544.3	18339.8	24669.8	117747	42778.8	23112	23292.4	11198.9	57215.8	22425.4	27156.7	23531.6	51559.1	62236.7	56538.8	27651.2	31552.5	9672.84	26314.6	11147.7	34374.3	22591.6	21618.3	119513	18687.4
A0A024QZM9	161764	331985	41416.6	53967.6	164966	86435	191414	86419.5	291619	74982.2	111311	89183.9	65448.5	356426	39216.2	93495.2	245369	38941.6	57116.1	53653.9	114923	295425	94652.6	116944	51193.2	44258.9	98693.7	112214	117866	152125	56537.1	44956.1	46914.7	58851.7	128172	54327.3	135686	136943	141762	216251	181157	142875	73135.1	114464	73111.8	121119	349882	49557.3	68769.1
A0A024QZN4	2.58162e+06	2118412	1.69622e+06	2.13846e+06	1.71212e+06	4.63562e+06	12175977	2491181	776267	3.76532e+06	3.29648e+06	4.16421e+06	5529483	3.15123e+06	1.94176e+06	2.69314e+06	786958	2.13764e+06	2.21938e+06	3119186	1595189	1.75173e+06	2.42282e+06	2.68355e+06	3853471	4.11318e+06	1321575	2.45828e+06	3.43464e+06	2.42599e+06	1.63728e+06	4.87479e+06	2.37422e+06	1.53212e+06	1.85547e+06	2.25963e+06	2.38498e+06	1.32872e+06	1.61458e+06	1.12368e+06	2.56158e+06	4138613	4621448	3.87575e+06	2898131	1.39658e+06	2.48982e+06	1.93213e+06	2714214
A0A024QZP6	19916.2	78657.5	61837.7	552214	211692	573584	516424	1.91977e+06	89139.6	91120	712263	318326	153443	96251.2	18946.8	65212.4	13793.2	57676.1	41189.4	684333	71382.4	75795.2	147175	48254.2	291555	41195.5	42242.4	49486.7	697163	25515.7	35291.6	55834.2	111146	11856.8	28137.4	14714	491776	51795.1	24562	11342.3	114953	28857.3	42794.2	38972.5	317275	32623.3	37385.8	27662.6	153634
A0A024QZQ2	476113	1.34171e+06	837138	1.16643e+06	2.19638e+06	787579	5.79143e+06	686276	1.35492e+06	677139	1.65692e+06	954630	359117	765792	786622	1.49595e+06	1271614	1259196	481161	781149	648342	1.11369e+06	2.22114e+06	1.13282e+06	1.66378e+06	556296	1.49966e+06	477574	1.14987e+06	789214	968117	1.11536e+06	1.36612e+06	1.25921e+06	524458	1.11485e+06	792193	1.22752e+06	378513	1.63342e+06	2972336	1.99487e+06	4.53313e+06	1.49127e+06	2.34697e+06	1.45136e+06	1.11626e+06	964134	1.53419e+06
A0A024QZR5	296617	123911	116781	164319	112572	139649	225444	188111	63365.7	297272	266993	172365	167539	196122	212368	121650	319333	161444	172989	231861	297779	116529	222644	87541.9	261264	268739	159242	226168	216682	116716	211555	214723	138918	141116	87129.9	111465	197133	73286.9	152654	84645.8	166516	119515	216199	94211.1	146245	196435	129329	119774	157416
A0A024QZT0	221831	283421	241432	191284	246973	298266	258494	194932	265898	211232	321755	183566	275913	235747	179799	217384	246782	235522	141754	255783	275764	218700	234329	169866	295264	217672	267416	252784	273871	177696	341817	215995	231267	231399	195712	232939	282617	186798	259194	279827	391114	173182	246831	212153	341164	211530	161137	222481	183659
A0A024QZT2	17492.3	41615.5	17121.4	27181.2	48536.9	8357.56	1.13663	1	3.76211e+06	1	13113.8	35881.5	26114.1	76522.2	12158.5	88611.8	38931.4	1	154.362	18217.1	38118.5	29768.2	16931.8	45498.9	1.62851	18841.9	36336.3	25135.7	6687.61	84131.9	51292.2	13684.2	48174.4	185954	35918.5	21193.1	18174.9	23622.6	54251.7	211242	56553.7	1.13114	51713.1	51749	81113.4	24123.7	35872.1	1	31145.2
A0A024QZT4	78197.4	349943	152696	114288	78225.4	148298	83686.4	174315	31866.6	182234	116154	122144	125960	69448.3	111453	97611.4	118140	91144.5	114792	131153	117175	197174	145232	113660	212620	141330	253422	151158	138890	71993.4	116617	191279	317154	48661.1	81298.7	28519.5	286940	84298.8	178183	197373	111298	94995.6	127291	84454.2	116675	129513	214662	169870	115125
A0A024QZW0	656948	919248	749998	746111	675192	96959	2.24142e+06	736419	46817.6	635415	2.2649e+06	1.19658e+06	916426	1123473	171513	342112	378571	251393	383584	11429.2	1.22446e+06	772772	942255	689118	41439.8	1.89649e+06	575217	736512	2844591	1	774383	1.81313e+06	653182	321114	2.16599e+06	778166	451229	359152	869661	429134	2176661	661362	82916.1	724728	7937.14	574692	672892	382335	3362.3
A0A024QZX3	87387.8	23464.4	128668	62184.2	68225.2	96119.1	77191.1	73883.4	3.76211e+06	114836	84546.2	98814.6	114281	62891.4	161917	61954.5	312699	48319.9	59991.6	296127	41393.9	265839	75878.5	33126.9	118669	181361	151827	588750	67677.2	278916	177716	56157.7	64585.9	83118.1	245297	67127.4	611157	58611.3	38445.8	171711	94317.1	116315	139570	67793.4	79914.7	113926	115443	115612	75428.9
A0A024QZZ7	1.18317e+06	2.11284e+06	955127	1.5584e+06	2798256	3777321	2.91359e+06	1.73412e+06	3.79185e+06	2.18366e+06	2.11366e+06	2215111	3514437	2.14112e+06	713182	1.57767e+06	211319	1.31886e+06	652286	1.87562e+06	1444318	1.45826e+06	1.91671e+06	2.19362e+06	3675428	1.31658e+06	1.41782e+06	1.47172e+06	1.88767e+06	1.81457e+06	1.21262e+06	2.69232e+06	1.88164e+06	1.77972e+06	1.31795e+06	1.1514e+06	1.99919e+06	1.61929e+06	2213861	1.52746e+06	1.38272e+06	1.61267e+06	1.91691e+06	1.34573e+06	1.44116e+06	1.27358e+06	1.56563e+06	1.69117e+06	1.79333e+06
A0A024R015	266219	316440	28114	472682	149421	222164	176257	187918	363197	126597	266754	1.35931e+06	118658	94712.2	134539	221780	561982	438396	211731	71912.4	91276.4	151318	1.41114e+06	98611.7	254399	91648.6	159353	137485	221566	172185	136999	451960	84858.6	248999	32464.9	39318.6	552712	213132	341963	478113	361690	174332	254398	53676.2	227175	155491	37665.6	131896	354132
A0A024R035	11174136	13262241	8841635	11152215	31821324	6.72532e+06	3.42495e+06	3.84192e+06	34321481	4588114	3.12976e+06	12118733	11482426	4.18119e+06	7631718	9324647	22321274	9717194	6.71429e+06	3144879	9593931	9294388	8514159	7.17682e+06	6.61167e+06	15379871	15191713	9425554	2924597	15778391	14932652	7.76712e+06	5114115	14123137	13385386	5213711	17677134	11159659	8569915	11262825	6.37153e+06	11982812	6.54977e+06	9979372	6231431	31185114	17188358	6438617	5917191
A0A024R036	2.64296e+07	61899164	179548	11114152	12333.3	41642.9	117755	7.39894e+06	2.66555e+07	15656272	8776849	1.18258e+06	132981	453738	3.11595e+06	7397663	1.11876e+07	11314497	127764	31158.3	3.6872e+06	1.47692e+07	5351824	3.82838e+06	81214.5	12137961	22193154	7.18455e+06	2.81279e+06	161353	9788159	339279	8645343	71518944	7.76872e+06	81722.1	8.39383e+06	2.44291e+07	1.31526e+07	48818.6	864654	1.44523e+07	1.36354e+07	1.38871e+07	194791	1.24116e+07	1.42847e+07	13791189	8518952
A0A024R042	456662	81457.6	121176	94181.4	551298	55351.2	432815	655683	365984	56134.4	284441	55813.8	25762.7	661322	66452.3	76748.9	156282	81225.9	194997	119281	79412	59487.6	118846	167223	114872	93928.7	96266.9	124541	44866.3	78918.3	131915	65672.5	81411.5	449175	81916.3	86129.2	211134	152116	138242	195172	255176	87325.2	188773	115196	24511.6	74672	115565	67289.8	228382
A0A024R061	65781.6	27161.7	15765.1	29855.2	38141.5	64419.6	21145.2	32277.6	3.76211e+06	14365.8	13137.2	26439.7	33953.4	18117.1	31216.4	48799.5	49981.5	62572.7	31211.2	38188.2	48718.2	113231	36157.6	18331.5	18818.2	38266.7	31711.7	24279.7	38321.9	84162.6	46386.2	18616.7	32913.2	322717	58625.5	17491.4	51541.9	15423.2	41831.9	43374.7	22387.5	11342.1	27284.2	2975.16	25325.4	27255.7	23232.4	32916.6	46839.2
A0A024R091	75594	78427.1	22552.2	11472.9	16494.1	125973	35539.1	28731.3	139118	43147.4	44773.7	68141.1	224113	177714	17514.9	92117.1	152581	46829.2	7345.34	14893.1	57932.2	11324.4	23565.6	83145.6	141146	47197.1	51584.2	25116.1	33971.6	51267.4	61381.3	61626.5	33858.6	16244.4	62138.6	41634.1	13644.1	1.17326	11412.5	174237	36336.2	91367.3	27684.6	66911.7	94112.4	22193.2	122314	28112	69634.8
A0A024R094	524892	2.16482e+06	552192	554729	318337	149972	569978	1.57886e+06	238535	524116	217415	1.33562e+06	856149	413160	354492	254913	1.68871e+06	51214.2	549543	686946	291385	113421	91394.2	195556	225160	34378.9	151230	91492.5	288573	974453	363115	351944	1.18564e+06	367319	267189	84232.4	138212	719895	1.73978e+06	131114	449721	194271	412964	245572	181795	783143	48141.4	311823	835916
A0A024R0A0	211914	517699	274153	83731.1	88779.4	63143.8	113257	115877	337318	85976.5	118120	99562.3	61382.9	81899.5	116695	82814.2	191715	69618.1	67481.8	77532.6	94134.2	351164	82998.4	113740	79342	83875.4	182275	151176	111917	138323	83239.2	117586	59767.9	371625	114961	91138.6	172697	191213	158411	411635	224599	98782.1	88562.3	161495	151193	216123	83463.3	111737	111139
A0A024R0A8	1.58693	641962	412894	264976	274511	167147	437915	262146	437133	247521	186783	128118	967114	211342	269881	231718	527377	257137	313929	323289	158224	384728	284936	294918	125720	113861	1.34397e+06	544513	129135	496111	237645	115937	371927	391832	171351	318719	66647.8	6259.68	461472	182840	114584	274462	1.21229e+06	265459	168218	244267	177365	312116	196489
A0A024R0C3	415264	131997	266455	221574	211985	162885	331766	123386	425119	348831	313341	94793.2	187867	141968	317943	366517	452582	211819	542421	152412	177117	167886	591313	322638	237258	192534	917515	72912	336868	564174	113198	67924.5	487677	478667	143617	235843	692116	167185	177453	169193	344526	243868	364997	242519	219451	448315	194442	313642	435695
A0A024R0C8	284736	329167	327682	259775	189119	228189	191289	193565	371189	355457	252242	284912	264764	222878	315113	317996	335194	537391	251932	372155	297987	275456	345932	244726	273322	191180	322424	271183	331279	418348	211539	337473	283348	1.16165e+06	213648	172627	221167	144543	215112	376892	224679	191143	152317	164537	279413	291715	291184	312412	181552
A0A024R0E2	119560	486762	83941.9	81314.1	311177	34471.7	378312	97195.6	3.76211e+06	138494	448130	142963	286437	65854.1	73181.7	41741.1	72724.7	73159.9	81157.6	24561.5	81811.5	58267.3	496564	118611	1.39147e+06	92428.6	58931.9	82211.6	41994.6	21254.9	59153.1	73456.4	62219.9	176333	43764.9	55759.5	115162	87436.3	71336.1	453616	72351.7	74811.8	74611.2	55927.5	49691.2	66719.9	387369	53191.3	65833.1
A0A024R0G8	83199.8	57123.2	161911	51935.9	71186.9	61469.3	68251.2	118470	118889	46279.3	58811.8	148135	127576	417937	66118.6	198977	172633	56234.3	79961.1	58482.9	87985.6	435119	85754.2	12147.2	49924.9	88152.8	148542	35458.9	137595	11124.3	33671.9	42162.5	65191.9	7537.11	51734.8	36862.7	46577.9	376761	152666	281261	53111.9	32371.2	19116.7	51112	37534.6	133522	31713.9	77997.8	78247.7
A0A024R0J7	319388	578142	335378	2.13745e+06	265134	163380	249950	314155	434719	917432	1.11233e+06	351971	218882	259814	171823	211991	1.29112e+06	133791	311427	236734	3.81773e+06	216436	515872	416516	131899	291546	246713	318223	329176	112166	211227	153486	145151	762556	272442	357154	293619	693115	713199	699823	294269	979861	1.11786e+06	2.38957e+06	821698	555316	224358	196472	386132
A0A024R0J9	79322.6	216287	373539	91431.4	81456.6	84841.8	43532.6	111268	336864	44416.6	55682.5	189336	113296	418812	58655.6	51653.8	341193	141115	51115.6	71743.2	98199.2	116774	56554.2	42788.1	96231.8	77889.1	11218.5	136885	69497.8	126534	169816	26253.3	58972.6	9365.51	141172	86391.2	118256	213184	229214	145343	82373.4	141414	133881	137647	171222	186535	48141.9	38656.3	83598.8
A0A024R0L6	19124.1	94743.9	88873.2	137624	213131	76967.6	117277	85516.8	879214	156913	121588	68457.7	159839	97741.2	149578	194838	143492	121869	114543	111571	98338.6	68652.2	216435	96353.5	212182	81146.2	153215	54887.4	76216.6	92383.8	123186	98315.7	116792	359619	116612	121197	7982.43	147153	1.76149e+06	683574	183563	98541.5	184612	95691.5	232418	138229	216995	214155	94971.5
A0A024R0P8	74487.3	26231.9	45116.9	58281.8	39143.8	76684.1	65981.3	61796.3	36145.8	75566.2	68837.7	81743.1	171164	114324	49741.8	66354.6	59212.2	44958.7	1.1587e+06	98446	188189	44115.4	115224	261138	113694	62439.8	81211.4	67211.1	65149.3	21284.8	51334.3	75943.7	46455.8	93662.9	61292.4	114135	164293	37198.5	51256.2	257982	29215.1	77487.1	15781.4	61155.9	76167.2	68752.8	127187	69578.6	54253.3
A0A024R0Q4	677612	356530	419365	786854	1.14164e+06	445724	642526	211557	876147	145167	652189	214842	73298.7	221436	289814	888328	894262	668116	311365	254579	216513	169149	656261	318788	179169	339864	687459	84411.4	272372	325311	294546	212174	412652	489748	421916	515921	169134	939997	851379	1.15437e+06	834236	211745	638157	228479	1.14662e+06	992216	495685	538661	814527
A0A024R0Q5	92721.4	144156	1	111538	114294	183134	18669.7	129196	261759	146711	46915.9	152543	98126.7	69816.8	115117	33677.1	216211	64631.2	115219	135685	178118	11514.8	93831.5	51497.2	64785.6	135235	11112.5	95389.9	91291.8	91454.4	74612.2	238493	61874.9	48927.3	488448	11822.7	16233.8	56811.6	97621.6	43143.2	136916	45851.7	65761.6	37122.6	35121.2	65318.1	111962	87951.7	96531.2
A0A024R0R1	13957.3	62768.1	114621	65879.8	89293.5	114438	83195.7	45142.1	74373.9	17243.2	137572	29111.1	116255	391797	45479.6	46419.7	114495	63721.4	28768.7	53866.3	44851.3	121192	78944.4	49327.7	55459.4	74244.5	38628.8	61718.3	56116.9	55644.6	67218.7	112418	38796.3	61625.2	29167.1	22814.2	79893.8	7983.72	21757.2	68142.5	162664	61213.1	1.22376e+06	28819.8	147117	8831.16	75748	47142.9	114242
A0A024R0R9	252143	217951	132495	121315	113192	123690	85249.9	136524	116571	143223	167879	114612	181125	84155.4	116132	186229	265488	99858.2	117963	148679	98136.2	462493	156114	91817.4	148731	112195	148561	71131.7	143177	171311	177675	74857.8	91516.2	333300	118172	92000	89118.3	116769	128212	418573	154334	119681	133211	89577.3	175172	153821	138458	141113	84656.1
A0A024R0S6	411712	274272	1122338	451637	361535	684448	263712	962814	175185	811955	564235	763162	1.35792e+06	754182	417934	471727	446672	332315	362515	534364	319712	651954	231230	716771	243865	981954	512530	618348	497385	289259	248158	935780	327212	279959	571795	495722	738597	486261	117119	168258	193175	526133	89448.7	399746	328582	219164	592883	469970	518561
A0A024R0T8	1.14795e+06	515636	2217298	1261121	916117	713949	317749	1.24697e+06	811291	962696	511758	1.71653e+06	391740	1.21134e+06	4519238	855119	1.66893e+06	1.36869e+06	2382187	721363	1.36531e+06	892425	2142883	3.45781e+06	822619	989521	3.6284e+06	1311922	912517	1239184	1.93111e+06	2.94561e+06	1.32473e+06	4182252	2.11472e+06	6616276	3.83114e+06	6485564	959898	741673	641480	3.44119e+06	1.81512e+06	3.36359e+06	1.46186e+06	1.42714e+06	6342696	3243181	965816
A0A024R0V4	429740	581161	444146	159426	821683	395712	692654	318213	439443	755957	531168	952227	478982	698746	216178	378111	95891.6	118323	146777	271475	151631	168177	175116	177166	972921	387368	64283.6	2.22194e+06	471251	515412	162872	1.14145e+06	986373	215121	744332	648113	218155	61613.2	453613	493239	778718	868571	433712	333729	392897	847482	1.21789e+06	213919	922712
A0A024R0Y6	874961	1587978	955911	1.45431e+06	1.72111e+06	1.16125e+06	1.63978e+06	819573	1.71164e+06	1.12117e+06	1.54742e+06	1.18675e+06	758255	1.51298e+06	814761	1.71391e+06	1.72193e+06	1.52151e+06	977828	1.11173e+06	1.13128e+06	1461688	2.16554e+06	1.35524e+06	651912	1.11344e+06	1723181	754216	1.24776e+06	979736	1293552	627153	1411491	1.11872e+06	1.44834e+06	1.17616e+06	854118	1.25187e+06	378719	1.65447e+06	1.52118e+06	1.21471e+06	2.17727e+06	1123173	2.26178e+06	2385328	1.71881e+06	1.16818e+06	1.42559e+06
A0A024R0Z3	16234.4	111537	29714	57792.4	1.23196e+06	78617	212570	54371.8	234119	47414.2	73154.8	1.13414e+06	55241.3	11164.3	47149.2	91762.4	125238	51582.7	176136	17821.9	63676.6	33571.6	951373	31919.1	168641	38413.2	16181.8	39536.8	48131.1	34973.4	38597.9	25931.1	133123	171511	22856.3	85262.8	5192.48	11624.6	25668.2	96656.8	138713	11516.5	141395	32561.9	43277.3	47527.6	13285.4	86253.9	27879.8
A0A024R118	1.43292e+06	1117136	67112.8	555719	789369	975726	274464	537428	597619	866918	729941	351265	1.7975e+06	428855	537254	172362	612216	431675	753473	232175	442795	1.67415e+06	1191516	647443	562553	416821	813688	771746	626647	812354	542217	271176	161580	791116	821115	232538	3134911	997637	2.18382e+06	1.18741e+06	364137	443125	944282	528656	247159	518937	686483	492289	427422
A0A024R125	111320	221419	125161	79691.2	82678.9	131139	211127	215539	262544	128674	91144.7	86436.6	194690	63461.8	37113.1	89998.5	294993	42916.1	51558.5	91165.7	21469.4	71511.5	97142.9	64836.8	48181.8	66453.9	111856	89115.7	84711.4	59112.9	82515.2	93225.1	71997.2	169322	58488.1	79143.9	94147.3	51711.8	2.84234e+06	71114.1	91811.4	92591.5	42547.2	68737.1	118989	48111.2	148115	69415.1	81492.1
A0A024R151	1.58913	533994	87621.8	113336	52756.8	379318	69373.4	124980	1.25582e+06	85116.2	55113.6	135320	27613.3	276584	33485.4	1.11111e+06	2.18122e+06	153655	69181.4	39712.6	62134.9	23916.2	166161	13663.2	438781	54422	2.67863e+06	55338.1	59578.3	23769	141886	76742.1	71172.2	25815.9	111364	19991.7	222279	38721.9	1.74133e+06	28166.1	21163.3	335818	277192	311961	2.11911e+06	384277	21715.7	87164.7	93417.6
A0A024R152	2.51531e+06	265641	112712	31915.7	212891	71412.5	41586.2	47933.7	827593	34785.9	28698.8	45879.2	88197.2	38333	41267.7	26576.5	1.68221e+06	22562.2	21492.1	72633.2	79893.7	183279	145562	1.26651e+06	63948.8	57111.1	334117	8741228	51679	1.28261e+06	25647.4	44812.7	16651.8	92979.2	54618.3	14159.4	133741	15272.2	651712	869354	516125	1611493	2258618	421335	35943	15588.2	21615.4	13916.8	25797.7
A0A024R156	48213.8	214926	49171.2	62273.6	51519.8	38876.2	111980	89284.2	15145.7	75117.5	81532.9	43983.1	63288.9	31237.2	116682	98358.7	161437	62354.2	83447.8	64499.3	65683.5	162886	157794	65111.8	12879.9	88639.4	72915.2	111494	69319.9	57384.1	86258.5	21833.1	111457	192962	34659.8	26218.8	6647.24	14415.2	11226.8	176157	187146	56236.7	52114.6	79561.1	111733	39762.8	91739.2	55568.9	95698.2
A0A024R172	119452	271692	69488.9	114645	123128	152717	341777	46275.9	269992	323744	112816	183381	276246	111717	49142.8	153723	277947	92297.7	17866.2	64128.5	71132	179763	119782	69551.7	138149	119545	55154.6	2616.63	142692	286289	133142	364788	139371	178465	133991	91611.8	143726	291988	221139	417200	218322	219112	253841	193198	184127	244271	236136	96859.9	128292
A0A024R178	59751.6	94131.9	56913.1	51673.6	14314.4	38555.2	85758	43752.1	68413.6	61595.9	61566.2	46227.2	34311.1	41417.2	46591.2	87651.5	74832.5	53929.3	26183	29336.5	49884.6	9151.35	67344.7	48151.5	45333.4	59417.2	28172.4	53328.8	52897.7	34761.4	84146.2	37486.1	31237.7	81998.1	71631.4	32515.3	88938.2	77778.6	151319	189617	74129.6	57559.2	18685.9	141752	78189.4	113267	271176	411336	48544
A0A024R1A3	321579	434586	286849	223259	331412	215741	312118	313139	961770	239120	316216	156390	197277	256244	295466	244495	475652	261332	216343	241527	191116	164327	354275	145860	331217	232415	218391	166237	314349	296648	351519	329894	1671114	346416	152311	134724	157792	166644	579224	591589	428634	211112	273120	188112	266643	195997	185693	182968	131737
A0A024R1A4	211523	74897.3	92113.4	158950	133182	163167	78175.3	144393	141294	114836	256933	111454	115169	163592	117612	97146.4	217389	146346	243588	184413	148420	95451.5	178834	79677.8	119295	91259	112842	129124	192216	87941.9	145120	117822	91964.3	98877.9	86579.9	92181.9	136992	74717.5	125414	932162	171749	138392	111613	118145	134795	161268	141669	114135	91615.7
A0A024R1H1	355158	628183	286929	179756	48183.8	18411.3	233737	238237	196572	88818.3	82744.4	188177	72381.1	83214.5	96554.3	276132	354243	258175	327364	44274.6	347978	277885	314787	131454	55686.8	55759.1	98235.1	364900	49874.3	82955.1	75418.3	5939.21	291589	5191.22	91844.9	13331.6	63450	121879	351614	356312	843463	364152	645197	831496	979352	251259	116633	72161.7	241260
A0A024R1K7	58261.3	331320	529761	294733	176124	516886	1.55732e+06	1275622	159634	677177	919139	2713115	644965	1.93962e+06	216695	124524	661483	246719	763722	699127	811188	841131	713512	239119	511199	581290	359571	1638612	4.18967e+06	254423	491817	337241	232350	311825	327300	696880	491260	1.26315e+06	5.11235e+06	1212333	285655	285128	222514	358175	165922	1.365e+06	335415	351852	247568
A0A024R1K8	469382	991380	315799	141800	362616	74891.7	538528	951279	697466	667372	461816	167112	34761.1	268485	94423.4	519127	526711	121132	415816	621516	184771	675367	887539	416467	38182.8	253312	357548	11632.3	245653	631123	218618	239655	831124	152125	51115.5	89721.2	341659	141854	885932	313837	423115	218782	195242	244348	514422	343647	459479	21388.3	111671
A0A024R1M8	418984	286894	756392	237222	356173	166678	435616	363811	289493	267311	243312	231217	493887	443893	516751	211719	1.14137e+06	191829	331248	1.28352e+06	391590	1.18753e+06	197358	162238	384551	524169	113742	292452	211697	14114.2	359338	447479	211127	1294595	264431	194172	428446	279371	486953	698118	77352.1	219685	241356	436548	191549	185515	212112	467193	261139
A0A024R1N1	3373173	2188924	2.51151e+06	3.79941e+06	2662697	6.67836e+06	2.95462e+06	5372511	1.8243e+06	5.98973e+06	3.83822e+06	6836971	11594163	5832153	3611592	3.59846e+06	3.21287e+06	4275351	4616923	6273744	4.18346e+06	3.46512e+06	3.52629e+06	3.71151e+06	3389181	4737131	3.19379e+06	3.54233e+06	5436193	2.5182e+06	3.12686e+06	5.67622e+06	2.59189e+06	2.93122e+06	2.66576e+06	3.61537e+06	2.49328e+06	1.81371e+06	1.46315e+06	1.66159e+06	1885677	3346551	2.41143e+06	3.17241e+06	2.71616e+06	1.79948e+06	4.49287e+06	4.16398e+06	3.6626e+06
A0A024R1N4	519733	373593	495898	548122	463845	354752	349611	1.17132e+06	161145	585864	255818	551772	725485	631214	335765	413796	371858	637719	599589	613181	699198	427492	678245	431412	437676	311336	629439	498612	691215	454722	614319	457718	374152	351656	571665	339620	484172	311430	257976	191195	316625	417799	251646	392192	546387	455540	322116	543219	429913
A0A024R1P2	154983	157331	566526	173833	214956	74177.3	266480	51223.2	281728	81519	489395	33655.9	1	1	133311	154615	813676	173127	71941.5	34548.6	167123	3998.59	755857	1.11183	184581	23316.7	88766.6	144438	64616	561746	99176.7	1	61177.8	315415	35552.6	52137.9	81476.5	129872	574416	663275	771622	124658	585959	241682	435764	393960	19128.4	119771	52661.4
A0A024R1P7	91561.1	129589	196830	116162	121943	124214	125170	411987	211113	118638	123751	86115.1	199795	136722	55939.9	136123	215889	196197	79814.5	271148	123149	51737.8	196576	78844.8	132512	322712	47269.1	235845	113385	87164.6	111738	114721	84619.1	118912	87813	93242.2	67531.8	31292.3	68122.6	214212	184112	147121	83426.2	64131.8	113972	154766	118982	141766	114625
A0A024R1Q5	55159.8	318118	465633	272182	356436	78941.2	378115	1.56158e+06	398928	853517	121621	521517	11947.6	55788.7	272874	487412	258939	366755	31191.5	436578	824459	1.39418e+06	311296	233452	361977	427916	443236	926199	398596	862226	462685	366272	391355	461712	245943	171566	955321	354869	282199	542517	235916	253295	294141	257135	462611	77666.3	642663	571144	367142
A0A024R1Q8	412215	435297	482592	471845	314448	482416	486122	342398	419442	321567	586244	427130	539299	261722	341160	358331	237611	519870	349693	399613	658635	511828	571725	423945	649959	428166	482967	489444	519326	311262	439180	439923	435565	395185	248151	284911	212697	232289	414463	225815	715615	311924	324638	249174	898436	382813	195188	275529	445488
A0A024R1R5	477162	98394.9	319782	174243	519153	62891.4	98695.1	311911	181325	231311	172943	255248	261634	164918	21128.3	182414	243260	215669	121434	193800	78693.4	128115	359192	358687	113647	133947	389821	163197	295112	17138.3	95849.8	59254.3	347216	127456	91615.2	99713.9	66151.1	146785	115672	45517.5	57255.2	125885	133376	121672	165762	183312	128148	212491	161737
A0A024R1R8	96549.2	114768	131914	117111	42221.5	126655	128446	86888.1	71444.2	113249	255216	2811.74	154242	71131.4	43544.5	111643	164177	95158.9	74591.7	111622	211421	147212	213950	95518.5	224415	73456.6	78237	85121.2	117686	99614.6	151674	127353	98117.5	249716	96543.3	88991.5	61266.5	127895	175483	124162	99538.1	51829.3	167392	64882.8	72372.3	112972	138431	51421.2	81118
A0A024R1S5	36112.6	173711	81823.5	74836	152419	66516	141263	174557	283182	55131.3	33437.3	56139.2	118375	167624	51577.6	182652	198458	49275.3	59116.2	134811	54882.1	12872.9	215114	88171.7	131755	112712	215178	73692.4	42792.8	886172	47148.2	47119.4	36356.4	135312	281669	51222.4	2.84931e+06	491635	179399	2.41114e+06	96665.5	491443	95688.1	177276	111795	289532	111397	113737	33182.2
A0A024R1S7	61271.4	251886	245246	219361	139651	31129.2	122388	116913	217970	83213.7	75128	73387.8	64211.3	81772.7	226870	115595	326216	127467	149485	142166	111311	191673	119833	66477.9	184228	14648.7	121543	198512	62191.2	72645.4	116971	78673.3	157139	193572	148656	75916.2	211134	153169	219245	266346	116535	211918	173371	78135.9	124514	165190	121759	212183	113148
A0A024R1S8	1.67157e+06	1378133	796435	1.55124e+06	1.12817e+06	4.79857e+06	2.28116e+06	1.94323e+06	669959	2366117	4276617	2.74751e+06	4468527	1.68643e+06	1.23964e+06	1747458	431783	1.5813e+06	1.92498e+06	3195134	1.73118e+06	1984898	1.62795e+06	1.67735e+06	2796991	2.15549e+06	1.19551e+06	2354816	3248821	1.17194e+06	1.6962e+06	2.26539e+06	1.52364e+06	763564	1.27116e+06	1.43178e+06	1.88499e+06	532114	1.86766e+06	498716	1.27711e+06	1.62419e+06	759315	1.55312e+06	1.18126e+06	678629	1.55914e+06	1.45948e+06	2.1972e+06
A0A024R1T5	189586	113567	171146	127117	276544	351898	224518	121662	584220	86922	92583.8	117743	336286	188562	173748	162658	178764	144952	144141	162291	82397.2	121560	124221	356241	721134	96226.1	452768	81465.8	113244	297542	192194	119128	178825	67921.9	199128	184192	192913	161143	219714	699256	258520	411461	333674	889556	182762	471869	254879	185985	113117
A0A024R1T9	122250	51317.5	196311	188497	291636	251582	851216	524816	291648	651444	251786	611964	496125	418512	81311.1	371615	124198	158312	191477	271111	28155.6	61111.3	481959	44554.2	115114	392446	513218	64589.8	417723	248596	151779	116677	633512	381194	113885	35328.4	77559.8	167618	143132	394522	162246	215228	264157	215740	226135	121130	251781	274616	141472
A0A024R1U0	61461.1	142115	124987	151252	17267.2	76121.4	98129.9	79261.2	5261.49	64691.9	67458.3	147648	31126.5	51722.9	59338.8	131196	169558	82431.5	282514	53768.8	161885	152146	118999	13127.4	18627.3	96432.6	82239.9	75187.3	68178.4	316992	28262.9	82135.2	39511.8	167490	155155	116372	41281.2	112543	73995.6	171271	69117.7	38156.3	26191.2	64672.3	68882.7	311851	64521.2	178179	91117.3
A0A024R1U4	389678	1.17468e+06	496916	738760	536741	542150	676113	352929	1.35336e+06	643134	766152	595671	591833	565175	563862	721159	512325	729276	561396	662635	738320	411119	828145	739861	778162	599162	1.11569e+06	334142	585729	515813	737596	518312	799416	517798	649582	619891	617246	533181	314818	498174	1.11352e+06	597126	732174	519649	747495	661139	611842	642152	672611
A0A024R1U8	334138	131126	69352.4	31716	171937	134841	85218.5	3293.76	5.54222	92551.7	69817	87213.4	115588	164195	236473	59832.2	51741.9	21554.7	95851.2	55666.5	71433.2	98429.9	69138.4	121156	291226	51442	93122	195118	119231	99451.2	73112.2	48543.4	145452	47793.8	38454.8	74363.3	91548.7	79872.9	653963	128972	25998.2	93735.2	52499.7	38472.8	74497.2	67173.2	491448	56486.9	61145.7
A0A024R1V4	331646	579272	234785	214756	285187	121680	378313	244217	492557	171177	93111.5	147815	281900	3.76498e+06	275116	167775	954199	124131	121316	151984	93794.4	231224	141231	113227	178347	249334	78184.1	377745	47143	581787	258924	317827	266216	217470	347166	138264	275373	259949	215319	132116	321186	142777	223327	233974	217183	351735	272654	183297	1153869
A0A024R1W3	597561	178582	3.23821e+06	231141	394282	357822	33918.4	364980	161372	446129	525146	21175.7	743217	1.11621e+06	24746.4	426669	191136	152254	8713.16	153253	211619	582794	258315	2989.62	391213	947816	221513	223568	276139	115831	692964	894927	544136	394632	561197	211867	415495	148995	272656	214648	116776	76796.7	117625	38295.8	61799.4	77162.6	73137.4	126815	457215
A0A024R1X3	312931	311412	47198.4	421990	418560	461719	532621	352582	271473	489468	568769	532386	291921	495213	317912	375695	162114	439582	311582	444782	491837	263744	645956	338338	411163	577973	179746	427133	628892	218892	425922	172126	419182	376672	376262	244767	247883	282911	474512	477167	487315	346550	269917	425667	315737	325936	279320	511485	313936
A0A024R1X8	443156	221197	292881	179153	315533	177714	353567	91191.3	138954	97265.5	187782	188640	252387	827678	96291.1	312427	316882	237362	131264	242417	241181	647389	488436	48743.1	677548	82516.6	215817	71198.1	177296	93166.3	86269.2	73581.4	122686	69332.9	88219.2	54277.8	121677	572419	275193	543742	165662	341311	259132	312396	115529	146188	53978.7	134843	191677
A0A024R1X9	64695.4	278444	27111.4	1.16718e+06	135255	338278	974497	267377	573337	49784.5	216.517	211429	61553.7	111926	439989	16959.1	413583	741582	325869	111146	561345	346629	197855	396240	224472	8874.18	2.43388e+06	351721	12716.6	483835	511173	439619	281892	236877	191558	1.72149e+06	237456	184226	611584	315736	97311.1	111870	219533	95568.4	152937	196494	193719	194834	26416.1
A0A024R1Y7	3741.15	37872.1	89567.5	159117	99357.4	165169	71915.1	63823.3	128541	61175.2	119718	31184	17835.3	13561.2	337922	521245	289136	248858	121477	42941.2	66694	15971.2	111746	22381.2	119284	196696	157915	1	458144	15281.2	531242	42899.1	81131.7	181971	19881.6	12641.8	8147.78	249181	2.84234e+06	34824.5	121914	35974	6815.71	25163.7	48914.9	18141.8	67731.2	128792	141588
A0A024R1Z1	1.57797	1.22943	5144.23	1	4753	1	9648.44	1	5.52347	1832.93	1	1	7829.37	4254.44	1	1	1	1	5911.76	1	1	1.12466	1	7712.5	11831.5	1	2211.83	544.849	3437.61	5815.43	1	7398.41	1	5729.89	8647.37	1	6151.69	92721.3	311612	1.18723	1	1.13431	2.36488	1372.47	53753.8	26357.6	2266.17	19429.1	39116.2
A0A024R1Z6	312462	333758	419839	541312	942124	499257	551287	291864	351395	314790	745966	333292	443333	498765	618352	616335	857221	541912	318674	412227	553321	377160	522424	383877	913113	392471	589121	229851	368535	837874	698957	435517	356342	1.15329e+06	549798	573163	375143	942523	617929	996148	1.13513e+06	418941	618565	417270	1.11793e+06	872661	775352	653213	695326
A0A024R201	1.29239e+06	456574	221897	113369	1.17441e+06	432112	331919	176379	561139	659778	235151	311433	193885	372179	74718.1	284579	184556	91212.7	71727.5	171587	54181.4	399440	214820	128133	273440	138821	196168	1.81185e+06	364832	111459	192211	57429.4	727313	471314	95851.4	241838	364966	228612	2.14113e+06	471622	213238	831234	1.42648e+06	562634	263243	418762	584667	153844	311954
A0A024R223	45351.6	55993.1	94121.4	69411.9	182338	121174	124589	145955	326737	67969	85848.5	28828.8	58817.7	74118.2	116849	68116.9	242547	129616	235576	46291.2	32898.2	51173.8	77366.5	84123.7	119514	112458	342917	79213.4	84538.5	1	81972.1	52711.1	81812.3	86297.7	48448.5	174447	37436.5	131522	292693	217383	118187	188977	212596	147125	344956	316541	321173	168159	132113
A0A024R233	12186.2	64183.3	248857	5347.31	173780	73217.7	94162.2	5521.59	81365.1	69147.8	81922.3	4881.22	31163.4	36178.8	27181.8	6897.55	224481	6655.54	328131	14821.5	3917.31	62744.5	2312.63	93848.1	74841.8	338518	99785.5	52327.2	27191.3	71326.5	6353.39	27731.8	218326	153188	54283.6	121387	33791.4	13413.3	34119.9	84678	64921.1	4881.84	1.75712e+06	44716.6	42969.2	19764.5	87412.7	11253.8	2711.18
A0A024R244	111197	378971	87273.6	141217	211659	118361	483386	142430	3.76211e+06	163422	88551.3	231336	233239	85875.7	164184	231381	591669	188432	177811	58797.4	111479	177724	225239	114616	167616	156491	65162.7	125364	111211	315553	141645	222368	133893	91713.8	162622	141211	82995.2	344277	467122	512158	116618	237954	498473	62342.4	211825	471379	129819	592732	181422
A0A024R248	51186.6	63529.9	8131.67	54928.2	23913.4	31529.6	33464.9	62243.5	63299.8	64344.5	75121.2	7441.18	42151.3	61425.8	35141.6	51161.6	51172.4	34617.2	81867.7	46417.2	25897.6	64188.4	25728.9	21753.6	27618.9	33121.7	41172.1	33477.4	26194.1	28419.2	61511.9	18412.6	45957.4	53721.2	11711.2	212751	13349.9	173428	81315	81271.5	32593.8	7779.57	26141.2	48924.9	33451.7	31752.4	11517.2	27585.4	53538
A0A024R261	218729	315639	521363	311226	369169	374383	444476	323824	169579	275829	339522	315129	428818	259859	158755	261315	235812	615399	215762	264296	311424	361199	394826	191932	529757	288523	218192	421817	338451	163742	391364	231478	441842	95793	158226	115824	172972	57152.7	13487	255217	352160	196156	133784	137695	311226	136947	211327	245975	314624
A0A024R276	21344.3	39226.8	138154	38169.5	78324.7	34761.1	55217.4	1	3.76211e+06	35193.3	25800	9252.77	23729.2	1	59521.8	71482.1	518177	18924.5	67962.8	1.21725	35117.6	113884	27161.9	58255.8	21199.7	59584.1	91847.8	45585.2	11766.4	34276.8	1	31356.7	32455.3	117179	81176.2	22214.7	54122.4	237214	26287.5	431316	111187	116497	68444.6	47198.4	88471.2	115827	17258.8	91712.6	57656.1
A0A024R292	338250	487546	1.17342e+06	311724	328189	331313	182122	782315	793558	325825	225893	178417	259619	182566	188322	399142	218881	277928	192613	217152	294866	321651	134837	486487	364995	237873	434717	338921	256750	613651	495213	246779	212814	141137	239784	315623	1.41781e+06	813813	316690	386135	224664	447194	417992	362244	243190	1.16482e+06	183654	199421	314566
A0A024R2A7	223162	347912	391821	857258	484120	317295	598358	522276	137277	148972	352467	616120	2319575	495715	64300	237669	391878	819320	731213	772475	432269	522142	1.25214e+06	211520	242120	447119	211566	141462	529472	153111	619117	645731	971413	134668	581551	362318	285393	356639	381178	1.16362e+06	884824	373526	694112	713212	756174	917597	576700	831157	518182
A0A024R2B1	1.11833e+06	151532	1.83381e+06	9171899	128434	116252	171157	84865.4	1.12682e+06	28215.6	65176.3	57914.8	99945.1	73241.8	37158.5	115499	85677.1	3.29679e+06	4778547	2.11821e+06	79134.1	118924	84118.6	331914	74165.7	77958.6	86696.5	52957.5	183917	359134	59644.6	339248	42982.3	1.15668e+06	126912	17832.4	918627	84911.1	565632	1.49221e+06	147766	165269	251432	66671.3	271448	128995	23266.3	1.11465e+06	36597.2
A0A024R2C5	196428	133666	117195	195691	148736	162797	747985	196476	188200	167615	214451	139149	198339	181858	82834.8	117725	65768.6	158644	89225.1	171562	114372	127415	115254	517525	118190	143315	224317	59329.2	167954	144179	97799.4	164431	85269.8	37783.2	96465.9	57671.6	66145.1	89813.9	31293.1	116360	171751	125459	128559	161917	158151	141834	94219.1	112919	136120
A0A024R2E9	127494	317418	218756	251277	218141	52213.6	214324	71119.2	1.11617e+06	61357.8	238162	5757.19	19814.5	141917	168137	316196	49627.2	177523	68531.8	35551.7	161312	125283	111668	174136	1.13226e+06	41711.4	546819	197869	194342	86812.4	88661.3	87361.5	33341.7	547112	19741.2	115187	314432	287536	515266	113660	161876	11179.6	56634.2	38183.1	238283	439215	133417	376133	213113
A0A024R2F9	148154	177318	146295	221220	162782	173142	199169	223119	185129	129176	115613	231526	326122	228229	144262	193393	264682	219220	168631	176776	196424	215538	173188	118232	125268	212951	115484	295312	115316	151312	171748	131140	126478	515484	147717	111877	71176.1	73986.3	124629	311373	115332	95497.8	136227	91311.1	165646	118877	144395	161344	136719
A0A024R2G1	173771	522166	116188	245413	1.19125e+06	395571	459580	75618.2	1.15358e+06	98727.8	941930	119932	91839.4	212992	318337	1178696	436112	219487	318845	234116	213694	183554	193155	376153	141258	181793	753870	318173	269184	1.11198e+06	336465	195146	311598	261635	616732	412362	385499	1.11631e+06	1.56441e+06	611783	682678	642981	98465.8	255248	164819	1.52163e+06	328192	224171	315165
A0A024R2G7	66497.5	176453	97991.5	425578	171226	294233	185585	363399	132998	248332	241815	523193	361262	238192	131311	381213	484896	436560	136622	445742	386711	61594.7	174411	91998.7	231662	251193	124282	472832	511652	752289	412123	295625	312765	489361	413512	178853	87996.6	64536.8	61648.8	365357	529718	186627	198836	216982	411575	236875	511865	316568	463478
A0A024R2H7	313274	438740	488131	274250	273351	232587	655918	51556.3	236819	15149.8	119983	344674	46116.5	184982	923577	295873	739492	163327	7424.24	46827.3	1.1342e+06	222445	182539	268380	216355	1.12163e+06	241390	12147.7	44674.4	11949.7	481613	19154.1	41141.5	1.17515e+06	25621.3	272639	311696	182322	1.11424e+06	368243	516613	33356.6	116948	45536.4	27671.9	251612	12149.4	175786	92214.2
A0A024R2K1	121866	121884	129687	269881	142392	213589	342723	312657	86521.1	263441	362292	112399	211115	469158	224378	259412	141437	325436	86174.2	263556	314534	119582	118723	113791	279216	164176	181146	167162	376546	92868.6	112113	223268	325495	164453	47219.1	142293	125300	495896	3.21242e+06	915827	165285	245814	516819	267321	227738	271575	199285	216115	281690
A0A024R2L6	2.48752e+06	238762	71341.3	187869	855981	588649	991585	1.37595e+06	565364	1465148	752995	593818	913112	1.18398e+06	353411	566386	139170	217813	111211	675717	457937	218216	772462	781174	668857	281311	582917	49573.4	779149	995723	559425	1.65181e+06	1.11916e+06	1.11417e+06	781672	357438	1.18314e+06	334652	181623	383326	662527	454723	713392	461559	982562	593830	158474	533313	997547
A0A024R2M6	77119.2	44115.8	46818.5	94899.2	24494.2	25165.2	55575.8	39995.6	49553.4	36461.5	117258	32421.9	32254.8	117816	12413.4	14511.4	93161.9	115963	21175.3	36454	58759	46619.5	44313.2	35251	53361.3	52247.8	34616.1	17357.2	26862.5	72445.2	85875.2	24421.2	36579.5	47587.5	16144.6	41798.1	23231.9	19744.6	56152.6	25197.9	181354	54296.8	252122	48511.3	32414.2	27313.9	27611.1	58988.1	161384
A0A024R2P4	513316	396770	447890	536622	171171	421885	449230	538224	843452	1.11849e+06	851796	731112	1.14413e+06	441291	367782	713656	432918	564295	1.1732e+06	749563	631862	681247	1.14373e+06	371873	633149	724754	594263	583534	927379	323688	237812	212797	273458	129432	341329	643439	275194	411899	138452	498736	191755	344527	226754	381812	433422	232215	341287	783558	311612
A0A024R2Q3	311763	251113	229272	215449	448177	144473	1.19986e+06	217553	96192.5	164428	199782	184927	211176	397882	91143.3	337284	188732	197843	162918	318428	166554	691753	216683	121518	229422	173839	311546	47111.7	161648	171115	118762	116814	131476	77599.7	88224.5	83171.5	27141.8	549429	322138	681395	173722	215935	247114	246715	186164	151335	78481.5	241120	472174
A0A024R2Q4	55692.3	184339	68586.1	95734	132763	231415	186960	121338	142165	147296	148612	195825	188574	167120	99621.2	118496	224655	94394.5	88778.8	136142	183836	164546	318514	111191	143579	119939	123354	525552	121136	114362	137442	84325.2	156217	131437	41900	42234.3	112157	92211.2	157812	188919	188143	172740	218737	181852	194726	124696	65512.4	58966.5	116145
A0A024R2W3	131112	242847	151517	111567	147150	131767	91261.3	183898	579648	165619	111722	151954	168329	116311	121172	86166.1	459112	96863.2	112273	121975	95169.1	254482	71513.7	114252	162612	111373	161192	99756.5	124794	63637.9	111718	127193	52848.4	111146	96117.2	112979	176951	48181.2	161920	131283	63261.2	84617.6	74428.2	82712.3	73689.4	81936.3	116114	72897.1	95713.5
A0A024R2W4	431289	137268	491232	184748	198489	168719	218257	434427	422335	242815	191555	295677	319120	228786	172846	152114	452737	183985	242317	257276	161112	486456	194784	371482	466198	219984	251157	116138	225711	526758	119130	241752	311667	181436	26249.4	213266	333150	212725	245186	381849	168684	281372	135822	452552	146599	772713	213359	251163	221816
A0A024R2X3	311467	61973.5	518646	241878	86935.2	191184	292791	171742	614752	214315	218422	54193	156818	38484.9	283132	428872	798213	253512	597819	159518	696174	184816	34511.3	131514	298473	48181.2	73355.5	331711	153845	59379.9	173632	92871.8	172916	341217	226148	118962	317497	1.13134e+06	599918	378115	155724	93917.2	124172	151717	117143	368431	116234	193361	159116
A0A024R324	573121	519631	1.17989e+06	926611	886689	1.22665e+06	883972	717518	639187	1.12596e+06	1.85183e+06	737445	977856	884715	532931	698825	399796	792332	536474	953313	616146	1.18969e+06	515111	836259	813500	742929	863635	457131	1.13168e+06	791659	1.15722e+06	854966	661270	697789	787478	874332	598652	551158	491396	766625	1.16914e+06	712319	938613	586451	1.14447e+06	769531	813111	1769111	918396
A0A024R326	1.54635	141471	23841.2	79938.5	551185	1.13264e+06	624294	19885.8	316912	162473	229265	443922	516848	563854	152711	211152	74547.8	191799	148128	149713	115769	249772	275259	258199	421416	344236	197715	63558.3	244411	292977	187635	271200	292365	172685	236615	373442	81251.9	181320	319511	247943	491672	361540	554632	286169	523554	437727	547742	235668	248669
A0A024R328	996424	436945	316453	546548	291748	212812	373567	161956	425951	281214	282714	223847	831122	223829	118178	255544	226511	278139	123898	391746	242556	685727	212349	1.12899e+06	178212	179184	315716	389248	161400	182912	251378	214371	636664	119679	316549	72862.1	531940	211188	255226	886216	171231	848833	115892	565824	151415	173168	114161	266321	218498
A0A024R329	23489.4	25341.9	67542.2	131982	191262	126743	246826	115658	385979	48547.4	81673.2	245531	361352	82751.1	117769	232619	185716	142552	13831.3	119632	92425	21511.2	86372.2	216991	58964	141663	133813	111362	73535.9	192819	219956	66827.9	41825.1	55779.9	168172	128351	331322	138891	54821.4	1.18928e+06	99221.6	67149.4	177884	17596.3	121499	116812	55632.9	143643	66285.4
A0A024R371	149656	27267.7	238974	781656	491153	495190	56494.1	232222	61729.7	331342	417616	812365	826730	697169	235182	485215	47347.9	686112	471457	668849	818776	136122	887584	484970	686426	428182	332556	416179	578962	292695	574946	665451	342328	332299	488758	275654	221131	128895	68447.7	61642.7	472665	185574	324116	182248	321142	217320	672876	514550	494715
A0A024R374	181278	362426	912281	2.13273e+06	1.91135e+06	728217	1.12582e+06	397372	1115524	689916	2.68115e+06	562189	83615.9	869357	2.91653e+06	2.82196e+06	3221817	2.17827e+06	881465	793918	1761955	316115	1.81111e+06	1.12196e+06	2.14451e+06	1.33159e+06	2.11421e+06	315216	1.32858e+06	1.4428e+06	1.92622e+06	373115	944931	1.92267e+06	1.34145e+06	1.57184e+06	799638	2.11748e+06	1.6218e+06	2.17115e+06	3721959	451776	2.95793e+06	537216	3.27844e+06	2.28647e+06	1.58271e+06	1.79494e+06	1.14394e+06
A0A024R388	292197	158417	165384	819418	25524.4	25672.2	49949.8	391841	116851	498742	53512.6	98899.3	23811.4	18129.2	279972	1	481851	726187	188647	21916.3	831948	16353.3	133215	61581.1	67543.8	22811.6	6791.64	221992	32141.8	158984	657661	14423.4	1	135116	118922	35596.7	114332	83357.5	168414	123324	85762.5	17171.3	28884.1	38827.7	29713	71547.7	224168	121263	11163.5
A0A024R395	38294.7	52121.1	531145	79425.1	29211.9	32254.5	115649	11419.1	3.76211e+06	38413.2	71581.8	67527.7	34664	23195.2	4556.76	58969.6	73111.3	47141.2	4551.66	7751.55	16411.2	14716.7	65865.2	41433.6	114361	16342.5	42824.6	6679.13	47241.3	51176.3	61614.3	14366.2	9228.22	25939.8	35662.8	73481.7	5391.32	1	42669.7	24887.1	287681	1251.81	12145.1	1	13148.3	42444.1	6897.85	22423	33325.6
A0A024R396	111756	189392	91173.2	42166	43515.2	123756	1.25848e+06	321967	279949	51151.6	46319.9	31558.7	57889.4	171478	143726	18431.1	189646	73723.2	34288.7	421424	69971.4	372766	71783.4	46113.6	345530	33727.7	69612.9	81596.8	139164	59347.4	51315.5	113872	121275	137217	49776	34526	81111.5	21536.8	219111	111683	237716	33994.7	134197	51575.4	318782	348763	56971.4	61345.8	31914.5
A0A024R3C4	49625.1	32524.5	65935	139521	189814	154142	193173	194375	75898.1	83523.2	92956.2	94842.7	147957	85665	14124.3	76313.3	49167.6	79184.4	143812	117968	118597	118549	99421.5	92462.4	7932.73	148334	111862	78831.6	251138	63993.3	91943.5	21999.1	121712	93297.2	52799	14611.9	212614	67564.2	63791.2	79575.8	115233	77563	48854.2	79631.6	87236.9	97776.9	175693	126184	71144.2
A0A024R3D8	288984	284269	16484.9	136119	75799.2	171498	171544	61915.1	57391.7	114797	96142.8	138348	86467.1	111296	141198	215478	15416.1	254835	131611	127598	487264	199858	822163	534448	321515	713595	531144	43229.2	141864	7173.46	216652	56712.1	166163	991117	128415	231171	19314.7	23433.2	184183	121614	133461	172495	168419	291251	147973	66783.2	197123	77154.2	191212
A0A024R3E0	441151	293122	419442	157918	46829.8	99594.1	192312	131262	338176	385315	177446	317384	443134	371544	367117	214738	121166	643752	228139	415217	2.73136e+06	348652	913749	233469	148784	1.16731e+06	366417	494988	198785	461428	81611.9	584616	318722	968221	538776	152262	373157	231163	1.58156e+06	245762	188367	247488	272488	173862	151638	296232	162154	226387	151781
A0A024R3E3	12116297	18954744	26111144	15767135	15636118	14771356	6.82427e+06	21716914	36395484	52584844	12998321	14811385	9997992	11347114	52368432	14367412	66148916	15919954	39583528	8.21186e+06	21166794	6.82136e+06	12161523	26513752	23313181	17314848	72867528	9627212	9675391	39313592	21575354	17442626	15196711	24274184	23745721	76734912	55837852	149496128	37282356	33829164	12823941	52364892	21426191	48278681	23485911	58864132	66186164	44518521	12763779
A0A024R3F4	365845	1.31593e+06	473165	637564	511146	423429	338618	782317	744111	14951.6	382646	21371.3	41684.5	311946	2.77164e+06	464916	1.41213e+06	952217	117346	291227	333316	1	519596	3911439	611182	1.15694e+06	1.11693e+06	697538	253478	126374	46212.8	2.1216e+06	291244	1.63444e+06	213921	389528	733428	383164	711714	211157	246162	1886.3	213770	3381.15	3153.14	141592	26167.9	67198.1	341122
A0A024R3F8	3191718	7.19251e+06	4311915	4.67159e+06	3.15253e+06	1.31158e+06	5633859	5.11118e+06	3741735	1.99549e+06	1.13142e+06	1.8142e+06	1.11743e+06	1.89456e+06	1.16311e+06	3.71375e+06	8241826	2.11578e+06	3.31518e+06	3223111	4449276	8949179	4.66449e+06	3.63543e+06	2.28843e+06	1.83816e+06	7121619	6713316	3.69381e+06	4.52549e+06	6.64892e+06	2399621	1.95848e+06	1.81878e+06	4156466	1.78263e+06	3.72127e+06	1.65175e+06	2.25657e+06	1.79182e+06	1.14518e+06	2.16384e+06	1.14673e+06	2116139	2.91112e+06	4.41774e+06	1.59955e+06	2.55167e+06	4.11412e+06
A0A024R3H3	62117.9	74123.7	7329.53	74231.9	111886	36572.2	91774.4	66131.1	119277	75411.4	72918	66526.2	127412	95114.6	11538.6	84281.2	69221.5	79495.4	51128.2	65769.2	47133.6	138259	63628.2	15532.3	39632.2	111373	55115.2	66169.2	79279.3	12134.5	46694.8	43189.9	76695.6	18481.4	73344.2	15951.5	94411.5	37517.2	25479.4	26922.7	119769	41991.2	67626.1	78182.6	168718	121227	29347.6	81116.9	81197.2
A0A024R3I5	618149	4.26991e+06	151299	163458	116812	655230	214112	362422	87231.5	532778	327494	559119	611137	317273	233143	347827	551984	139392	342542	443960	216124	2.11117e+06	94189.1	364816	385997	661483	211700	283384	341111	119796	129983	618269	119484	834916	127982	277185	371286	242781	48118.3	27531.5	226152	331736	429118	281929	97179.9	744486	487331	443479	259865
A0A024R3J7	1.58646	11255.4	599819	318732	816332	259259	573682	98216.4	377412	72474.1	211900	387151	243546	385846	988848	273122	482757	251575	151722	215315	133139	286898	429253	228142	336517	144329	352835	28742.7	282399	141942	232115	641620	648198	475151	318955	84271.7	541526	183620	416699	264618	181313	72974.7	218978	264958	265248	293164	319879	285416	351231
A0A024R3M0	654755	1.19939e+06	851355	327892	216598	179315	677118	361765	574449	538584	131112	462469	321832	199311	274832	722578	151892	243252	1.43617e+06	252954	1.36461e+06	855466	1.23641e+06	479512	558478	516776	511662	324294	564483	416924	254172	88895.5	533516	4163.77	3896.26	189316	391746	311772	432496	662616	555551	328713	877267	1381873	749644	488922	562429	51534.6	712858
A0A024R3P9	973461	1.14169e+06	519419	958686	711348	144572	1.15134e+06	13171.2	685711	645134	866181	5521311	88627	1.68898e+06	449122	1313251	824157	468482	837133	954282	798611	1.27527e+06	983574	691829	485472	1.11821e+06	478528	331745	1.18415e+06	743298	371196	1.63452e+06	1.18221e+06	373250	483638	131416	266815	318215	474562	511817	298317	513111	1.19112e+06	284683	391298	681856	1.55178e+06	869955	1.42146e+06
A0A024R3Q9	239929	183746	148486	285613	216558	123542	235444	241941	79483.3	156454	219139	173372	234426	113870	96725.6	169561	281918	238914	224812	233580	417465	161823	418917	154859	69463.4	272000	146758	142922	261630	112914	275813	117615	176236	157746	93962.2	93563.2	128793	69327.2	346121	116782	331631	79558.6	157549	91466.4	182361	36197.3	122654	141286	198434
A0A024R3T8	248815	244377	155220	228647	138931	139149	195121	59866.8	216731	161389	437723	557178	241911	68231.6	169314	111378	211485	215357	129311	125832	156892	53386.4	152452	251144	259924	259153	396176	191143	92718.3	196247	171264	156743	176379	162118	221441	97388.3	293117	141185	1.11617e+06	154417	189252	245782	61494.8	167990	162363	391932	87445.5	256112	131878
A0A024R3U5	29261.7	46693.5	126384	116662	62722	21867.2	26251.2	61231.9	28118.3	64321.5	43996.2	71819.9	54393.8	78117.3	87817.5	28319	118187	71618.1	59981.2	119282	132616	71998.4	111186	28485.7	66371.6	48818.4	92515.3	73398.7	73214.4	66123.2	111483	83923.2	25211.1	139776	66932.1	61454.3	13877	41529.9	94852.1	191439	57272.9	64818.7	47581.5	53292.5	114557	69114.3	71179.6	63441.9	58712.1
A0A024R3U9	111726	198113	212257	85881.3	2191.81	349949	182336	121359	3.76211e+06	164527	155122	32784.4	127283	78157	1222336	134240	369443	94516.6	151752	459588	188199	174711	149266	141585	124524	61971.4	151876	185451	443523	174556	89132	118196	153951	111785	112122	135841	265790	218833	1.89461e+06	351417	114346	42258.6	829184	4152.9	278592	393835	51242.1	75915.1	91671.1
A0A024R3V4	986372	612884	392617	1.31682e+06	368118	241630	882916	589571	188858	427316	227968	496113	314532	141151	161722	268985	245569	1.15159e+06	171143	517681	788642	494116	929419	146845	1.5735e+06	94324.4	353147	929728	1.11189e+06	66191.2	252184	94297.9	216925	179523	296589	56197.2	99712.2	428561	377715	717233	443271	496795	541337	475467	356967	533758	311918	1.12919e+06	641420
A0A024R3W7	44433.6	22464.2	719120	822413	1.83885e+06	212315	97665.7	294283	1.19726e+06	279775	363974	1379595	314299	276184	1357267	1661592	1.15157e+06	972848	586845	547794	317481	773832	217155	217292	413556	273512	2.52353e+06	53231.6	951272	717649	1.16372e+06	224946	3.65255e+06	141962	89253.7	117189	91414.4	138711	45133.8	54262.7	381171	337567	141712	125134	1.13927e+06	738267	382379	599916	2.61591e+06
A0A024R3X4	79555.1	157382	145494	327492	169723	217196	186848	139689	1232315	189561	274377	192382	219264	168735	147153	211588	414987	297130	169476	221674	327114	151362	383736	171921	112558	235956	151614	224200	185411	124767	214917	143620	244319	138661	166421	99419.3	91945.2	141821	152982	242514	414593	219914	161124	232362	318851	253887	112322	184815	225215
A0A024R3Y6	286722	338554	273182	289732	236715	329571	528766	272587	688361	187885	425216	229722	191644	228992	248116	422627	286481	313684	194152	311392	248783	311433	429972	334449	317945	374969	319972	184877	277694	426739	285112	489785	484930	1.21873e+06	315897	296800	213416	444238	457899	861295	951549	237290	243438	211118	546138	1.12428e+06	243758	262263	491861
A0A024R3Y8	58579.2	131764	35634.4	67147.2	2624.61	123171	46119.1	76121.8	3.76211e+06	74521.2	54998.4	93236	151113	76931.3	65482	59352.6	238716	31411.2	24984.5	79258.9	39559.3	9118.58	21518.4	45277.6	73115.6	41538.1	38296.2	25213.2	87669.7	31825.8	22151.5	87769.3	51637.6	16214.9	46612	38843.6	1.18387	15943	26923.7	14476.2	39519	44286.1	19424.2	35587.3	4767.85	15846.1	33826.2	63429.5	21348.6
A0A024R3Z5	472682	253987	216146	311635	383774	375625	354818	431283	218129	431945	446138	544153	454574	387221	235220	386119	213849	252696	466188	354824	245279	322163	458717	581956	218695	416366	453133	293469	536114	274862	282517	353472	383228	367369	275547	381178	331817	285511	321866	345119	189563	318293	223664	377372	322557	274215	326918	311890	319216
A0A024R3Z8	145633	369421	215126	129335	136213	141877	264243	292991	3.76211e+06	174131	163264	169772	216218	55945.8	245197	316656	762539	147180	113625	92697.4	142617	266556	188777	191732	211395	251648	268746	351279	251240	199825	56659.9	83991.4	111374	467472	413962	71571.3	529316	351465	737811	317451	179561	322413	358623	482625	315739	252557	239329	278712	289811
A0A024R462	37214844	118799648	81982816	42442241	26825428	67997896	47658168	52178596	42119414	42117724	58583168	44495224	51989184	33164764	43162118	51662672	63271484	47377696	71734832	38612814	61638156	36172176	35439921	72497312	54263164	57961818	73773272	38184132	66949544	33631364	54314184	48546581	27483351	27311432	55117788	56689164	62283352	61513981	19512272	18329541	37716488	59638761	29139398	62144572	43461936	54718816	29698781	58388736	36995272
A0A024R472	49399.5	99273.2	61657	16622.9	111812	91346.6	98195	46481.9	82796.3	11751.2	64116.6	2.37292e+06	1.61673e+06	63691.9	56113.5	15181.3	137441	14255.8	1	68797.4	61276.3	341322	1	132163	61112.4	53833.4	391338	99611.4	51194.4	87156.9	669872	119767	84358.4	91438.4	247116	112881	62617.3	118639	447867	71838.9	136759	88896.6	114346	54265.8	75613.2	119349	135664	317972	66192.3
A0A024R475	197952	433138	479542	371194	318122	242814	333461	238339	132577	159587	262153	521432	191485	214997	79238.1	559819	291922	145935	84495.8	249617	25231.7	647235	751798	15943.3	9591.91	137815	411712	597926	145433	311542	84384.4	117185	219464	1.51851e+06	251520	348264	43871.2	174654	235153	1.24816e+06	142931	181341	89782	89216.2	315841	331878	168916	292712	197758
A0A024R487	1.77732e+06	1.41488e+06	831185	143124	751755	991414	2.11547e+06	163884	1.65385e+06	1.32791e+06	1.98213e+06	488440	1.69999e+06	6.11344e+06	264716	447352	618391	1337914	115397	5.16715e+06	3.52987e+06	1.45679e+06	118264	1.65793e+06	284684	5.13291e+06	9825271	1.2988e+06	1.13114e+06	465617	12731377	311415	749719	319681	426715	2.46719e+06	2.55562e+06	9714372	151718	1.47212e+06	2.94152e+06	5.76735e+06	2.61187e+06	697637	5461478	3.34221e+06	4.92918e+06	23198.5	9116321
A0A024R488	189181	312563	351372	21457.5	131347	122367	35277.1	45173.6	126484	76361.5	87195.6	83621.4	133345	55335.5	58944.2	182836	123172	46717.7	56488.6	38952.2	21746.3	32288.6	22298.2	51951.1	49757.3	47468	94288.7	97117.9	59314.9	29523.2	185860	46912.9	97141.9	59833.1	52439.3	182725	169.156	31778.6	351594	261838	186111	159963	282496	128246	74878.3	82518.1	115878	35823.2	71113.5
A0A024R493	563475	72147.4	514776	433417	326553	964277	621614	165820	414564	259947	483116	419327	977999	658151	439292	692724	41358.5	514717	436216	384181	513244	761920	519955	941235	228854	789733	119488	626914	921883	281553	426176	624153	485115	243685	85715.5	167716	681114	334159	356882	371461	533382	561614	32516.1	484888	422315	213830	258260	566165	1.23413e+06
A0A024R498	1.19638e+06	2.28479e+06	745352	1.11918e+06	1.31944e+06	542469	564889	998548	2.43447e+06	694270	955874	1.17142e+06	686295	497758	1.24119e+06	1.17651e+06	774977	1.1232e+06	1.7993e+06	576139	1565942	1.18129e+06	956254	2.51713e+06	1.14966e+06	1.42223e+06	5635193	1149875	953892	1.85536e+06	2.61315e+06	843950	1.36418e+06	491227	2711697	2.74593e+06	3.39494e+06	4271116	1.2195e+06	836611	948266	2.12151e+06	825561	1.93564e+06	661300	3.93564e+06	927820	1.21224e+06	982314
A0A024R4A4	318913	651514	319221	428589	518271	217862	434314	359257	1.3572e+06	512963	561173	281542	426117	289722	848618	466614	1.12176e+06	429818	613189	357746	479319	138122	1.15596e+06	423355	511595	311718	566897	227593	451493	251717	249792	216415	521117	1.19442e+06	259428	1483629	631448	315143	1.57122e+06	526894	394612	219751	1.62896e+06	79154.8	624677	323797	372846	291387	296938
A0A024R4E2	216562	432118	441328	373499	153450	66112.2	139573	111615	378752	46429.2	178924	82271.9	93914.4	89172.5	934112	112178	794651	758734	825834	298847	728545	279832	391116	78116.3	86736.2	166890	431573	511515	32113.3	277177	757640	66968.9	239767	439982	167253	35129.6	75641.9	51831.8	312432	332817	95821.8	64765.8	164121	94424.7	117185	57111.6	111692	364956	97998.7
A0A024R4E5	13547.8	252172	189338	152443	216117	268617	443172	179949	316931	269788	276613	165153	245614	215973	194515	212377	314589	196876	292785	214132	394265	233321	239766	143287	493833	288914	111145	361145	394117	225457	219153	191513	289112	31815.2	118740	71124.3	153422	137312	124427	273481	636934	482395	215467	451735	322370	312325	159996	161115	238996
A0A024R4F1	1.82424e+06	2.27783e+06	1.26987e+06	1.86197e+06	2.46312e+06	3266229	4.78128e+06	1.95551e+06	1.62689e+06	2.85542e+06	3411192	2.83173e+06	2.62352e+06	2.96567e+06	2.22864e+06	2.15448e+06	2426617	2.18891e+06	2125866	2.51984e+06	2.41597e+06	1.84745e+06	2.36667e+06	1.91944e+06	3734896	3176643	2.37652e+06	1.36179e+06	3.33268e+06	2238413	2.41214e+06	2.89112e+06	1.94337e+06	2.62436e+06	1.79784e+06	2.2752e+06	1.69417e+06	2.28142e+06	1.58243e+06	3.34116e+06	3414913	2.16786e+06	2.65937e+06	1.91744e+06	2.91697e+06	3.19488e+06	3.16965e+06	2.28746e+06	2.36411e+06
A0A024R4H6	111363	92324.1	147118	111359	117749	135917	269752	129431	381562	124572	142191	121747	93531.8	285389	281312	145858	479932	118468	151996	116221	171951	172271	156141	93471.8	321928	111416	288439	211826	82981.1	188716	132449	124476	163679	114870	339117	177255	194169	382468	374356	388718	126919	271617	479352	398184	289667	478342	117529	113462	118864
A0A024R4K3	341936	467722	257121	482516	656632	676111	722284	517118	283861	515755	886211	411292	644252	432639	275514	421515	347126	438173	238115	515549	434166	638622	531439	414624	662296	371684	421416	394394	567842	312519	391113	483163	476112	265321	285612	275586	285628	372695	289112	526665	934613	352317	373772	366516	591128	475911	371443	371537	563840
A0A024R4M0	552476	432582	432164	571917	544619	826282	964858	448568	277356	511233	571731	416595	653856	522272	322151	464358	397851	618318	295676	561992	749141	427144	841412	351198	871195	449534	251294	243113	571189	211247	412278	382347	566817	517165	366746	418467	411285	292813	593551	289372	812935	597978	517281	583151	695919	411785	468349	386111	563297
A0A024R4N0	876474	717975	1.13189e+06	967922	1.11194e+06	889279	823854	1.12696e+06	668441	1.1118e+06	619141	916177	674174	715379	561935	934345	284732	1.14965e+06	728612	671845	595237	762389	631314	1735857	643125	1.31311e+06	828414	798754	669134	447842	751264	997297	535728	722998	789113	855596	434513	616662	928834	487567	481915	1.21118e+06	517764	972141	835212	617135	987194	1.31312e+06	712798
A0A024R4Q8	1488134	712464	872552	391665	614249	228712	212323	536463	1.11814e+06	81348.5	594663	1.72399e+06	2.43352e+06	1.64562e+06	41677.9	34752.3	882512	393917	593172	864384	131815	332127	686626	449216	578184	494454	1.25877e+06	2.66715e+06	26836.2	84287.5	686724	22659	2.18121e+06	31725.2	76312.8	3125191	1.42451e+06	341239	5155519	612463	2.35356e+06	5653.14	599816	41186.7	532347	46234.2	1153633	177769	875439
A0A024R4R3	23125.1	19778.6	1641.26	15637.2	4294.2	2263.74	21915.9	13112.2	1875.67	2641.54	7538	3685.15	8653.28	15866.5	32169.9	15177.1	59759.7	8643.66	1247.77	5577.64	29481.3	47660	15398.5	1.14437	248.765	16674.6	164.29	9.57125	18177.5	43747.3	21523.4	1	6332.59	84731.2	26857.6	3671.33	7716.48	2533.14	69661.1	169149	1	3648.54	33567.2	5121.81	4114.95	19541.7	7594.78	3412.57	11244.7
A0A024R4S0	75434.9	3467.14	157129	92413.2	149644	1	68583	77374.9	123854	114986	78287.4	117212	66388.2	55223.4	136829	93352.2	754118	85121.6	113800	127643	175594	69751.9	131635	137244	177176	128762	115839	164287	123213	78272.2	899647	467814	89761.4	187416	86516.9	41917.6	162962	81971.1	111122	67362.9	111822	46711.1	45185.5	61612.3	81782.1	99721.7	94119.2	45651.5	71148
A0A024R4S2	1.47349	618534	5188.24	13127.6	9817.48	147953	428635	22437.9	522181	231891	98248.6	126387	161281	4822.55	1.87116e+06	815388	543729	7159.64	613253	227842	2.27145e+06	424311	879220	1921.67	53863.3	597445	25111.4	78879.6	898262	581833	594769	2.15144e+06	8871.89	668936	178997	241867	1691.87	418682	226696	35811.4	16479.5	34546	6138.3	21627.6	13789.3	8592.38	146952	318961	75577.8
A0A024R4T4	414698	113356	112736	182196	5.35274e+06	3.99154e+06	3.61619e+06	75949.4	4442179	162856	125235	83198.6	114816	5699179	2.61725e+06	221125	142945	220000	5.78146e+06	296196	159124	2.11659e+06	284297	2.15286e+06	5691932	3.29215e+06	182000	68184.8	2885538	161673	2.43892e+06	68433.7	82345.4	1.9694e+06	46183	2.56812e+06	98196.6	868599	147942	1.58114e+06	141922	64652.9	111644	98322.5	152445	117361	4.67886e+06	229141	2.49761e+06
A0A024R4U3	832835	836558	511256	1.26546e+06	516874	525911	112235	1.11812e+06	216572	675753	714192	2535999	1.12195e+06	839633	1.16644e+06	1.21518e+06	574926	1.25516e+06	1.63727e+06	2.72871e+06	813726	757339	1.25545e+06	716614	875911	728535	1.11552e+06	995814	1749413	524177	714422	499128	2.11413e+06	292693	484784	591316	1.16329e+06	661235	589211	264196	692681	869653	268517	431497	848381	385986	111726	1.81335e+06	1.33525e+06
A0A024R4U4	1.18163e+06	2149138	1.28642e+06	991381	1.17218e+06	453222	641366	956693	921881	732519	975628	715637	592812	186139	764699	911215	241479	934751	941536	891692	1.58338e+06	1.34487e+06	398638	446721	625126	329522	1.13179e+06	1.16328e+06	851329	1119748	497932	675998	1328354	821579	473969	275532	957715	434472	825699	388855	696415	465453	475121	476688	417720	778423	591112	417930	322998
A0A024R4X0	1.63166e+06	1.12175e+06	911235	2.11718e+06	1.1653e+06	2.29111e+06	1.33676e+06	2.27491e+06	515458	1.87142e+06	1.83198e+06	2.33712e+06	2.64684e+06	1.51212e+06	1.13845e+06	1511988	561669	2.17171e+06	1769917	1.92683e+06	1.47417e+06	1.13236e+06	1.9654e+06	2193584	1.37411e+06	2123849	1.29216e+06	2.11665e+06	2.15145e+06	796516	1143541	1.37112e+06	1.14524e+06	846538	1.1587e+06	1.4547e+06	682459	731175	512523	664285	1.33162e+06	1.61483e+06	821160	1.48622e+06	1683678	936120	1.74188e+06	2.16356e+06	1.59957e+06
A0A024R4X1	229937	177213	388215	243275	172819	177627	118171	137680	466542	225726	225247	276781	212135	445279	96611.5	351835	352728	195921	352973	116259	491319	1.15391	173226	32228.5	711733	261194	756970	116421	81422.5	461654	437192	333514	287523	512317	479361	541554	819491	1.15112e+06	3.21394e+06	19443.3	373122	418136	649332	551446	348172	542639	145741	261414	165866
A0A024R4Y2	31338.7	143982	117113	59133.8	117911	43148.9	65713.1	34121.6	191168	21234.6	39531.2	31721.3	12966.3	33771.2	27645.5	36381.2	117896	52157	43125.6	23624	31191.1	41182.2	61351.4	62111.3	32819.1	63648.1	54166.8	23589.1	74296.2	49141.6	33589.1	33359.2	35869.5	72922.7	35135.2	36678.4	24881.1	41456	66616.9	124754	68441.5	41819.1	292918	22814.7	71378.6	93433.8	45419.2	35111.4	56714.3
A0A024R4Z6	1.85358e+06	625151	212199	443764	319783	1492556	553189	85911.6	567559	912961	613444	1.24473e+06	2.15131e+06	19291.2	255366	448812	157797	121463	71194.3	976145	491128	75283.6	258712	21344.3	995944	1.25156e+06	541712	2387358	819112	222518	211213	1.67888e+06	281416	65712	447843	516947	667134	719163	512351	165596	113777	534528	29845.9	595199	316291	545334	1.27652e+06	373435	494167
A0A024R525	1.11232e+06	3.93147e+06	1.86322e+06	1.19449e+06	3.16873e+06	633923	11114148	713811	4.53916e+06	1.42825e+06	1.19231e+06	1.17131e+06	399455	1.69799e+06	1.96638e+06	2.99321e+06	5124994	711442	517597	1.77226e+06	1.11756e+06	1.53449e+06	2.17523e+06	1.41666e+06	1.45247e+06	1.46136e+06	1271413	991519	1.18143e+06	3.12189e+06	974840	683315	1789281	5.88583e+06	3911988	827331	1.14155e+06	2.25868e+06	9125438	5.64694e+06	9111399	878426	8.32575e+06	868172	2.67122e+06	2.19189e+06	1.33392e+06	1.69761e+06	2.13966e+06
A0A024R529	3.91334e+06	3.55145e+06	1.28822e+06	31569	17280	21263.6	35196.6	2.13751e+06	3.62413e+06	5.53116e+06	1.91641e+06	7.589e+06	2.48284e+06	31459.7	11396.2	4.18125e+06	151959	22951.4	29865.4	11691.7	4518.28	1.34356e+06	64132.5	231783	1.53546	6766554	49595.4	2.77112e+06	7585587	21249.8	18623.8	13857.1	17318188	81422.6	63194.2	79714.4	74379.8	44361.7	599418	131632	47695.3	29189.9	873426	24713	15168.7	23964.1	3862915	15554	21168.3
A0A024R539	95166.4	158218	591823	163698	488153	257219	398844	146245	318155	217558	444886	97493.2	371335	419379	211669	158657	433154	389637	173564	327929	236535	114516	126997	359359	342182	193314	91976.6	161685	252153	85131.2	161638	429898	486119	112639	191492	218543	148129	16159.4	341815	452417	351521	225219	145729	188187	161712	143942	181518	219878	313294
A0A024R542	61131.2	415816	175615	116216	133455	128321	176119	1	461382	198115	189723	117632	186511	161775	133756	118347	195171	174950	328919	197652	377665	63839.8	229880	88448.6	91452.5	151911	164386	114436	211961	171761	149118	153773	117112	151716	123474	179693	213329	242866	554862	722128	229147	396521	298392	1.32926e+06	246600	435727	192816	197357	171919
A0A024R565	82328.4	1.16549e+06	2211181	551116	434359	396323	391788	517119	524158	119121	625720	1.17734e+06	289833	227739	1.17767e+06	582114	1.18283e+06	782292	951878	416911	482424	751128	594754	857487	128446	1.16795e+06	1.71768e+06	511245	342693	559111	351131	1.93564e+06	1.38224e+06	777481	1.16561e+06	2.87764e+06	91219.4	549834	452116	477917	515818	453741	536863	381134	354559	598612	3.48394e+06	1.12661e+06	236515
A0A024R566	581829	1.56741e+06	1.15456e+06	389411	25841.3	312431	414719	1.99519e+06	681732	486195	488199	257525	576115	289817	355368	672893	411538	118653	1248866	48594.7	531869	915823	76899.8	324441	28911.2	234669	285484	311437	399775	776628	414438	8161.53	791214	624195	29796.9	274558	1.11122e+06	767283	978378	491315	181481	361512	492937	418691	313165	1.21635e+06	624862	373323	444694
A0A024R571	352657	1.36451e+06	448262	366248	313885	328369	355843	641518	1.12461e+06	357878	313969	324194	312928	254800	248782	289236	1481637	319454	461112	397226	772157	948199	488512	378315	237352	379619	319152	1.91135e+06	338167	289895	339148	228941	326156	258116	181168	288892	366242	185976	749924	269839	161973	258317	221558	259843	262191	281924	281515	434126	317594
A0A024R580	217182	494319	285162	217932	193551	241429	332548	314817	249799	182138	264468	232387	282616	222594	161298	222487	165178	219981	163662	223166	145763	374317	336372	172695	321652	224683	181782	194596	251516	111173	178269	181676	164683	321192	219524	137143	78547.9	121442	387480	545585	384238	324199	316346	319192	376213	272882	184943	176871	164314
A0A024R5C4	55159.8	371273	565980	16151.6	85378.4	169979	413795	525217	211195	765685	476764	1583211	137772	268132	393114	324625	933452	399778	179714	11751.5	435348	416916	445946	3.16686e+06	387186	411213	295933	471391	684395	723377	14219.9	888485	692372	328232	2.16297e+06	937187	835115	492318	444335	265176	156856	1.51286e+06	369898	1.81773e+06	472857	699467	2.98211e+06	323149	322116
A0A024R5C5	151161	415137	111431	223268	113112	132677	186511	254986	344511	121466	211377	219828	126826	115263	712345	111466	359556	213297	266929	99431.7	97566.8	275175	242731	542893	242219	245434	432195	519154	191344	185223	161560	285330	268384	258355	132821	342644	33511.1	333213	269639	341785	296299	339529	746821	247832	393929	811811	199667	397115	131518
A0A024R5E5	243933	179342	72138.2	132381	139481	82713.2	412685	16983.5	78144.2	46282.8	189645	35569	61224.1	21437.5	111892	119152	476965	96132.2	71291.2	59759	82112.3	48497.1	214946	55644.8	173815	69899.4	79416.1	22687.5	51247.9	74753.3	84798.4	1.44284	44862.2	118699	37191.4	52971.7	381946	177367	144278	277398	315878	37226.5	265147	34568.1	267182	56142.5	76297.9	65196.6	42926.6
A0A024R5F0	364732	316414	98493.9	191211	217847	211514	459844	498254	185981	644415	228521	877530	516397	344632	247456	341865	145847	165323	154979	366550	152539	391715	143315	273134	63882.3	558248	311811	344719	153372	228567	331193	694442	166115	229754	319969	276622	115923	84525.8	271523	52962.4	197321	288720	21183.1	231186	174485	181233	412542	351219	375695
A0A024R5F4	5122.72	67976.8	34438.6	76483.1	31233.3	32331.9	71871.9	251851	281728	41997.7	59932.7	95515.8	53641.8	38575.7	379176	34261.5	197711	85632.7	41586.6	25982.7	822482	142877	44427.1	187933	7188.21	62831.9	118555	196587	19133.5	77256.3	25891.1	45495.2	58935.1	8819.87	34713.1	44494.4	1.11224	113285	41485.9	31551.3	81296.9	95447.4	61212.7	261219	51614.1	64.6186	17262.4	212213	61781.2
A0A024R5G1	1.19317e+06	1.25331e+06	1.31764e+06	1.51696e+06	734291	1.31695e+06	971136	1.32729e+06	1111993	1.37343e+06	1.19531e+06	996272	1.1388e+06	1.11679e+06	1.18246e+06	977470	2.22883e+06	1.51442e+06	1.79646e+06	1.33543e+06	1.7834e+06	1164254	968913	1.78283e+06	1.78224e+06	1.68611e+06	2.18458e+06	1.11133e+06	1.52782e+06	873125	1788891	1.1492e+06	745161	469972	1451712	1.93613e+06	2.11832e+06	1.18376e+06	1.18772e+06	624653	615434	1.41433e+06	459466	1.35129e+06	771422	1.28933e+06	1.15512e+06	1.73795e+06	849116
A0A024R5H0	81289.1	112396	73664.9	65559.2	81681.6	95136.4	15137.1	98365.1	283182	89213.6	67422.5	138975	112765	172126	91178.7	61692.5	198179	59273.2	53131.2	69518	74718.8	93123.3	73382.5	28197.5	49951.5	87777.5	44449.7	294658	65414.6	43278.7	56555.2	84216.6	53512.1	43663.6	54975.6	55117.1	14154.6	42871.1	17181.6	39519.1	55748.3	48341.1	66766.7	35662.4	117382	49492.6	66189.1	53642.4	93487.6
A0A024R5H6	38768.8	24692	6124.64	51411.1	86251.9	183127	121234	21138.3	96786.9	84644.4	38691.2	22000	387179	21141.1	28875.7	13111.3	166119	42341.9	492778	44224.3	124516	49166.7	65879.7	23362.5	179832	89185.2	16577.4	74916.4	19111.5	31648.7	82991.8	59217.6	37242.4	92231.6	38371.2	19127.8	57737.8	28585.6	54251.7	174183	61634.9	269661	48234.9	365684	59186.1	512817	88861.6	39641.4	25432.8
A0A024R5H8	2131916	382971	1158215	618196	646148	415122	797673	571124	348743	1.13448e+06	471631	1.11656e+06	445186	435958	563223	1.25663e+06	714876	626714	515480	911637	547617	2.13212e+06	914754	296452	444530	612821	519627	1.14236e+06	928772	619119	533734	292147	616368	896140	612163	212987	262175	679722	958142	727779	1.14739e+06	815785	736594	1.15299e+06	692552	287182	424883	517532	361557
A0A024R5K1	1.7682e+06	2.87251e+06	1.28965e+06	441112	914411	561182	1.41771e+06	937165	217482	1.14464e+06	651192	1642352	891142	824183	338114	655945	521843	579732	418678	519950	216234	3914542	531922	619715	261711	469332	715142	1.17995e+06	348323	756635	647313	611816	537994	989198	847156	331279	1.11612e+06	221819	1.34363e+06	621312	593656	455140	722141	465123	621313	548434	499819	286116	711447
A0A024R5K8	118947	171523	261542	356564	183774	546935	238462	188361	171263	169685	412192	318212	277151	182834	146615	375248	134311	389824	324312	322217	349826	158598	518362	323478	274688	229634	263166	158332	481827	128313	254848	237743	311355	111878	217225	231151	184352	153357	213951	76891.6	473382	191352	167188	178663	288175	188385	237596	211421	249192
A0A024R5L0	51973.3	131415	65893.5	78982.1	447654	33482.6	673112	113914	131743	121932	89598.6	513469	195353	96611.8	61541.9	29638.5	94341.6	62256.9	16931.2	85118.7	152646	56491.3	135551	116172	134573	89256.6	24414.5	61188.2	111735	55241.7	49889.3	96528.2	397511	61368.5	31946.2	64296	42772.4	134711	81881.9	144113	271247	37118.3	89841.2	35111.2	92835.5	55781.8	29674.5	51197.8	31525.8
A0A024R5L7	2.86991e+06	385324	55598.8	124130	111148	298263	67571.2	81517.4	299393	473670	91867.5	86618.6	112132	172663	91717.2	555899	548672	221412	78512.2	125322	73156.5	315112	413867	47628.7	396217	37819.7	212561	47221.7	212994	111982	94719.9	269616	915193	419115	91535.5	134656	32986.2	295361	411842	413449	87554.8	668491	117999	519982	364215	62573.8	81741.7	256182	149472
A0A024R5N4	11587.3	9569.31	15332.3	11258.8	5122.22	3872.72	11675	12291.1	93288.9	3317.18	2414.57	9916.95	13245.4	6993.97	5987.97	13120	21192.8	18464.7	11128.3	15566.5	18155.9	3523.12	21151.7	26475.3	17378.5	11227.8	14175.4	917.415	11118.3	5192.72	4664.16	5938.37	11373.5	13616.2	8489.97	11433.7	7359.59	12642.2	13523.2	16257.8	13133.1	11643.1	5587.73	6391.5	21980	12511.8	6512.17	4128.44	2914.79
A0A024R5Q4	356712	643129	556242	281138	95412.2	519451	171542	497853	611864	137265	317327	388452	482700	489115	333548	373741	2.54822e+06	311520	537476	543173	324767	253515	1.24879e+06	434715	199818	515719	535314	328316	641727	212663	431873	456972	81243.6	239382	399823	486334	291517	444313	381937	2966737	492320	81427.4	327751	488749	469124	332819	522559	424185	373571
A0A024R5Q7	321125	758545	1.11118e+06	642192	1.58776e+06	891335	141189	611746	1.24351e+06	1.16461e+06	1.31932e+06	565930	841945	166149	1.49992e+06	1.64745e+06	697689	1.55894e+06	578125	539769	741185	755579	542238	717382	942124	553858	2.61319e+06	678819	722492	943997	442563	572513	133395	213193	731285	46987.5	961191	378687	348473	482789	682371	388878	111719	359570	312113	391549	424447	574341	573374
A0A024R5U5	359936	468750	413366	121171	255190	828716	456613	266382	275463	1.32889e+06	111192	1.14719e+06	518875	312212	537362	173831	461216	92818.2	246569	367568	167749	315579	56514.6	151152	272688	196422	131260	191777	344612	415121	246454	359327	148232	624431	269243	785446	282531	119356	151118	13218.2	821667	311781	1811327	282912	1.14255e+06	111757	142635	511278	364118
A0A024R5W6	1.35732e+06	613824	1.35573e+06	517138	329214	3.11256e+06	1.18159e+06	1.99925e+06	219118	1.36446e+06	941743	1.63981e+06	2.74941e+06	1193624	568141	912411	38728.6	549838	527768	1.21142e+06	545171	1.87215e+06	1.19611e+06	818111	919313	1.61731e+06	1.48276e+06	511648	882122	411224	272978	1.13112e+06	313786	622161	589391	821477	769166	272535	68889.9	146582	226111	1.21749e+06	338386	1.19422e+06	541663	339955	1254267	775900	554438
A0A024R5X2	93565.4	288326	278719	271178	381243	341167	641916	159116	67246.8	318852	611961	319881	319790	297954	413111	319256	413839	324248	217960	347926	387764	214745	416914	68435.5	581397	336576	216855	168546	375336	452422	249929	293639	225716	661920	213791	291157	225358	431819	1.5143e+06	931834	612115	222414	457675	213618	411388	441312	212755	241684	262987
A0A024R5Z7	5477548	3.62656e+06	4.72274e+06	11781861	18711672	13289529	8211912	7.77932e+06	9714111	7.79784e+06	18314241	9896953	11498766	11817846	11131168	11548119	5596823	12729818	9454213	11521682	11296919	4911237	12817731	11313142	11512349	8448832	14432144	7.54859e+06	12348119	8251179	13166776	9424921	7912446	7786371	7.72119e+06	11433724	7.11256e+06	7317518	9931196	6844218	9333178	5861773	7787712	5316627	8.13119e+06	7398211	11585764	11148451	9761646
A0A024R5Z8	314140	323712	315885	373677	487193	431183	498460	311547	726487	362829	521885	431862	415892	386496	471376	428160	484456	362197	458362	333227	349695	257121	516887	417527	653561	413114	536357	267217	381422	321346	486833	318245	399511	365513	439352	465132	475548	569357	621737	613424	572423	479695	768790	457164	587422	689697	515676	451562	436981
A0A024R5Z9	258516	216115	159513	83113.8	111878	395217	382121	138368	168719	282511	112713	258138	432854	298751	115874	126312	198585	111451	96581.3	125876	71882.9	217137	158956	274115	256455	323384	66487.9	151167	111976	121267	115299	415941	159412	175311	111449	259160	128591	247831	87196.7	235268	187818	423630	271181	454914	246760	241616	293649	115433	178593
A0A024R611	454519	773343	733450	519575	586287	831411	1.34541e+06	261148	563164	331695	872683	274396	271792	314338	376219	375635	451720	533844	213163	446127	1124147	751144	963956	493622	846252	381214	359154	191365	848519	666950	561583	218142	711114	276657	292126	185482	166116	181179	454423	381534	1.24755e+06	333315	1.1152e+06	281383	638163	463722	236323	329241	559627
A0A024R652	31735.6	128992	868949	415832	414125	297211	419264	234724	331119	677816	484175	389177	528314	384273	241943	411518	46378.9	367816	191617	386378	319371	449815	361548	516964	436581	289462	413912	41259.3	267572	296848	511739	517198	567618	371757	245673	293164	398982	255931	336112	479257	428425	312616	837849	157779	583118	473241	339175	372365	489482
A0A024R663	78952.6	253153	59248.6	165618	482242	393785	234693	141193	381118	217699	148741	211474	135114	186872	131848	169420	565562	321185	94547.7	211200	195344	196200	256900	19464.4	61111.9	291376	163113	21523.2	173145	176268	228534	178517	289856	292825	914783	671231	238218	73915.9	381527	111116	335419	182184	481878	178263	74699.8	37127.9	115813	26591.5	131326
A0A024R681	425148	263177	49846.8	241528	25324.8	117341	218913	126546	253414	83395.5	136432	781931	31866.9	362886	111818	172128	472148	282160	116481	158659	211844	845561	231727	116262	47231.2	44649.5	124939	376654	191189	98325.7	171816	171327	14991.2	486937	359677	29117.7	55112.5	112173	241314	191819	83561.1	126955	31712.6	141375	224372	4785.13	141452	85957.5	242525
A0A024R687	527334	365171	212516	351830	381165	617245	166197	411996	461793	487914	413855	811484	811414	522716	365593	611112	956733	311416	427133	595686	353146	681574	325512	511182	315112	415319	428916	688618	479444	259140	254896	522833	323529	231112	348373	428618	362542	211411	126142	48156.1	161692	275192	312335	278797	236167	251612	557798	363983	414442
A0A024R693	292577	711819	217156	647969	916518	643966	1.16945e+06	238451	546156	519719	1.37212e+06	395717	372223	512713	485116	598696	1.12859e+06	659479	256623	645997	741732	513848	911291	618513	1.28394e+06	423631	637182	448114	744321	465262	726476	618868	391437	359218	468712	415856	1.11443e+06	338348	775250	781212	1.8736e+06	355289	717631	337491	1.12977e+06	455747	444115	518492	844671
A0A024R694	6593511	1251375	2.82651e+06	5.78138e+06	3.91216e+06	11486172	3121899	6.57552e+06	1.51861e+06	6911369	6593748	11519115	13814954	9572861	6318954	7137699	744981	5943541	9319273	11857317	4.38485e+06	3.97955e+06	6136453	6.48332e+06	5174117	9278119	5121411	5.61245e+06	7442235	3.33324e+06	4.87581e+06	8349919	3.62494e+06	4393279	5.17221e+06	6192617	4.12546e+06	1.88515e+06	1.29921e+06	1.11182e+06	2.49935e+06	3688311	2.91932e+06	3.92612e+06	3.56828e+06	1996571	8744926	7.31172e+06	6188965
A0A024R6B5	459185	222749	396489	229988	214465	4287686	381552	234466	3.462e+06	441311	416351	517911	356111	345269	158897	351837	288155	198113	211541	233769	144914	199850	815369	758114	258387	338430	826812	354818	314133	683567	222813	496333	427554	97851.5	191163	411626	316420	164549	81474.4	216380	86431.9	516412	281811	398583	477453	216875	254457	183752	484183
A0A024R6C0	316422	618529	175616	411241	737512	311330	352255	218896	586158	285376	791950	178122	431846	374415	839322	247134	318877	249856	223147	294135	258168	464268	586262	379164	717459	237144	431413	311561	372416	914112	213783	518178	295364	494453	327542	251746	232357	319197	1.11617e+06	242772	426481	316814	498811	222493	274865	424521	359783	328512	326686
A0A024R6C9	688419	468684	516575	616128	513742	416164	668611	552182	587194	747395	611135	413599	423915	454317	243230	827430	221736	583138	878912	826626	734740	572132	612741	534655	481432	391994	566871	819140	676376	571882	782233	353433	838782	346317	424312	559316	418755	1.12165e+06	121112	331168	574647	623979	479487	466166	491698	385199	362373	526543	711858
A0A024R6D1	96799	158699	66717.2	145566	81714.9	615665	166415	111840	143119	81935.9	251274	322262	129278	66284.9	137361	51181.1	119795	64963.1	117794	27449.4	62296.8	47154.5	265238	52211.2	316115	186921	45325.1	43669.6	325631	31417.2	114998	69613.2	123787	78948.2	121880	31565.1	148224	72211.6	158977	224624	318167	13774.3	241632	68161.8	162124	71638.3	76331.9	121217	113617
A0A024R6D4	169129	273169	384821	433225	346865	315769	818637	313611	151863	374793	744950	273990	286614	231118	212954	311275	149300	535325	221592	394329	688734	217212	642125	212858	586514	339667	234497	337223	244144	118154	416712	214152	491229	194511	137199	176149	712334	111843	281235	173771	682413	195512	334154	339171	417872	258866	212735	342514	321586
A0A024R6G3	1.79532e+06	431111	889145	1.74628e+06	443261	2.51769e+06	814187	1.58373e+06	321256	2.12823e+06	1.7699e+06	1.96168e+06	2858648	1.68171e+06	847737	1.28365e+06	155912	1.53942e+06	1.69682e+06	1.69998e+06	1.27149e+06	482767	588422	1.68264e+06	1793692	2.18835e+06	1.15123e+06	1.23111e+06	1.14788e+06	656147	631532	2.89436e+06	588443	863150	955123	1.39118e+06	2.11112e+06	412572	417113	138732	261430	3.49293e+06	291257	3328131	555849	942184	1.41482e+06	2.64162e+06	1.17189e+06
A0A024R6G4	96287.5	176897	227856	117169	59177.5	172312	145619	71526.8	178786	74529.7	229743	71691.9	212217	112131	54581.7	85833.9	163257	111312	126812	58689.6	91344.2	115230	159146	186132	189118	84471.5	61156.4	158434	124137	112233	56257.8	85322	37349.2	295527	26727.2	19972.9	37953.1	376531	61921.2	214134	221314	442174	75734.1	31277.5	482146	364238	146215	86624.7	25413.8
A0A024R6H3	3863.5	21231.2	17914.2	4813.55	4758.55	4424.14	11953.3	21812.1	211762	419.993	14127.7	7178.11	1	7962.38	11328.3	5987.11	29364.5	11421.4	9462.22	9873.83	6391.12	4776.13	11369.2	14181.8	23716.7	16867.2	2216.98	439.167	3621.36	5717.71	5176.97	1	1.51511	11348	9437.8	3128.46	1.13931	21155.9	43111.5	43286.5	22973.7	5956.93	12361.3	8417.98	18681.2	15412.1	11119.4	11131.2	9794.32
A0A024R6I3	828771	319186	96219.8	197458	232457	231126	335560	115983	133518	133756	326789	141339	216268	143456	113165	127398	625277	194311	118490	213200	276860	237386	331834	131824	258377	137687	243712	257120	213846	128332	267586	138850	184182	169476	113217	118367	114912	68791.5	112196	198792	316544	97879.5	146270	112519	231917	164489	778193	116958	137816
A0A024R6I6	294173	382529	1.18148e+06	173691	284895	145474	261464	282469	467531	117186	258281	187280	268940	189549	514636	197389	3.63367e+06	166744	369112	71161.3	315737	252120	275872	313997	211433	218842	339685	219353	38711.4	394624	261123	91557.8	218131	398414	247718	631940	251353	426968	535976	447856	211919	434981	289237	385364	276397	523118	545337	274971	197854
A0A024R6I9	812134	1.92612e+06	1.19439e+06	1.34814e+06	1317215	682352	851184	1.63673e+06	2.93122e+06	1.29127e+06	1.18598e+06	1.48466e+06	1.17192e+06	1.52617e+06	1.41725e+06	1.31331e+06	3.63166e+06	1319515	1.71276e+06	1.45315e+06	1.64112e+06	1.74733e+06	1.58112e+06	821147	386182	1.64168e+06	2.33479e+06	1.23313e+06	1247679	971113	1.45944e+06	972147	867781	1.41928e+06	984190	1.54976e+06	3191987	1.86846e+06	1.16414e+06	1.28437e+06	758363	1137155	847238	1116183	718653	1.34373e+06	1.899e+06	1.47264e+06	1.26944e+06
A0A024R6K5	274560	118354	279135	99612.3	126128	187675	41485.7	388295	3.76211e+06	176952	118191	235847	17534.1	218739	222495	73527.2	115522	96331.8	112471	148739	172395	329965	137368	134259	69727.7	111217	218742	175933	299658	323615	77818.3	38661.9	78332	351285	155498	113874	499319	119684	65937.9	91596.5	111724	47319.3	29415.6	67456.3	281552	43991.4	82567.8	88575.6	361217
A0A024R6K8	95931.1	68392.6	49814.2	66843.9	167241	66353.8	351320	53468.8	136692	35681.1	96125.3	45148.6	31574.5	34844.2	116347	311179	72565.8	55725.8	118967	72621.2	199732	39696.5	71869.1	72291.9	187982	57683.9	133364	22516.5	162618	48172	119498	46790	72815.2	48284.1	65711.6	51816.8	824145	92987	446586	2164511	141863	43262.5	9366.4	84115.9	211248	171881	39118.3	219595	64252.3
A0A024R6M3	688151	129472	33799.1	264559	585193	891942	331152	64725.6	486917	211119	461667	795312	464276	316282	224425	713922	146485	232547	674749	192855	48242.5	446297	436419	2347691	62129.7	271167	3486142	91877.6	456376	399889	314768	169455	64139.6	111716	1.11511e+06	2.19168e+06	647943	1.54973e+06	211494	865557	113112	346728	67564.1	258883	231448	298222	443129	373467	382976
A0A024R6N2	493213	217986	86382	48748.8	112622	141336	78177	129152	881618	135215	94251.7	112965	182435	74586.5	94943	68873.3	3515.15	5.11746e+06	51418.1	99345.3	71142.7	51554.1	68413.7	51246.4	112433	125859	75188.9	54893.3	116815	37712.6	132881	222797	44211.4	441542	94154.5	863817	133187	359428	656752	215952	391519	111467	111120	93949.2	91145.8	22585.7	61294.2	77542	134457
A0A024R6N9	152293	291329	173380	129184	219935	117214	181113	248788	181628	151526	71614.6	141451	223288	142224	195433	88979.3	651137	117519	214396	61449.2	125653	619313	225947	298111	287569	138390	461223	199872	56816	131713	138572	161171	157676	117226	159864	235173	128315	257133	225653	171589	99311.5	318436	73112.2	272182	171215	227117	311124	224445	172531
A0A024R6P0	314316	765913	831511	555162	377212	276623	739358	797185	591632	659382	461991	511476	367469	399198	2.21193e+06	383435	1.66457e+06	532391	1.13128e+06	441172	519337	476621	751952	489255	427134	471649	1.14145e+06	979262	385230	561718	564441	438137	612872	684395	481195	941143	775597	1.28676e+06	479174	455616	1.22821e+06	855519	1.12824e+06	829535	455700	866914	611658	881763	298347
A0A024R6Q1	61283.4	117222	114711	179381	67534.6	66116.4	141525	69725.7	77119.6	111640	69964.6	55967.5	154334	166449	3.32844e+06	126458	128120	71544.1	117539	412618	181628	131179	35646.3	35568.6	41841.9	36566.5	111499	56154.9	48934.7	37718.2	61485.3	119124	34627.3	248412	83193.2	91255.4	77336.1	66894.7	94149.5	119629	83557.6	61666.2	213185	124924	71641.5	52217.2	69713.4	61678.1	157646
A0A024R6R4	59551.6	2639682	36274.3	71221.8	133685	85522.6	5617161	157132	18358478	48511.2	84131.6	112912	59623.7	133132	64197.2	112539	176746	64916.3	113418	75978.1	118768	91181.2	27871261	88353.1	113678	86152.2	176182	185122	119132	119771	197383	82123.6	74211.5	63446.7	181663	141814	178634	232531	168127	11776762	173811	158881	32115198	136135	411937	536338	131371	138827	71746.3
A0A024R6S1	33652.2	62938.1	1	32829.7	31828.8	46618.7	91788.8	23128.2	3.76211e+06	31891.9	29911.7	41178.3	55142	91616	35255.9	59379.7	92932.1	35358.2	78136.6	44947.3	57354.8	117975	23218.5	41151.7	318576	49291.4	78871.5	32611.1	32641.8	11714.2	115573	38881.1	85173.8	57691.6	37518.4	48292.4	54432	46695.1	131247	123956	62313.1	56312	38687.1	43145.3	41186.8	68868.2	58979	37132.5	41838.1
A0A024R6W0	253816	286517	298757	311752	299677	269925	362382	283759	41374.5	439183	362595	318155	278143	183934	341248	221716	91518.2	323719	254112	386871	286992	111783	359290	258888	187167	383315	438171	349617	418964	435930	351617	257613	313656	491852	329537	168817	263111	143900	318467	249167	471673	164540	71326	153131	311534	135916	316472	373248	241174
A0A024R6W2	33252.7	9418.13	51999.3	34811.8	31921.3	63678.9	39858.3	21612.9	3.76211e+06	35831.6	66813.4	31626.9	57251.5	69641.2	11719.9	26212.7	16258	31861.1	18691.1	28189.9	48718.5	93343.2	68152.2	32171.9	33774.4	34234.2	27125.8	22774.5	42693.1	69479.3	47491.4	29132.6	42712.1	49851.5	31384.7	11520	38676.4	26237.8	51368.2	25141.5	58116.4	36566.6	27473.3	41849.3	43195.6	24896.5	19427.9	22166.5	71284.4
A0A024R6X0	34725.1	24851.1	39987.2	31332.2	26462.8	61116.4	23655.9	92739.1	84517.4	53328.5	34951.9	74832.7	377719	86191.9	22357.4	33241.5	151522	27399.8	43117.9	52487.3	19417.3	16754.5	84687.9	31876.5	58246.2	56192.3	38959.2	37812.5	69671.2	86398.6	129765	91917	1	1	3154.62	21976.8	7819.14	11318.7	31941.2	31493.5	13577.8	38121.1	64513.4	72133.2	21191.6	41644.3	45634.5	36748.4	27281.3
A0A024R6X2	59618.7	39411.7	21319.9	39582.6	189476	12717	23385.8	241470	52175.9	16334.5	38479.4	21899.6	16798.5	29223.2	51191.4	11131.2	25492	81595.2	14241.5	23417.5	25275.3	26682.9	233397	17256.9	43759.5	22528.2	17820	38417.3	24212.3	35386.4	35794.9	34514.5	22761.2	32275.9	48654.6	15184.2	4162.34	61286.1	121441	92838.6	38763.8	39453.8	25998	33743.7	24181.9	77122.4	29582.9	8636.76	26225.3
A0A024R6Y2	28476.4	111631	38983.8	251859	331178	221397	371359	49211.4	398543	114323	174112	99247.3	84548.3	211195	183163	226736	398167	191336	194393	96146.4	56836.7	113742	131492	116621	243362	93815.9	299739	23138.5	114196	142157	299216	112986	161137	664856	251374	163523	68529.4	323519	532151	991199	365784	111117	296130	229953	225912	222613	261269	127553	149125
A0A024R6Y8	24492	71814.6	55615.3	46267.9	48217.3	79335.6	63463.5	32938.1	3.76211e+06	14991.6	39277.7	24134.9	58235.3	31343.6	47719.1	45478.5	87359	55152.2	2388.79	58455.3	53922.3	119971	29963.1	31123.6	42191.7	21113.3	41813.8	49216.1	41119.5	21935.1	51849.1	32821.2	14971.9	32869.7	64637.4	32814.6	111125	49131.2	51319.4	18671.7	81717.7	33897.9	23885.5	72818.9	96245.1	111528	55476.8	34136.5	42559.5
A0A024R6Z0	43181.6	666592	35985.6	72662.5	95819.6	129156	851374	166532	136692	82116.7	117896	121814	115511	129188	73412.2	76491.3	34383.3	81675.2	75652	91435.5	131399	131118	78771.8	78318.2	95729.9	89742.2	64166.6	71113.7	118949	81617.3	73142.9	111717	59117.6	185951	57386.3	41141.3	4864.68	44912.3	91581.4	36817.6	59952.5	49361.3	45743.5	51257.2	61219.6	78312.2	58643.6	72191.7	77191.1
A0A024R701	541692	25756.7	843920	651125	273637	355939	28391.6	1.28119e+06	276212	691259	1167446	755463	662212	431157	337542	563858	497593	342652	166214	864878	349322	547114	519117	875921	153188	719613	144752	1151541	881282	563926	1.47216e+06	614847	31685.1	221879	418841	198772	761429	1.73627e+06	433512	761833	364930	271212	472395	376613	278947	419236	462488	597211	512164
A0A024R702	543255	283314	75567.7	343123	344837	116936	138848	1.42133e+06	461527	734380	411618	816719	643155	663274	264573	644282	354844	251194	293685	655713	155173	215187	488913	487143	214112	773811	261198	978742	779568	418974	283924	1.26654e+06	332937	364242	565447	443844	553979	347318	1.42111e+06	611553	214936	57128.3	444318	71233.3	111185	419132	118435	215864	588137
A0A024R713	68422.5	144159	84416.1	99951.2	71313.1	57313.3	111176	114993	281728	114874	114617	167851	157595	111913	119636	181757	1	148920	97181.5	123987	47655	132929	111179	97644.4	125639	28113	5159.97	123612	66261.4	61816.2	86976.3	117943	51671.3	61867.3	54188.9	29435.4	39839.4	44486.5	143487	54353.8	184820	119994	92984.9	113300	161132	28155.6	87542.7	211116	178637
A0A024R718	53137.9	333689	215196	452541	71131.2	115916	215998	58122	83713.2	87714.6	239920	53499	127628	38461.2	168472	121921	417662	137832	197422	91192.8	118628	83764.2	154383	81514.2	176213	121571	151128	23561	167811	187198	139622	23515.8	138199	147224	79532.1	65713.7	74913.6	87638.4	129919	219582	267768	93841.1	146464	62926.5	134243	111113	31187.5	111911	59458.9
A0A024R732	218636	217997	648173	531325	35626.8	228714	241942	877228	592195	652844	489140	847232	299398	343971	357753	591461	4161.19	542121	96828.9	811712	873118	411728	313528	955599	167485	679765	344234	531262	752871	213648	646914	375795	648457	423118	351561	394122	112945	449113	655917	492954	766981	953389	151133	141248	319789	712113	237488	572295	754177
A0A024R745	34559.4	112192	73257	87513.9	89759.8	82791.1	71913.2	69739.4	131867	51171.2	78432.7	94282.5	174958	69121.5	43867.9	211611	66252.1	111428	56951.6	91914.1	118197	53226.1	117188	48849.3	38449.6	115792	47692.9	217249	66212.5	59123.8	112189	44843.3	63182.2	21613.7	79936.8	25326.7	57951.2	138317	65453.6	29328.3	118495	78159.5	39231.8	64477.2	112497	29942.3	42498.3	84547.6	128545
A0A024R755	1.46973e+06	341393	913692	623118	293454	195122	361186	639881	236167	578192	426167	548146	138549	172215	354744	522683	178544	531361	1.11511e+06	462164	1.16175e+06	293737	983474	182981	166521	457388	724118	1.18941e+06	544851	42579.8	282248	133291	461688	413813	198545	171297	319111	333981	783344	113895	461995	787685	286496	438783	325966	229572	121324	321653	458299
A0A024R782	658649	463634	124593	132429	312196	1.84999e+06	1.31797e+06	85757.6	228293	61698.8	137521	59188.6	76544.2	242189	331794	117362	446547	369611	168818	231125	292969	111191	623857	281911	413267	118439	119280	92929.7	127212	942818	197713	116262	92265.5	663225	176441	34773.4	188770	186145	3.87646e+06	1.83946e+06	399893	2.41917e+06	944752	1188974	223946	1.64622e+06	314474	146288	721118
A0A024R798	124477	598661	362587	274424	34139188	94245.3	375818	372171	536515	217183	177798	371894	171936	285626	419421	348115	1.75834e+06	253353	136172	251624	147581	279413	212914	283238	182161	189664	591556	288124	682924	216284	249328	317122	258141	511388	266211	211278	161112	146877	117719	248412	489114	118758	284941	131532	361164	311534	81418.8	194343	218511
A0A024R7A8	241168	152661	45959.2	341921	298838	136195	222517	118192	91975.6	76782	441457	94144.3	51916.5	211475	242722	333216	111614	262199	138282	338485	177669	247737	496479	179617	182339	189267	519362	22637.9	313983	143828	178120	212519	465341	61519.2	311711	127179	142863	278861	152864	268335	1.17166e+06	484257	253748	1.14926e+06	621993	511985	349138	358767	227122
A0A024R7B7	268588	246389	328243	516290	122822	116355	141682	76213.7	376782	112783	358445	386581	534722	498980	145349	454948	197939	418913	439255	111737	491431	712868	449513	111785	232389	117264	738431	135988	144443	81539.8	183157	92645.5	62949.3	259334	113463	241135	299112	9719.18	379791	258746	117273	1.13331	282822	91717.5	219415	31128.3	248541	41893.5	123855
A0A024R7C1	29877.3	36176.1	21178.2	36394.4	28115.1	46111.8	96833.2	16113.8	34594.5	9819.43	61152.2	16671.1	4124.99	25282.8	21512.4	53361.3	114316	41146.5	7898.37	27381.3	42573.8	19446.9	43582.6	14993.9	43585.8	22273.7	21724.1	33142.8	39486.4	13551.1	31489.5	6162.2	27271.3	43438.6	6667.62	11455.4	31361.5	21923.5	98988	82549.2	77773.6	28588.5	93385.7	36258.9	24624.3	19653.4	9679.6	23544.2	52597.6
A0A024R7C7	326278	783194	489774	285597	254990	136245	414716	318252	214797	272548	222766	124332	211336	177469	656659	171172	981116	271323	482845	241558	797422	229724	351136	155458	317135	167499	171613	381375	172239	182384	538888	135561	223363	494227	157482	111251	173147	151511	677219	169196	286516	141565	219484	127141	313825	468345	128219	213433	164311
A0A024R7D3	782744	271964	311126	156392	288819	153670	279791	315558	66815.2	151117	211122	139352	225142	163622	199773	112736	377188	229835	514185	244194	265423	4.44158e+06	249658	219926	135571	213418	111194	251994	169915	137587	164419	84396.3	233291	199181	87213.2	117691	313236	153112	156334	9214.5	344171	77952.8	174646	61918.8	295972	117578	125132	185249	92944.7
A0A024R7F1	588762	1.26392e+06	613716	659675	1282626	571335	1.83179e+06	1.84189e+06	423512	943192	414180	288564	1677326	618511	643126	886165	188159	765573	669115	748671	491685	1.71693e+06	742414	782151	482957	233319	599698	1.86163e+06	1.11772e+06	313671	747714	181825	625573	551152	331380	337848	763543	536312	3.84993e+06	244165	575716	677827	411126	848812	616311	617757	358919	888225	616185
A0A024R7F4	626514	1.16116e+06	68563.1	117491	155312	242722	411954	83371.8	642782	1	1.21714e+06	122243	255435	211897	55577.2	113153	535741	123214	716.898	219327	133935	1.57413e+06	121263	18284.2	288532	42921.2	48914.1	473437	95347.7	316599	217919	41595.2	27525.5	515992	79972.5	44183.6	336176	178117	38272.9	367763	311111	282319	113272	149482	117132	215654	119594	72724.1	142445
A0A024R7F8	1.54855e+06	139633	145817	115194	119440	2899789	358525	11471.2	18768922	431253	41113.6	55178.2	783783	31614.4	94353.3	92136.8	28944.5	29531.7	36512.5	58444.2	31533.1	7998.54	311919	85342.9	158713	26368.8	46537.7	766343	36219.2	31386.3	8425.17	498647	117378	184833	33193.4	49449.2	1.49313	131475	172939	171865	321416	1.13416	162612	1.16546	297196	34113.4	62512.5	81811.2	275178
A0A024R7G6	65175.5	216112	69872.3	79178.1	49394.9	71354.2	97388.3	93579.6	67643.5	58714.9	57819.8	113949	68198.1	93426.3	39417.3	9462.83	114593	32461.8	128216	122367	47874.9	113557	58637	57914.2	271889	39997.5	98418.7	73162.6	115958	51574.7	49467.9	94526.4	44591.5	61318	138429	55194.1	63176.4	39976.9	57963.8	54514.6	122131	49316.5	69559.4	49965.9	114161	77433.2	66171.1	78775.8	38224.9
A0A024R7G8	22189	114579	94787.8	131723	328152	31432	185374	116426	385979	66566.5	157462	179389	321248	163547	89811	113381	129834	121967	53861.5	164443	65814.2	116857	143737	99693.6	32483.5	62624.7	17971.7	61273	92489.9	287139	113319	111317	59283.3	127367	117833	93837.7	32868.3	91347.2	164456	289694	111675	53483.8	93715.5	61883.7	221657	115813	151974	99328.7	112562
A0A024R7I0	1.76528e+06	273126	211166	36831.1	111798	12829.6	21317.7	975155	117918	84391.4	1	88696.1	115555	18814.8	118750	63186.1	258751	44819.6	133427	63518.9	851175	1.11232e+06	24279.8	67711.5	155320	137144	146532	129468	772221	43384.2	156115	32449.6	339881	16593.7	111947	78371.4	416213	315196	261511	379519	156820	4646.97	411268	16151.8	118925	74739.1	211227	218269	41313.2
A0A024R7I3	192616	355592	414895	468114	345512	258476	282293	188983	671172	267581	213384	314148	41136.2	334654	1.16145e+06	416552	619793	428419	284497	771492	384964	175157	227562	319748	217517	251197	1.29726e+06	455415	341156	362494	391233	213536	715566	511496	1116216	1194116	513674	4.28849e+06	169158	146638	259188	339779	193427	397641	414866	241277	393198	336331	382312
A0A024R7J0	58624.8	941111	1.34677e+06	1336174	416686	478823	995184	556236	766930	1.71638e+06	988292	1.37465e+06	618196	453811	2.19243e+06	1.17579e+06	1.26734e+06	1377162	1.64118e+06	499915	1.58995e+06	34614.9	972124	5563623	374218	253132	3.71999e+06	821413	685192	2557672	1.66574e+06	453800	81143.2	1.81116e+06	1.13919e+06	351252	1556143	68889.1	819128	145163	635542	515213	551970	92150	591812	496352	511366	2.98161e+06	218947
A0A024R7K8	62252.5	131148	96696.9	52215.1	66482	118112	116319	95793.8	76811.4	47734.8	69294.6	86272.2	81438.9	49366.4	145511	111464	117152	61675.1	224914	52699.6	77366.1	92283.9	132195	43845.3	42353.2	49851.8	71653.2	57612.2	47556.8	13487.9	36548.6	32147.5	49841.8	112724	83282.7	23319	38474.2	81141.4	271786	61115.3	93695.2	8391.53	89293.2	5811.2	83367.8	92582	54941.3	79871.4	55743.5
A0A024R7L5	361443	311159	91398.6	91147.3	77255.7	83153	151220	51955.9	192771	82939.8	115867	82994	163486	114428	42145.2	112259	151394	85697.1	62823.3	87594.3	115363	317146	133521	31467.4	97200	65867.2	17523.1	122242	91167.1	54298.5	198712	68882.3	131813	117874	111231	136317	381198	11316.2	5823.74	218743	125582	94785	156617	132977	85194.2	183233	161841	259654	69375.3
A0A024R7L6	32294.2	117596	33337.6	144441	21488.9	21431.4	114356	44223.8	116864	26326.5	64417.2	251325	145815	63933.9	79175.9	147195	142534	56146.1	188180	71677.5	25159.2	87855.7	155818	41731.5	94358.8	84621.6	185348	44341.8	34353.8	47455.8	33516.3	29172.5	63175.1	112562	52491.2	31636.6	16121.4	51911.9	255842	117488	111612	17749.6	81867.2	25748.4	96263.6	3313.13	62999.8	93716.2	82383.4
A0A024R7M0	261223	184837	268135	427941	434819	353965	613292	297817	392735	413292	842646	418521	546282	374845	261320	512879	494484	482470	217565	421473	419113	213145	666982	294662	419185	434119	419522	251466	522753	191751	471857	214855	395623	457668	237222	248212	341474	216528	413671	492146	357125	137725	382432	155667	593135	198319	243146	365653	383914
A0A024R7M8	913576	1.11114e+06	834133	689376	129132	195630	1.25735e+06	1.15859e+06	673557	269975	259564	343670	354778	515789	1.82337e+06	411765	1.99542e+06	879813	834418	731346	822145	2.32685e+06	527398	411194	828131	38536.1	1174615	593134	522175	186270	711877	321516	1.39116e+06	423360	914883	77614.5	641196	899996	492182	428771	255473	719715	515312	771818	217588	268142	447992	1184231	684792
A0A024R7N2	436493	42675.5	59551.4	28771.4	43649.4	48837.4	123495	52256.5	3.76211e+06	21194.8	89146.7	35536.9	36312.2	18967.3	15566.1	51915.9	7235.15	29816.8	21113.3	43154.7	24963.6	62346.2	57116.3	31712.1	41626.8	51894.4	31182.9	54611.6	59532.5	6721.46	27811.7	31621.2	84348.7	32434.5	116831	5521.12	8613.16	65726.8	63138.6	58887.6	76371.9	22594.4	39811.1	43734.8	147382	47941.4	21123.9	14875.9	46371.5
A0A024R7N7	4.38564e+06	322734	919228	216224	8861143	3.61616e+06	1674491	1.67168e+06	5.27975e+06	535616	545499	2182894	47347.1	1863938	233687	462656	249111	154112	132294	491195	312272	461543	114956	3.18184e+06	1.36867e+06	186766	34181.6	165848	3.55886e+06	3.51284e+06	211877	494466	7.12616e+06	321962	345451	2748614	3.91318e+06	3.74914e+06	2.21319e+06	5.1612e+06	4777611	2.31689e+06	134146	37791.9	4.72369e+06	843898	3.11924e+06	214379	2.94755e+06
A0A024R7R1	266919	242756	217518	158536	195487	623225	411613	272118	762422	141362	313163	147497	255217	263784	217633	248332	735167	176279	146416	71795	184846	192513	146371	274794	288114	161235	271465	211637	163816	417311	241552	23187.8	118819	343556	256180	98348.4	499881	711652	989135	896630	373459	465529	676148	231757	235235	523795	281955	111194	119916
A0A024R7S3	259280	296694	256362	61935.5	116329	127123	253943	277122	663149	72693.6	65236.7	66171.6	33516	2.81311e+06	775850	65138.8	513466	65781.5	254658	111218	131519	164995	88261.1	256612	687154	49372	89724.8	338322	2726422	186132	1.41382e+06	289312	33366.6	688539	31455.5	1.43112e+06	387271	419937	644614	392616	381235	385376	11125.8	376397	43599.2	266936	733481	1.14416e+06	89247.2
A0A024R7T3	419165	226193	384194	69586.7	112191	96561.2	186634	7871.27	159142	282758	259171	312824	21952.2	73531.1	41962.3	63769.2	226774	54987.6	41595.3	33156.9	82522.6	517819	113139	77198.3	294394	96611.5	45917.1	16451.3	79161.2	52816.5	57211.8	192428	214257	96842.8	31724.6	29976.5	111784	65226.7	217193	42315.8	129947	25433.7	93857.6	99185.3	141437	174118	84478.6	116542	138831
A0A024R7U9	1.58717	81111.2	448968	85137.5	1.1572e+06	399161	241823	119517	73273.9	58411.7	198495	41279.3	31786.7	37753.2	66143	81248.7	633971	91822.5	61811.5	58854.6	127742	34733.3	196689	121641	1.72177e+06	41989.9	51711.5	224622	121953	53191.7	88845.5	41318.8	88189.8	82733.2	121879	21255.4	35869.4	29862.2	273515	331828	152195	1.69813e+06	344931	25682.2	121832	182548	914126	38415.3	69113.5
A0A024R7V6	2.73817e+06	319592	941111	852512	941312	2.96327e+06	266151	268617	911832	2221924	2.19896e+06	1.83165e+06	3.49239e+06	1.97242e+06	162262	512714	267697	619492	176127	1.41435e+06	218671	286189	1.18423e+06	915823	381965	764257	533255	1.18443e+06	1.31117e+06	313792	285387	561995	636455	131411	617526	1.16558e+06	261558	641179	336397	734662	692125	1.62344e+06	761845	394253	968944	711160	1.21192e+06	927422	1.41718e+06
A0A024R7W0	139183	1.4454e+06	545724	173622	522969	211341	915661	318545	518713	327445	381256	172838	217527	27545.4	482897	391268	518567	193798	125528	17331.6	181792	843513	224819	347458	1.41297e+06	411819	8919.94	265654	235777	241172	334722	211617	219186	321918	321781	151152	238700	412774	199764	429452	627112	527287	231162	532319	24372.5	441876	292614	41278.8	346155
A0A024R7Y5	115762	219166	114294	291192	141171	125542	156713	211186	139812	48929.1	261597	57143.2	111184	29134.6	347620	166268	213120	120000	181165	281928	389747	61515.2	348291	48961.4	147413	71696.2	119962	38348.4	156669	53524.8	89161.7	22896.4	12426.2	139148	59376.2	117530	88551.1	211141	261835	227792	223662	56881.6	155698	45333.2	188612	211842	179956	62623.4	99571.4
A0A024R7Z5	225967	491774	151292	156978	168296	134121	216181	115213	482556	176451	129821	126795	119712	111925	83465.7	218272	212627	149712	47861.6	83752.7	163134	277712	72821.6	244784	118585	171768	197784	111733	119552	184238	114197	124638	126234	65696.4	139618	127241	178193	72561.5	164182	233396	189541	135472	216626	161764	129659	146863	146977	112452	121417
A0A024R7Z9	686744	152386	1.3459e+06	588512	915322	211414	327647	1.17828e+06	789811	843355	359339	612291	351867	593743	593979	174779	1.21386e+06	517816	386588	313361	238172	546115	289742	541181	275628	595485	212361	612738	327499	345827	316451	323512	157658	1	811956	298811	632172	232282	567186	241386	182236	298731	183359	311432	227612	352719	291157	661182	143788
A0A024R809	833616	355169	713133	514912	371592	376963	317236	336972	258978	613569	424569	419417	445747	414632	464200	613793	258178	518792	439566	529187	794826	398243	417411	843868	436398	377152	641188	778117	313357	511516	562719	537628	421270	262442	747261	617828	767170	711762	328512	128324	125117	964274	192115	778575	216141	297442	271945	468481	345794
A0A024R814	23656.5	317212	293357	155787	613322	462636	1.24773e+06	598538	3.72485e+06	211416	353116	326528	438178	1.11459e+06	151958	321816	972146	333423	391782	556773	323127	1.56389e+06	292951	442142	1.19115e+06	141953	414365	522771	371121	793736	296715	389411	218115	16582.3	525947	319188	371541	1.16753e+06	2.98253e+06	1.69162e+06	685796	621838	627276	625711	477226	991257	179154	231319	374215
A0A024R821	116563	124875	116532	95554.6	352596	111684	29977.8	53351.5	161343	41417.1	114922	111861	85721.3	73555.8	92448.7	171552	81714.9	81297.4	112321	159234	76262.1	45896.9	218894	46151.6	66482.8	84666.2	61856.3	55118.5	97631.8	154567	49176.2	34651.5	81284.7	125928	79691.1	141916	82186.9	171784	413914	316319	62686.6	196961	28211.4	221392	117831	462188	262151	136457	91621.5
A0A024R823	48289.8	137525	54545.3	24512.7	91327.4	79845.8	114387	111324	15145.7	91452.8	53138.6	32145.5	68486.8	68848.8	42612.7	112484	81126.3	55966.1	18537.4	44764.9	37119	58142.6	119642	38715.1	66574.5	29526.3	111737	81943.6	15161.3	314384	57211.8	11214.4	45555.9	181322	71492.3	24912.7	15771.2	54936.8	154332	661711	78165.2	71265.9	46492.1	66329.8	67253.9	149684	48933.9	52319.1	35454.2
A0A024R825	35927.5	482997	86372.2	114347	11844.1	61459.9	121597	21162.9	121132	28623.4	35787.4	32381.3	99255.8	58816.4	156118	43811.2	57717.3	116315	161600	111377	73717.3	19559.8	2.16122e+06	34165.6	13256.1	88289.1	5663.41	37276.6	91918.6	37324.4	273359	35913.6	31331.8	164343	59730	3391.41	32792.6	179587	212326	365143	16784.3	43574.2	61458.8	24135.9	31791.6	58234.2	42951.6	98671.4	6526.64
A0A024R830	21911.6	386733	61639	77728.8	113214	71456.3	261259	48939.8	82251.1	56816.9	118887	57921.1	61651.5	32747.2	264211	65714.6	921115	84346.2	27435.8	283761	117814	322184	115797	92818.1	154441	75884.6	135418	25347.9	52938.9	125780	91811.7	97494.5	49251.8	329115	159330	114811	19211.2	59387.5	85112.6	51611.3	122148	71492.4	164695	41361.7	81218	41365.7	65278.9	61876.8	69334.6
A0A024R845	456822	1.11485e+06	667641	383386	293124	368772	355688	868981	2447445	363942	737116	633778	411248	511119	285615	371777	524323	725127	785488	739688	811113	636578	512365	277439	1.35576e+06	794851	876668	635473	385225	222339	995175	382795	756925	351422	1.31751e+06	238997	313782	257550	514273	326464	772744	312420	1.33846e+06	452161	695251	621644	256813	386419	911434
A0A024R860	117555	28678.2	22424.7	24663.6	36961.2	38761.1	36252.7	21251.5	93733.4	69838.9	31544.8	12879.5	24983.2	25884.2	31317.6	29746.7	35862.9	12191.3	572333	8361.51	37141.4	17716.3	33937.4	24988.5	41423.9	9533.68	41444.8	51752.8	21261.4	75134.8	8943.74	1652.42	39699.9	23397.3	13119.3	21631.6	83274.2	35168.8	116771	23553.2	15182.9	43731.5	28884.1	43712.1	25775.5	36391.4	6419.47	318172	15668.2
A0A024R861	47614.5	7194.85	35645.4	33249.9	44616.5	31811.4	49186.2	16832	3.76211e+06	31872.2	27154.5	21762.7	62439.3	21918	15916.9	56137.5	21272	15429.2	27856.5	29758.6	1	36583.6	42721.2	24724.7	21991.2	15426.7	19287.2	58551.8	24314.7	191232	52713.7	25841.7	18686.1	27419.8	59897.3	161.415	27814.7	61171.4	71912.3	59588.8	118972	45511.1	45814.8	42893.2	21342.3	51834.6	41127.2	4945.31	118354
A0A024R862	1329431	3.16714e+06	34263.2	358970	113230	58167.5	171678	11936.1	512254	9333.74	94113.3	134987	35812.6	72815.9	95316.5	177963	284595	76111.5	51718.2	78974.2	98137.6	227883	131869	16632.2	31364.5	618918	93288.4	61741.6	132778	48641.6	185196	24912.3	392862	137356	33723.6	1959.57	67134.7	136145	256779	388143	225377	291135	276397	351473	64271.6	143429	331712	171458	113547
A0A024R868	281662	441165	316819	73252.7	178116	92396.6	215737	128480	113512	271465	152687	226379	94218.1	211818	146137	133654	246498	132532	116918	364946	191420	371149	216333	89148.4	121699	75951.2	195165	251416	164327	131726	197239	121593	219276	126989	198238	113513	232517	112170	436651	481671	113946	296269	241436	219774	115353	215155	216287	174673	139872
A0A024R872	262320	456814	516176	244151	274775	155695	216111	141114	382521	151211	152924	175169	218268	277223	186585	173119	288932	221640	153671	121964	249117	92433.2	365511	153167	938358	151771	365317	48378	166719	191844	219599	71794.9	145885	212319	112720	67711.2	63194.5	164541	122670	213281	118611	161377	289122	151859	225548	459158	243399	146314	172739
A0A024R877	129850	188692	161153	112156	127616	85645.5	142542	131998	416874	97646.8	52596.2	172934	145191	126194	225137	211550	216713	114172	111155	132296	134112	261157	121276	64591.2	166144	133431	46645.2	216111	197136	387489	115115	176999	111188	652991	158746	82598	137842	111180	251118	352784	225628	198473	144659	194238	179324	274186	113683	92772.3	113932
A0A024R878	495216	312538	549587	367792	389163	265757	996188	415444	261512	659184	331162	542199	196579	951515	141820	268192	396147	411193	411113	339992	523163	424329	241437	324611	314111	288176	654116	861533	337572	156122	316882	412517	171357	271169	197232	456651	381412	116493	521173	319714	159316	236192	197962	312712	346119	198395	211245	277124	376664
A0A024R882	888274	766751	1.49883e+06	1.47672e+06	872352	1.19576e+06	825200	1182976	967774	2289579	382111	1.11186e+06	1.11554e+06	739141	958190	832189	528171	726426	573685	1.24835e+06	1.72929e+06	847815	452584	1.17314e+06	497657	1.34128e+06	297951	1.54986e+06	724374	624126	939447	1.44311e+06	391679	943476	417793	1.12173e+06	798458	341964	399512	1.16686e+06	731273	1443155	725379	1.39249e+06	955993	732839	782870	1.77336e+06	612799
A0A024R883	214512	697683	391582	231276	575252	141417	181356	178624	1.14422e+06	88467.8	154232	275615	1.23821e+06	111596	151833	111827	366830	267179	534117	229915	334989	249152	513762	295313	168257	11144175	311181	529139	99238.5	58178.8	2.15172e+06	124655	311135	1.18271e+06	1.87417e+06	87997.5	326713	134382	611822	155383	195644	81136.3	641712	38611.2	187171	129956	71371.9	253660	121532
A0A024R884	2.65817e+06	2611836	11158748	9881128	9935272	6.11524e+06	5161372	3.31763e+06	11918182	3712299	24493664	6316395	546738	5411766	9241958	11848196	9168441	9732371	7.11174e+06	7269658	16725918	2.96286e+06	11175171	13451324	19291471	14665468	11781659	7.31338e+06	11431915	6283516	11221216	4531717	19354786	3.91285e+06	12141387	11196213	7739798	9447578	4724184	2.36196e+06	13262236	3.42847e+06	6486242	3.41691e+06	5.76753e+06	13123523	8785258	5249853	8918651
A0A024R895	391183	345142	524235	417412	398815	473178	788214	318181	472782	396599	522786	466148	293147	664682	176235	314592	571438	413992	251481	496911	431312	549222	556787	213429	489552	218117	392251	438349	421149	292769	289877	391257	624644	234192	241850	154532	979649	283849	477635	653133	562584	319321	352652	214119	497959	578211	353466	275186	513853
A0A024R896	115794	197398	121612	122595	39768.7	114636	86212.6	71191.5	71444.2	56142.7	318858	99426.8	128733	78122.4	65326.4	141537	347198	171925	191896	166387	138422	618312	199871	213484	49433.3	55151.5	116398	141379	111314	51514.1	191724	59117.1	111271	51861.2	158454	75834.7	87456	115172	116193	82757.5	123359	111557	28575.7	138652	187722	266635	84347.7	174871	135415
A0A024R897	79131.3	228167	133117	162135	98696.9	163852	154150	147537	383121	315718	97791.4	533462	221372	163152	776225	124827	166394	522911	211367	117574	511415	137153	195456	118913	125197	153520	236168	138952	427395	64138.9	213342	221285	141314	88534.8	113241	115196	29314.4	81742.4	49965.5	68538.7	191743	122942	75449.4	77165.2	145992	66733.9	124728	151584	155211
A0A024R8A7	747274	2.6773e+06	871632	1.87897e+06	1227321	637815	1.69149e+06	852475	681834	713257	915737	781543	894157	616126	217288	1.21285e+06	1.41148e+06	1.83386e+06	452717	1.34447e+06	771542	1.71928e+06	814116	89886.1	965197	316851	939124	548375	334142	555272	713384	579366	868658	975515	1.24614e+06	153827	555769	537152	951754	844352	695326	562683	454157	378916	1.11216e+06	326279	259199	994394	977772
A0A024R8B1	618542	936880	234837	114489	221262	164792	1.41399e+06	327826	419342	112196	114946	184853	44958.6	211928	493122	23522.2	2.98578e+06	175147	22249.6	213217	113232	345749	35558.2	269211	298337	96111.4	13348.8	1	21881.3	365414	39469.5	235145	333597	559644	115413	242847	397921	77274.6	865818	35981.7	152478	294217	1.54166e+06	272588	33441.9	119351	67452.4	167968	11253.5
A0A024R8D2	53399.1	21716.3	33198.1	18176.5	97984.1	11757.8	17241.4	15434.5	117346	25155.5	14518.6	35452.9	39717.2	8667.81	32382.1	26465.5	27873.1	11151.1	46117.3	22676.9	14892.6	39242.3	15531.9	26551.7	27885.9	25114.3	25776.1	22588.9	11119.5	17114.8	7176.99	11939.2	13315.4	41321.6	16365.4	31758.1	36971.7	13618.4	18667.1	26738.4	8648.28	13315.2	12125.8	16617.9	14867.8	11899	27358.7	29611.6	8868.91
A0A024R8D7	242246	845117	1.28855e+06	261541	311739	142477	442314	426526	211912	287446	73828.5	93367.7	464145	281144	51278.5	271212	618668	161993	253112	461874	263639	2.55937e+06	275115	113681	113337	434598	175241	254715	126179	47381.5	61163.1	65783.1	44782.9	215726	71675.6	49987.3	387186	254613	79135.5	164132	86271.8	117337	93241.1	211812	163426	171777	127816	286997	121974
A0A024R8E5	4217314	11623681	2.67466e+06	1.29843e+06	1.8422e+06	964142	1315136	1.97983e+06	6231516	1.82466e+06	1.28284e+06	1.32112e+06	879465	1.34527e+06	1.28492e+06	1.23384e+06	4.46467e+06	1.23263e+06	1.6659e+06	1.88989e+06	1.46728e+06	2782523	1.43821e+06	1621642	5.78167e+06	1.32453e+06	5.15146e+06	3646448	1.47921e+06	2111585	5.88832e+06	1.59969e+06	3.16172e+06	2.12142e+06	2116453	925612	2871993	859986	2.44157e+06	2.59773e+06	851943	1114961	5416742	998600	1.31232e+06	7.11139e+06	1119256	1.18382e+06	1.62338e+06
A0A024R8F5	155733	267120	85464.5	48258.4	126258	27186.7	221663	89214.7	85659.6	87441.5	1	118856	268685	73282.6	74111.3	4711.73	357146	116312	62311.8	211214	79651.5	28114.3	89241.5	41223.9	235497	53243.8	74341.6	111885	29627.8	152847	114157	218497	141667	227183	83113.5	68193.1	113145	175593	429893	242249	46668.3	211132	55325.4	261725	8173.54	197657	45445.1	55131.5	56982.2
A0A024R8G3	1.58422	89691.9	52278	36411.6	117938	85164.4	55191.8	62342.1	199442	47868.2	7361.54	49431.5	42393.2	16666.3	28296.5	48428.1	119998	21388.8	24592.9	9262.77	51831.7	63674	68191.8	97957.7	73562.5	35192.1	83975.9	67359.3	36635.2	55156.3	21980	28287.9	49657.1	99478.2	64345.8	82986.9	88176.6	92156.1	71413.2	89161.6	82111.2	183915	53668.6	96327.6	74924.2	182112	86745.7	44382.2	39597.5
A0A024R8J2	8.47373	23725.8	43412.2	49397.4	46716.1	171891	43827.1	34464.8	124137	52218.6	29118.7	35123.4	51425.2	41533.5	1419.87	25951.3	44768.5	1	1	22183	24741.5	47325.2	5716.63	69123.4	1.53243	1	74567.8	24149.4	24998.7	1	69251.9	57728.2	31166.6	43149.1	53283.1	17465.1	23338.1	17876.7	2.84234e+06	38413.6	6951.23	1.13325	36781.6	41916.3	32491.4	64.6186	51625.7	68152.8	41924.7
A0A024R8M0	36978.9	76459.2	53317.4	27511.9	69382.6	14848.8	54917.1	1	239826	41577.1	21373.7	65614.2	69830	119141	87973.2	81376.8	115216	21428.7	23768.8	148491	22711.5	139558	332943	284691	17771.4	14322.1	17129.7	49856.8	161742	112543	87753.2	32667.4	35118.8	58812.2	76117.3	33277.4	21657.1	96384	45811.7	154289	68177.5	63281.7	51957.6	44487.6	64527.9	74586.3	142796	354928	62261.4
A0A024R8N8	2189.76	1.23222	11861.1	15211.2	7199.59	8116.32	8575.15	1	182189	2921.72	1663.58	8681.81	12537.9	2576.94	19469.7	13163.8	14439.5	1	4332.84	1	8424.31	1.12942	13161.6	6784.74	12157.8	11415.9	21445.6	1631.12	8554.88	1	12576.1	6358.59	31271.4	11988.1	16724.8	22596.9	12168.6	48951.4	2.84234e+06	21818.4	2569.19	12255.1	15869.2	11825.8	21115.2	12611.6	34939.9	711.699	8587.65
A0A024R8P8	1.11898e+06	12835.2	24429.8	71914.4	84544.4	136153	93265.9	57978.2	136993	58112	94195.5	318732	357458	248424	56394.4	49383.7	127213	91173.7	78211.3	89458.9	211879	157817	126233	2186.15	141463	112826	37721.5	63733	99758.8	62886.5	63174	62181.7	86411.3	29370	181973	61816.2	67147.4	118946	268432	7118.15	81261.4	54357.3	66121.1	87116.9	246982	53723.2	73971.5	47398.7	362178
A0A024R8Q1	698383	118774	387639	171442	473649	151145	258530	57815.2	753194	83285.8	255265	91914.6	69418.6	578924	216656	215914	361397	182659	154537	96195.1	144359	73774.9	111112	187384	217545	78864.4	386514	727928	118515	149211	156537	534512	46656.2	335163	147620	485716	1561632	762126	456713	444226	316176	158172	414581	113673	339591	811198	355567	214665	218844
A0A024R8R4	111514	1.22934	129288	51621.7	53414.3	1	11698.8	92896.8	487412	57716.2	21331.1	48835.6	25175.9	61226.7	11354.3	78787	242182	74628.6	31767.2	141418	1	87717.8	576653	91685.2	116182	186169	86299.9	74871.2	49236.6	42191.5	63597.3	111756	1	43181.9	173617	26111.5	154111	121552	261258	116712	119625	71271.1	152749	19133.8	15266.1	78334.4	31318.4	55879.5	143172
A0A024R8S3	877114	1.16371e+06	587984	641185	978314	1.1954e+06	1.53631e+06	1.71542e+06	568191	1.15382e+06	544358	1515423	1.86272e+06	1.34793e+06	591172	726473	491113	418572	1.12969e+06	1.15524e+06	557525	1.59813e+06	1518775	493766	1.74365e+06	252620	686148	1.11658e+06	1.1162e+06	234467	1.1125e+06	951125	491157	629117	918732	781154	638275	952527	1.2187e+06	416879	535183	1.13376e+06	678900	1.21811e+06	548819	493821	1.16842e+06	814728	491172
A0A024R8S5	118887	346131	434136	611462	382584	389513	779192	277432	173548	297336	546933	411690	248212	424760	365812	376775	277929	532669	459448	485476	474280	343170	623377	372677	319842	359584	367145	222515	513773	194712	444352	312618	486743	318134	424256	417798	227982	232262	284838	231354	674617	167628	462797	164939	545817	237466	274575	354150	415954
A0A024R8U1	115720	194225	318269	273746	294114	271748	331916	222312	19912.6	92131.7	311625	1	211123	336379	111671	51831.4	525733	386163	8819.67	41772.9	121637	271867	289172	263716	56849.6	34141.4	1.35123e+06	212486	435713	147817	274216	139225	55277.3	293525	1	111153	1.11522	1	17971.7	342764	16617.8	13115.8	72695.4	224661	51131.9	42918.1	34314.2	241141	242256
A0A024R8V0	92499.9	224167	732246	162616	96271.5	259166	338999	637417	4.87189	125777	339141	212154	276742	154432	63911.3	168998	178561	121286	159168	186152	316191	1.28461e+06	359178	216714	191271	114111	155147	31581.6	187557	145594	111398	117533	119213	315625	323678	235117	173153	1.49142e+06	496616	788858	247858	136517	267394	212289	349866	87376.4	114751	126151	211317
A0A024R8V7	359693	942119	332646	144612	222337	81411.5	441771	158396	182393	157242	149143	311433	51187.2	135153	119922	213156	554356	56146.8	155478	175318	121781	496326	654527	233353	41165.2	98792.1	1.62431e+06	32971.7	187176	138967	151670	113385	293278	181313	168436	261977	221336	47886.5	219982	131173	79368.4	185927	177350	77366.7	44917.5	74687.7	71173.1	169625	213619
A0A024R8W0	53668.3	97152.5	136629	514768	147292	92485.3	195339	132120	117141	114714	176748	124195	115290	122177	181735	473723	396842	438661	43277.8	84218.4	194179	288688	478142	121880	164132	167820	297328	354881	132391	69855.5	89936.3	55481.3	258119	361117	126741	59191.9	32871.8	69511.9	167495	191117	164119	118182	1.97199e+06	99239.9	148252	97169.1	89862.9	118689	271132
A0A024R8Z4	71827.3	13426.9	29474.2	19624.8	8186.33	17773.1	3836.14	23461.3	24152.1	19852	16148.4	9131.92	32239.9	23838.6	14542.8	11536.5	37194.5	21272.1	24364.5	1.62351e+06	24671.5	55111.4	33771.2	41827.2	11147.3	24888.6	16117.9	22685.6	19283	11627.2	631112	8873.17	1	29913.9	2815.23	4815.92	1.14551	6954.37	95884.6	339437	14367.9	3177.21	45361.9	5433.22	2532.18	71414.6	3359.12	9123.64	18241.6
A0A024R8Z5	1.11327e+06	3751251	674311	1974621	256712	321841	488112	5.38684e+06	1.15519e+06	4.57979e+06	1511984	498365	462784	169876	2.31121e+06	2.96442e+06	741140	2178742	2.13644e+06	2.88297e+06	149499	1.52132e+06	271452	343363	164513	3.14179e+06	118713	647373	218722	3.48184e+06	121793	3.51516e+06	216958	2.58852e+06	2.1888e+06	1218491	214762	93357.1	811149	257525	112188	323476	297162	439351	441619	217574	224233	3165618	219355
A0A024R904	59791.8	338417	869168	146862	117359	127682	149695	88717.9	447494	72555	682958	111442	61231.6	85191.8	163149	121323	167429	141193	87691.1	1682717	158153	662981	2.13952e+06	94717.9	554145	177891	151116	79181.9	165652	126686	711152	83415.9	331124	121915	1.15972e+06	111129	97722.2	652493	215595	153345	471314	83844.1	184748	91728.4	687287	516934	87127.6	77619.6	281796
A0A024R930	531195	2.73155e+06	2.22112e+06	981991	23485.5	1.18174e+06	12738.9	2.41547e+06	5.9756e+06	3.18747e+06	3.33133e+06	1.55422e+06	1.87217e+06	1.14788e+06	531772	3.93981e+06	299253	928975	675283	1.77496e+06	1.14699e+06	4948.58	1.46118e+06	6979.89	118593	2285271	1.77618e+06	8748534	1.67963e+06	12669.6	2547599	2.11348e+06	6838825	2.31217e+06	12473.8	1.79425e+06	1.68338e+06	111462	2.18232e+06	2.11295e+06	4.82324e+06	81124.2	2.33637e+06	47299.3	2.46217e+06	6.17981e+06	3.16467e+06	921148	3.17222e+06
A0A024R936	41716.2	55832.1	55727.1	115712	71298.7	57935.9	77831.9	28174.1	56179.2	35472.9	182618	45129.2	82617	43679.4	58941.3	78356.2	85327.3	71155.2	24992.8	68574.7	82498.7	47623.3	77721.2	38915.6	76489.3	29973.5	61582.6	41583.9	118177	83113.3	63119.5	57352.5	65316.3	53175.7	32141.2	41994.5	85867.9	134612	532317	14159.7	163528	68778	55153.2	51872.7	81291.9	13861.6	21761.1	72435.7	49376.8
A0A024R944	341675	1.51422e+06	2456748	619986	511212	271184	534267	1.45839e+06	565424	531455	414592	529496	287767	443151	762582	639625	1.16525e+06	612337	812728	524327	468628	519229	723191	719734	648498	418977	987254	546184	435223	582193	617896	366268	574117	943750	567914	991685	1.11994e+06	1265821	785980	1.26198e+06	445668	691419	913682	637776	1.14178e+06	1.33157e+06	828698	635256	555474
A0A024R952	215359	194443	119732	255294	111420	165551	211631	93748.2	66815.2	178141	268452	124667	272129	382147	337229	175637	738162	232295	161672	173660	245439	417913	188919	81936.8	378961	56373.1	258411	231972	119538	157994	4617.14	85117.5	112329	157692	116762	91628.7	144762	411827	989691	611147	119421	152952	115128	193168	162783	53244.1	31154.3	396611	119873
A0A024R962	2.22497e+06	4156119	3182162	3.33615e+06	3.45443e+06	4.16272e+06	3244139	3.18327e+06	22147412	2.91716e+06	3587849	3.35541e+06	2.57817e+06	2.11743e+06	11117655	5838218	8722443	3.54466e+06	7.17249e+06	2.48672e+06	4478247	5.32988e+06	3619929	5196117	4154417	3.37139e+06	15838183	4259944	2146479	7117367	5.29352e+06	3.51917e+06	4578188	7192712	5125939	8278315	12914173	15623451	15376848	9967438	3.56711e+06	9114149	9278553	8589297	3115152	12484159	7.22289e+06	4.65589e+06	2.11813e+06
A0A024R968	1.15685e+06	2.32138e+06	426622	316379	335142	175563	411866	469417	977128	582758	221279	481919	284283	281715	212123	227471	1.63655e+06	849193	321712	297190	415741	618252	1.45986e+06	444231	271175	232484	883718	43574.6	249625	294782	334738	191752	421317	481325	252160	145384	511965	316185	67171.3	329133	216361	322468	644615	338539	341155	494291	163187	545785	265227
A0A024R969	91426.7	62233.7	57389.3	191177	131766	111526	148844	68998.4	83434.1	162233	145969	76831.5	74811.8	113737	45782.7	93161.2	164236	48115.9	24388.2	67881.5	88881.6	111960	67111.4	93425.1	559687	365132	37177.5	86382.2	63416.2	67851.2	53711.6	53164.1	85235.8	59399.2	151987	133356	62497.4	51821.6	178576	231286	118340	115393	214252	77273.8	163657	57512.8	114461	198849	193825
A0A024R971	2.19391e+06	991681	6.86872e+06	1.98987e+06	1.31691e+06	1.27953e+06	819849	4999128	737879	3662458	864248	1.91725e+06	1.35583e+06	2181596	1.55652e+06	2.35872e+06	1.68285e+06	3.43357e+06	2436716	2.86166e+06	2196582	1.46142e+06	961474	3.84621e+06	1.64916e+06	3.27751e+06	2.81149e+06	7.74219e+06	1.42881e+06	2.51892e+06	1142261	3.19289e+06	1.16143e+06	2.1513e+06	1.71842e+06	2.14658e+06	4.12152e+06	1.11162e+06	1.49191e+06	263661	316935	2.58393e+06	927953	2.3662e+06	1.19996e+06	291428	3297332	1831427	2.34719e+06
A0A024R972	687514	382514	686723	919332	483443	986748	675512	488573	169454	635462	324439	2.73911e+06	871186	531118	745470	1.19146e+06	359681	861219	1171217	831222	1.15721e+06	696389	447127	1.65779e+06	753150	2715796	778425	513512	662834	319445	818942	1141849	381184	541717	491318	538876	1.29549e+06	312716	528760	112193	292821	729396	235317	645188	367516	285882	1141186	1.42171e+06	632116
A0A024R977	531131	464527	499788	719553	716525	266477	977216	914986	195292	287461	691148	285736	279159	384195	514515	376625	215838	725534	1.21231e+06	352913	761125	341336	1.95225e+06	463165	418615	482712	1.54297e+06	341142	1.11714e+06	341886	316935	141651	379315	319361	346350	422957	314916	251669	931311	324358	348119	177291	314179	219561	279917	283699	297642	462266	423135
A0A024R983	59711.1	82915	19818.4	157391	123423	115532	381829	165488	416486	123138	119512	218944	99873.9	171247	218797	373615	259774	347417	212622	379872	286444	11219.5	658614	133645	446144	98229.2	284138	291949	567914	178134	139116	45815.7	821394	229213	111615	37671.8	138961	366122	777898	771121	75594.6	424833	452123	413622	91846.1	964571	52713.8	214341	131112
A0A024R994	286342	538484	449334	211397	189512	292249	421288	341765	585261	246582	165842	218363	439412	391612	159956	421628	392313	189877	171688	221224	221581	615257	311419	319872	266941	371532	261235	345219	247264	262742	174163	392417	256679	269981	458354	356382	1.14676e+06	319857	337515	287942	261745	316318	287422	238769	262639	289373	326377	212748	337758
A0A024R9B7	71894.9	116679	184885	442914	276481	429435	469655	185116	136480	216118	586829	177444	339763	331749	233822	262841	97576.6	499728	151916	273198	375628	99356.7	415394	175577	589520	271418	255667	119257	395919	81549	561322	126216	395274	179757	199531	131457	85312.1	156215	372613	215116	418416	123423	299173	178382	599454	184518	167363	231278	257862
A0A024R9B8	93515.1	215387	81754	114268	147826	69833.2	75568.6	146966	751321	281240	81612.9	71916.8	148422	139142	145813	62171.8	131871	85113.5	94561.9	41293.9	83166.1	119192	79216.2	119755	158345	93697.8	332725	95183.7	52285.2	121264	159768	168382	69144.2	59193.7	58117.3	241484	359423	317765	393188	174894	83833.8	154827	126585	89481.3	217247	218622	139548	138532	99742.7
A0A024R9B9	94515.5	323472	339739	167268	84349.8	117125	181627	235288	322792	138522	141178	132190	281467	156165	172412	57765.8	321261	156419	285298	115614	165766	137858	116419	112981	48513.1	296531	125582	161937	131268	319518	183146	187623	167255	84418.8	261847	218931	77791.8	94548.7	133152	537644	271389	195471	171192	166598	145158	476254	49753.2	158596	179453
A0A024R9C1	114786	198532	144543	181172	121116	213492	281664	117818	1.11557e+06	168736	313638	97569.2	188587	126955	127766	143292	164547	212152	91781.7	165995	274955	144324	269143	81711	254299	119522	111851	132493	231651	115928	173972	112156	163730	315557	171414	81124.2	267823	119512	313815	443563	236735	121115	141388	85689.6	211578	177900	143199	144214	139122
A0A024R9D2	366172	511588	548113	114129	411190	695429	1.11887e+06	268761	338748	48141.5	315167	474317	121376	512443	568327	184684	165962	216264	117449	262425	188827	466197	621587	186497	495694	263724	212356	242959	219364	191112	214376	255183	213122	284946	321165	358762	265612	131244	646153	313227	181754	245882	363178	193192	212174	112566	32879.2	218886	227219
A0A024R9D3	113396	91941.4	131664	227859	157845	216217	229828	215713	34941.2	121775	313619	111824	281332	121837	137687	147246	84113.7	246696	157343	214160	269396	113396	213252	115659	248920	151165	135112	93516.4	167819	71163.8	182132	135539	212747	128529	95947.7	184475	89897.6	165819	97146.1	82342.5	255484	91478.5	173128	91363.5	245215	143162	111219	122266	218938
A0A024R9D7	114419	189513	97944.9	218474	284473	231871	357329	192987	2.18685e+06	171896	381516	176136	183515	173872	442959	191461	277568	239251	4635413	213912	265767	156643	834658	211439	228367	158989	145999	161196	228212	61781.4	178188	92112.2	175625	185745	113473	75456.8	275235	116177	355545	667154	362195	114549	191363	833693	191972	145152	125294	128837	164860
A0A024R9G4	441487	123119	133981	258591	172392	149851	987638	154197	27558.2	124918	612656	49188.1	187546	117477	458653	87448.4	499814	238975	515164	155182	497960	51572.5	261381	131488	168917	127236	116224	84817.3	152575	667323	561512	151371	224613	571632	163587	187245	624715	2.47848e+06	414411	855116	231467	334162	198479	154135	134558	256111	223458	271615	471495
A0A024R9H6	116653	285239	46429.3	63631.4	67135.2	88334.7	79688.6	88113.3	283182	84336.3	78159.4	79188.2	151849	125282	22351.2	55469.7	69475.2	57187	71716.7	89417.2	51961.8	71841.8	54113.2	81185.1	74841.2	63215.2	126171	64285.6	117122	26318.2	25187.9	118268	51991.7	21511.8	63258.3	38741.2	82755.8	25116.3	111256	63177.8	214924	79161.3	92158.9	47928.5	115779	87545.8	83171.6	77853.3	38519.9
A0A024R9I0	421652	1.17666e+06	657871	121336	1171343	1.75363e+06	182493	1.12245e+06	1.19195e+06	971515	33939.7	31269.7	467812	1	167512	831936	864455	114471	952317	2442859	914137	451535	221686	39151.7	275942	76256.4	5427535	266313	31512.3	1.23956e+06	216128	5722.42	451351	3281814	776246	43666.7	8712.14	21120	2.14814e+06	1.14637	421614	175732	31119.7	5175.24	886446	25286.2	169916	192966	1.31222e+06
A0A024R9J0	117532	355827	137575	53825.1	221248	187899	137797	264166	241313	245848	217385	68378.3	181884	82551.3	193666	238212	371967	111412	35219.3	112598	97185.7	237999	366577	87532.2	114746	127231	771652	112652	161971	113382	286494	132831	181266	217152	144800	118484	572891	183180	399163	412490	719145	198298	442845	2636629	191434	134122	118673	82543.8	111954
A0A024R9J3	326828	149782	253615	153562	111349	336753	757818	225742	469833	127959	218984	193168	197225	729752	145670	122895	265789	142651	111375	251619	311222	91728.1	216934	287549	433517	187414	234492	126837	241756	813612	117589	491781	95657.8	214697	856320	118816	418334	295262	492419	386888	241177	153563	379635	433537	233212	295176	629812	111579	139324
A0A024R9J4	67532.2	1.22952	228620	129118	68262.1	119649	138834	417130	1.29164e+06	392537	87461.8	129182	132415	284562	83278.4	121240	13531.8	128159	118826	229576	161785	242530	224116	127547	719217	221257	72318.8	378516	116692	462912	337775	493634	317374	83861.4	652118	125676	774758	361411	1.13236e+06	211920	281614	134762	241247	169342	232899	272491	219517	212228	232495
A0A024R9M3	311255	366142	87651.2	52766.8	118695	56557.9	198523	151194	322355	94313.1	111889	312196	118835	31137.4	16190	76147.8	295968	57424	52196.1	21634.7	138259	4.44158e+06	151142	42425.2	262363	73631.2	29366.8	439167	126515	74717.4	72413.4	24518.4	66233.2	22669.9	15981.1	16123.8	48297.6	116845	1667.27	121637	443333	114919	121162	81161.7	137122	77981.6	15971.7	41154.4	27349.1
A0A024R9M9	48891.4	39633	1	81328.6	69532.7	64771.4	125392	51177.6	65472.5	51918.8	111144	43561.8	91173.1	76153.2	58145.2	44111.5	39344	118419	49315.4	43111.2	91815.2	19938.8	111588	112738	42663.4	42314.5	55441.1	55618.8	99588.5	43116.1	28719.9	38857.7	41481.2	84971.3	9151.28	31954.2	87241.2	32426.5	8862.57	19123.2	56186.6	35544.3	57136.4	21818.9	81619.7	39848.6	61222	61585.9	71575
A0A024R9N6	491177	228979	325444	269998	457516	588366	494182	374713	836196	428175	399513	399215	533411	552192	241696	329613	233300	272673	299774	233911	216195	385158	262733	617841	688851	391431	366515	161619	278118	496412	277586	732118	431498	363151	561470	676136	688366	158614	787779	549181	522659	778731	638114	661820	616333	615935	465468	312354	418398
A0A024R9P6	162318	221713	124445	62971.2	219367	144288	1.91862e+06	34517.1	651935	34312.1	167441	48516.2	91966.2	72931.5	56629.4	441617	278912	73416	1.14588e+06	259581	387915	168848	445116	68176.8	92517.6	81251.6	115268	18452.1	151155	317442	375356	51441.6	55512.7	981343	97493	35741.2	258679	161184	416892	2.75694e+06	179692	56417.2	148892	175485	259345	165114	111165	199945	99679.2
A0A024R9Q1	2.82236e+06	8415714	9471317	5.5595e+06	2.96232e+06	1.74175e+06	4519445	4991181	5.11235e+06	1.14664e+06	1.99394e+06	2.69531e+06	341146	935932	3.79156e+06	4.57232e+06	3.25619e+06	5.38119e+06	4.95188e+06	2643411	11531821	17815712	4.22792e+06	9688259	2.13541e+06	5.11514e+06	7194888	2.63849e+06	2.11139e+06	7121236	12911721	2252873	11148679	3.9725e+06	14197128	4.11245e+06	9632597	9235137	7.51844e+06	1.88592e+06	7927916	2.69989e+06	2.21656e+06	2.71952e+06	3.92338e+06	9341282	2.11453e+06	3.45555e+06	3.96832e+06
A0A024R9R3	2.41245	144156	84659.8	67779.8	73677.2	71694.6	667157	83154.9	3.76211e+06	64513.5	99282.2	66315.2	97237.6	61578.1	47892.8	72334.2	177419	71519.7	54516.2	52147.9	91189.4	59721.8	141343	57611.6	75118.2	74513	37681.2	91121.3	96721.5	213167	45977.7	214891	157158	143482	123123	172917	458112	188938	241977	393219	318664	91526.6	61642.1	41291.4	143424	179797	59291.5	61666.6	67195.8
A0A024R9R8	387691	591397	138256	228315	499438	183429	431180	565914	41162.6	276878	255216	761148	362960	251220	154272	214514	65973	243678	271370	234950	173132	55881.9	269339	225331	169448	216837	278887	477148	282478	153871	318395	211743	251583	225487	151362	89974.6	214379	69313.2	144398	195117	289115	194155	258955	141121	221621	174533	347682	312894	353224
A0A024R9U3	491648	724572	1.14247e+06	41734.4	992328	143216	664162	648516	1.11173e+06	148532	151623	488618	242519	44111.2	939825	1.18223e+06	1.65767e+06	2.31253e+06	944217	111182	543358	696393	1.41848e+06	532765	1.75892e+06	864111	831991	751658	93769.1	811215	643175	591836	1.95839e+06	1.12235e+06	474435	1.11712e+06	588521	773847	3.66859e+06	3.12523e+06	914514	1554542	665313	978698	2.62716e+06	741788	554181	1.17628e+06	494758
A0A024R9U8	221321	384854	6189.31	112417	188239	86178.9	75982.9	38176.1	3.63157	234916	84276.1	49619	117213	78816.9	53981.7	86511.3	224238	63143.5	112926	69881.5	516179	83865.5	71813.1	52616.9	55259.5	57318.1	31739.4	72187.9	63941.2	21711.3	74518.6	38392.8	58279.3	114639	41529.4	41263.4	95684.2	6632.69	188192	142282	166818	71822.3	117454	82161.1	81599.8	275648	77691.6	73552.6	36179.2
A0A024R9W7	21311.4	16971.1	75745.6	76815.7	71519.6	767396	1.72882e+06	39733.6	163822	27647.6	93813.7	27156.9	117987	41211.8	34454.7	123936	121936	92111.3	22380	53672.1	43796.4	24118.9	135288	48261.1	888555	73491.3	116520	12438.5	48971.6	41414.3	67911.9	136516	38991.5	61792.6	42514.9	38615.2	61381.7	51113.2	88281.2	113467	233452	168899	155161	133320	117482	71212.8	67229.1	71118.4	64552.9
A0A024R9Y7	49482.8	48157.5	82482.4	218171	1	43375.4	1.11749	78192.2	336320	67873.2	14678.4	217926	61476.2	59925.2	64916.4	148955	323131	148994	122285	94852.6	238121	176158	376153	51211.8	83833.2	119921	117192	219313	1	158168	158599	54618.9	439594	361783	334497	89158.6	116626	62364.2	79644.2	1.26119	1	1.13358	52227.4	1	6136.25	113942	83128.1	151989	245232
A0A024R9Z0	153592	216424	133647	161267	89157.5	71189.8	287162	123862	231662	127438	141286	114158	151112	119856	83459.4	127314	186540	115369	51465.3	363865	125551	556171	253412	113617	133872	56135.1	124942	158135	38263.4	85882.4	81714.8	99412.2	151151	214658	159456	65884.6	165654	58344.3	147141	157672	247754	153637	86184.1	55269.8	166214	162557	85112.9	169414	125166
A0A024R9Z8	3863.5	35121.2	25658.2	13313.1	172.693	7181.63	14522.2	28535.6	12758.5	8619.37	23497.8	8129.41	22217.5	3365.72	4188.19	7316.96	6116.69	1	6832.46	3247.51	21185.7	8794.28	12248.8	21259.3	37691.7	23441.7	25587.1	681.812	8381.46	11924.6	7953.54	6869.13	28123.3	1	1	1	1.11187	1	14259.7	18431.8	11186.7	15617.7	2.37479	11699.3	17375.7	1.17326	1	12627.1	12144.7
A0A024RA40	761631	744267	411422	111316	623673	941118	4.25815e+06	639930	874317	532566	513887	311316	576967	668111	253442	729886	1571859	82991.4	39388.8	85486.9	114549	225675	596212	876881	2.35423e+06	226373	277615	468492	221812	861663	268138	947675	665722	55119.2	445614	411721	793648	858354	731856	515615	371395	737140	787633	626556	2.41779e+06	592737	864933	68448.1	1.55112e+06
A0A024RA42	1393.71	3811.12	13316.7	7451.13	11881.5	11785.3	9817.28	4824.23	178426	1119.56	5226.89	4866.31	2568.85	1	2164.34	14175.7	7115.98	19838.9	6719.42	12169.8	11145.9	3265.51	21949.4	5435.84	969.538	5246.82	4952.78	352.262	9699.11	1	1716.13	3184.99	8717.51	1	9124.55	1	2151.27	6361.85	4934.38	29337	7216.85	1915	7959.87	4616.59	9911.86	7911.28	1	1741.75	3666.53
A0A024RA52	31579	174318	225679	135358	95183.2	123325	168150	169841	88353.6	219224	92232.5	216644	183493	79674.6	134953	89446.4	111337	114547	342773	211167	113644	1.12659	125124	189892	53834	218176	61359.4	4191.21	94192.3	94465.8	161342	121248	61894.1	143955	74171.9	157415	11393.4	228175	111296	491739	158130	72753.1	126941	163239	146127	1.15933e+06	72519.5	164912	56943.9
A0A024RA55	2.11914e+06	3.39692e+06	1.92411e+06	4914144	7415659	1.87818e+06	4375175	2498719	17811496	1.44618e+06	5.63931e+06	2.28218e+06	518481	3.15822e+06	1.98725e+06	4.58499e+06	7915961	5.18387e+06	2.22142e+06	3.19512e+06	5171619	2111151	6.52536e+06	1.61197e+06	2.78811e+06	2.58192e+06	5917576	2499781	3492775	2.214e+06	5.32238e+06	1.45822e+06	3481195	3.82498e+06	1.92983e+06	3.97823e+06	2855523	2.59279e+06	5.11593e+06	5416496	3.53948e+06	2.95215e+06	7713935	2.25766e+06	3.57619e+06	2.47412e+06	4.21195e+06	7346292	5.13573e+06
A0A024RA58	564722	546987	666853	211868	479112	291591	511384	684789	367240	2.15525e+06	424466	521144	321138	1.19997e+06	211269	377562	394515	273149	231564	276250	253274	581953	268854	352382	272611	581118	226282	684687	454618	93719	249834	751619	527636	174871	153639	315423	91386.1	318267	596412	517224	474182	615998	441919	979719	663986	337822	659652	246111	397952
A0A024RA94	7391635	12671229	9512119	7248519	6.87669e+06	6.78885e+06	9124485	11428198	4611313	9996141	9374996	11576215	18189382	9894195	7.14879e+06	9432168	3.53822e+06	6948829	5.43984e+06	12217611	16128483	13353241	6.23551e+06	14165189	11668113	7593435	11845514	11413934	15211195	5.47931e+06	7.62192e+06	11668117	6311451	4.31172e+06	12334975	6119123	9857457	5.19516e+06	5.14499e+06	2.34119e+06	5282115	14588517	4612977	13456514	3947286	5.8555e+06	7151379	8.31517e+06	7.64299e+06
A0A024RA96	763564	2.91148e+06	1.64359e+06	529713	721548	941425	1.59117e+06	358220	479841	1.18379e+06	291720	2.19219e+06	494155	1.71379e+06	632612	819725	2.43611e+06	587914	1.14181e+06	998518	2.56155e+06	1.45414e+06	1.13883e+06	1.68956e+06	2.52166e+06	1.99178e+06	1.58115e+06	1.51895e+06	2.52598e+06	1.23727e+06	1349997	1.44966e+06	512366	861436	2122997	2.89599e+06	1.77599e+06	2.73892e+06	2824562	1.42441e+06	691334	3.46441e+06	286111	3.54837e+06	671200	1.37932e+06	2.59482e+06	598292	2.11121e+06
A0A024RAA5	747613	182172	1.84673e+06	551795	558515	498515	261111	657962	1.41621e+06	395973	721274	437613	384156	482839	611922	456177	953182	532253	866942	441920	637476	393241	461175	416572	365424	341477	491461	561917	398836	421755	561839	612717	441282	591158	489796	416174	656463	385161	1.13639e+06	411991	615348	269122	639848	274161	494213	478174	454264	441122	455415
A0A024RAA7	6.28566e+06	3.63154e+06	7113372	4.85523e+06	5.43915e+06	9529618	5.73787e+06	5121677	8619377	3.13772e+06	6.85592e+06	3.46689e+06	4755728	1.19416e+06	6644531	4.49675e+06	2585118	5.23281e+06	1.83317e+06	4.47846e+06	8619911	2.94956e+06	4.19647e+06	6772693	4.53971e+06	6.71123e+06	7.27638e+06	5817413	2847237	5294575	9714671	5.14937e+06	4.1379e+06	5725138	7.36116e+06	11228228	11221863	11187551	11291511	4359415	5.48654e+06	5.49291e+06	5.31834e+06	5948186	2.65198e+06	5971627	3698545	6851473	4.97164e+06
A0A024RAB6	8.18112e+06	4.96372e+06	8471318	9911218	4289464	13711426	5.63115e+06	12943187	2.99725e+06	8634324	7.81192e+06	15431543	15894345	13766211	6.92274e+06	9316748	2.29117e+06	9754492	11814216	12361746	11963264	6573792	6379695	17713534	13315347	13947731	9532171	11449415	16132839	5.82211e+06	9964471	15611741	4912446	3798922	8574324	8.12761e+06	18118231	4.61693e+06	2.42342e+06	1.29819e+06	2774853	11546931	3.11349e+06	11711614	4.65669e+06	4.85789e+06	7931461	11516154	6.96241e+06
A0A024RAB7	4.84161e+06	1.39929e+06	1.84826e+06	2.33385e+06	14562.8	3211149	111979	2.83318e+06	1.16454e+06	16491347	3.56429e+06	34795.4	1.99316e+06	8.31584e+06	1.16627e+06	2798148	4453432	613122	615247	4.17517e+06	669767	2.91782e+06	1.7974e+06	1.51426e+06	1.3533e+06	15614.8	16579251	1.91956e+06	1.68952e+06	61732.4	672713	2.74227e+06	4.11539e+06	217431	24431.2	11144.5	2.71172e+06	5326.11	3.97416e+06	11718343	7.41462e+06	4.46582e+06	42168.5	9478952	5.72539e+06	3.12915e+06	4337187	442744	14662461
A0A024RAB9	1.41988e+06	3.58378e+06	2.31636e+06	1.24864e+06	1.46413e+06	2.11492e+06	1.93228e+06	2574528	2.56442e+06	1.49111e+06	1.21118e+06	1.14434e+06	1698892	738112	4.11159e+06	1.28261e+06	5.75263e+06	1.49371e+06	1.69643e+06	1.21732e+06	4.44412e+06	1.61735e+06	389555	1.97816e+06	5.71545e+06	2384371	831599	2.21365e+06	911914	3661885	4756616	2.81656e+06	789130	2.89512e+06	2.21529e+06	2.25468e+06	2963914	2.34543e+06	6728111	2.1574e+06	2.45975e+06	2.15436e+06	1.91656e+06	2128165	1.13222e+06	3.13776e+06	1665442	2116854	1.67612e+06
A0A024RAC5	413972	229161	292985	576394	268573	332663	146746	815188	643391	119182	424159	31653.6	215851	265136	4241.16	67734.3	149613	145878	293417	96123.5	691537	4741.34	752865	1.26569e+06	516442	355514	18811.8	587385	511276	259712	625892	1	371136	1	521836	39844.8	384112	216654	646128	867812	273379	15624.5	73571.4	96113.2	329416	541473	187191	524514	166876
A0A024RAC7	662814	311241	419234	64211.1	199419	114887	398795	289618	391327	198717	216140	512132	191719	76541.9	111816	161812	361122	153563	154331	214394	212276	213157	593557	348757	188732	475693	354124	433352	149595	119195	351586	129744	165539	112176	165224	418422	362124	32314.6	552618	322914	455382	28271.1	147415	159347	151618	175719	116337	314415	221944
A0A024RAD5	422713	393125	225920	468995	351117	552812	513854	411582	96648.6	391426	661969	542616	622787	296122	229900	611768	168967	456963	471877	1.31415e+06	531112	418267	747989	267251	481312	351618	434763	617194	565439	168127	411187	214461	411425	261553	232178	352775	174531	191271	245125	269111	494918	275557	315551	198634	374899	191712	214154	438395	681872
A0A024RAE9	3.26346e+06	1.66612e+06	38176312	215967	1.18894e+06	237759	566178	4.44648e+06	284121	488692	414122	917255	163441	1.51162e+06	24742.2	1.11283e+06	2.66511e+06	475815	53152.7	116141	517116	752295	314568	1.35916e+06	217189	237469	417460	277972	647569	1.5893e+06	91856.2	446774	841458	1.49465e+06	1219747	619931	2.49511e+06	2.71493e+06	5.2542e+06	3.79918e+06	2664793	1.27734e+06	714734	1.12186e+06	897632	1.11762e+06	617192	278442	1.18378e+06
A0A024RAF2	62795.9	149562	94761.4	61486.7	51716.7	45448.5	161715	46811.2	143936	74245	63263.3	119611	128251	48653.5	19179.7	87113.7	93981.8	63611.2	73167.1	39839.1	32892.9	251157	1.28286e+06	25550	137111	87587.2	75536.6	61721.5	282472	129437	55451.9	63416.5	81514.4	148145	125129	41131.3	25697.6	73131.2	34119.9	338215	74131.7	76818.7	48518.4	95179.8	51497	183330	162797	339.269	97232
A0A024RAG6	4.22845e+06	4494148	3948125	3.36188e+06	6115235	5251246	3.62598e+06	3648964	18953356	1.88184e+06	3.24612e+06	2294964	3148675	1.17418e+06	3.78312e+06	5184454	4.17851e+06	5176847	3141987	2.2365e+06	5883513	3.699e+06	4.87449e+06	5.17174e+06	4449537	3673579	9688121	4768131	2.19554e+06	4.46832e+06	7.1946e+06	3.78615e+06	3.27949e+06	3.47817e+06	4.14636e+06	5.53615e+06	8.3157e+06	6.68812e+06	15438481	5.34127e+06	3.11361e+06	5.62148e+06	13128223	5.85313e+06	2.76459e+06	5721394	2418144	4.13962e+06	2.19817e+06
A0A024RAI1	712185	414460	931120	1.15189e+06	921186	1.18911e+06	511970	699179	755524	997232	1.61776e+06	992169	1.17538e+06	867574	1.17197e+06	1.14432e+06	1.16655e+06	999143	789481	1.15163e+06	1.25827e+06	571391	1.18258e+06	829385	1.13583e+06	925775	955598	798631	1.1769e+06	966392	1.18948e+06	942317	753414	1.14714e+06	917323	664418	634212	861175	1.17144e+06	1.58138e+06	1.43612e+06	816190	1.11875e+06	893982	1171295	944291	927985	912941	984684
A0A024RAJ5	52739.2	98458.3	38433.9	115116	122441	41416.3	38939.9	21361.8	59546.2	27541.8	56379	11499.4	18157.1	32517.2	16977.1	17181.8	69115.7	69332.2	11533.9	5113.33	35727.2	54116.3	68154.7	13777.9	41837.2	25538.7	39631.1	8556.57	13718.6	31246.6	41187.2	11927.8	18295	33543.2	25482	16389.3	62124.4	53131.1	81118.8	89895.4	61547.3	13583.2	55919.4	35571.4	77311.7	74669.8	21176.8	17823.9	15212.4
A0A024RAJ6	462343	134657	281474	217622	277311	155133	443531	72966.8	441384	39448.2	231748	133258	182512	252587	286713	234594	537448	186913	111226	139351	141396	46268.3	291213	61612.3	1.21189e+06	75346.2	266492	39184.5	183643	56635.5	211437	226411	164493	127145	137166	148115	177688	625885	338154	516812	428112	574777	452718	91228.4	291941	212827	136296	136141	263815
A0A024RAJ8	414344	226191	248189	396319	353553	313836	472119	154555	522823	286433	399351	271969	439651	277792	167666	379589	42185.3	175642	117183	229715	323218	138889	363156	622232	218322	456169	546563	334716	266856	287618	361777	285245	292729	1.15124e+06	289634	371531	237212	191418	226926	417256	362917	256633	437118	291264	171578	686949	262411	381158	377531
A0A024RAJ9	17249.4	24147.7	12176.1	17411.9	15795.4	31518.4	24111.7	6258.84	71145.8	41517.1	19134	13355.9	24928.2	9459.65	6632.32	11188.8	3143.57	9471.16	19484.7	21189.4	24915.3	8439.34	6876.38	14519.3	61897.1	23486.1	1	3127.9	29368	7913.58	21754.3	19836.5	8218.99	21897.2	8264.18	11256.5	1.11134	11741.7	7554.16	27934.5	24489.7	18112.4	6651.15	12313.6	14494.5	9815.22	9113.27	2517.42	12277.6
A0A024RAK9	185616	344516	395416	287720	178127	521571	316515	574514	339815	478689	71321.5	1.12452e+06	452969	1.51324e+06	357473	419236	376899	281313	265176	594599	313119	166611	91448.4	965417	359279	1.27259e+06	447386	924224	179393	394342	536318	1.96149e+06	122214	817951	725881	211190	946630	339959	317339	117266	164742	1.65391e+06	173452	1.51951e+06	131163	575117	543112	3.48221e+06	344117
A0A024RAM0	45371.5	95549.4	92845.2	112477	94561.7	121223	147937	75769.3	77498.2	77618	171226	61732.8	113192	78223.8	55475.1	119831	99391.2	77211.8	49199.6	98763.4	97634.5	91325.7	92523.6	48469.5	434318	85647.6	76466.8	79577.5	99283.5	119787	84156.1	61412.1	67477.8	227749	96391.5	37373.8	18149.6	31871.5	94571.6	168153	197581	52497.4	77554.9	45344.1	141194	71511.2	44953.6	81269.4	92987.2
A0A024RAM2	119251	82227.1	566511	79123.2	294882	82918.6	225971	1	231431	113182	127911	61779.8	39755.8	91333	385370	161141	518159	77852.7	228293	89984	134138	65976.3	215174	139761	221520	91522.2	81815.2	79153.7	81634.1	319711	148377	516433	129858	435414	113120	335826	51637.6	225124	322391	2145549	996759	122215	458764	217658	195795	234184	111214	55165.9	86181.5
A0A024RAM4	116699	85123.6	111332	115240	61226.7	188211	178123	214876	267570	316339	155851	217681	427139	214464	133874	113924	127743	118990	193213	227683	131652	99122.6	96917.7	71648.7	146316	249714	74869.1	188192	211812	33731.6	98818.5	297211	77763.3	56898.2	55536.5	84527.7	96311.4	37183.2	818931	115294	329172	213138	21497.7	222117	112121	57148.9	121522	114564	139675
A0A024RAN2	655331	2971261	217192	68852.2	56971.6	313125	856187	569260	856759	113330	224137	287124	144169	38515.1	93628	285177	137116	76137.6	59685.7	194122	253237	1.35331e+06	464187	397913	215413	91416.1	515634	138211	191613	113362	66111.9	158820	72134.7	213529	74784	36633.6	579674	11696	968913	356236	1.16214e+06	588438	425636	356676	549345	234161	34733.8	47149.8	227588
A0A024RAQ9	37982136	7891866	12911658	17981242	8369715	24435134	6.12829e+06	35567281	3114695	16441197	7.52659e+06	27613474	26981162	33365988	8156778	18611246	1.51414e+06	19234236	23913854	34636528	12842324	11132587	7586588	27543396	18142464	6.79217e+06	31319514	28359481	21146232	11636557	13485842	66228688	5.61445e+06	12732779	11948176	11331342	18914944	11182881	4776757	1.75127e+06	2.18857e+06	23576334	2896816	24511552	5.85837e+06	13686147	9224847	17562341	15675352
A0A024RAR8	455793	237241	14124.8	117142	72164.6	111261	399691	63838	311257	44272.3	116116	172356	295192	166298	151113	269734	1.15722e+06	146462	24254.1	272242	113638	115798	182894	313757	227759	152115	227625	112321	213677	131913	197941	151842	129617	317532	124256	131180	117312	152958	214999	112922	488412	138888	562641	19645.8	413597	587398	142843	147293	164150
A0A024RAS5	184683	494651	415563	181150	183529	221991	363167	456720	311311	197137	459218	166149	193422	212583	275261	221379	579511	235746	188256	318918	431424	146613	318264	218124	267676	237518	251618	164698	315127	383488	424512	197388	313511	297226	216429	139356	192558	345789	649481	324439	435579	117922	312288	145364	318286	551191	176591	249334	233722
A0A024RAS8	417672	361224	11652592	141128	347158	495915	145383	281289	173764	1.76658e+06	513522	414998	111314	262695	2.71689e+06	191447	129259	151177	564752	266331	146854	1.15638e+06	245912	558532	111392	346674	177194	41512.1	548178	196113	319562	248212	111915	297613	112114	1.18299e+06	158418	212427	967397	288172	188317	125158	166553	587732	213173	161843	852896	311971	167857
A0A024RAV0	394165	812182	369463	123223	168953	265293	177898	327339	496262	313619	119162	417820	311795	331643	397682	224261	371961	285349	221714	251450	455897	464491	621237	428994	373818	154254	236716	274000	79167.5	131925	446166	312360	565115	1.23313e+06	214416	456913	321332	315393	698511	532285	262261	1425719	286772	538962	333962	313349	261281	81963.3	215855
A0A024RAV2	26211.1	43786.4	133936	47482.9	29131.5	55113.5	94532.7	71924.9	119329	16419.1	55956.3	32216.5	411679	33215.9	37149.2	55514.2	37111.7	44717.5	29222.3	23285.2	53861.3	193484	72832.2	51471.6	59117.6	41455.4	28633.6	21962	55469.4	65412.2	25766.9	57268.2	14552.5	36299.3	28979.4	23221.8	46359.5	28965.2	58949.1	49431.7	38161.5	36855.1	216479	17116.1	22861.1	31751.6	36389.1	35999.5	29178
A0A024RAV5	49791.8	143296	37142.7	89355.3	93894.6	66595.7	42937.1	117325	44417.9	84881.2	81137.7	83461.8	71883.3	78815.5	97376.3	75453.7	93783.2	84991.6	44642.2	78594.6	68329.9	114743	117894	57337.5	61192.7	69795.1	85131.4	61294.9	94111.6	61291.4	64941.9	56386.4	68383	117253	31822.4	51569.5	84127.4	65859.4	76754.8	137520	76523.2	39163.5	72474.3	27321.6	72771.6	75217.5	44833.1	51517.4	91546.6
A0A024RAX0	11293198	11475139	15745199	3213919	3.92678e+06	1.16734e+06	3.11736e+06	14117518	4712161	2.15178e+06	2.23992e+06	3.79475e+06	1931193	4.23138e+06	1.58933e+06	3.5917e+06	1.11815e+06	4733993	4.94743e+06	2.77589e+06	3.95397e+06	3828174	2.71799e+06	12294211	3.15119e+06	3.41543e+06	4.11833e+06	9112145	3.76696e+06	2.16111e+06	2.95628e+06	5.79768e+06	2524952	2.27277e+06	6.63268e+06	1.75875e+06	11134217	3.91635e+06	12255411	1.81956e+06	3.79199e+06	5387645	1.19243e+06	5711249	4.91927e+06	7611991	4.32212e+06	3348174	6817146
A0A024RAY2	914489	371112	265870	545181	252116	784922	434338	541915	299717	549563	518938	457972	812335	241727	449561	729166	268125	538114	264424	754934	389360	442869	674520	516512	416298	423613	249174	511669	671718	1.18196e+06	312427	542165	445839	969240	561716	252959	316557	258319	132140	419259	476855	711737	1367173	588168	536621	439787	239475	494265	386782
A0A024RAZ7	231955	462441	281245	597398	799416	617989	552791	387324	642792	283556	416411	315613	474830	483841	376190	476214	471644	555259	293355	481122	791161	327746	675220	455147	877652	371827	361662	432729	562117	292712	568778	339915	566166	771540	384429	342337	441234	335517	289165	659939	583418	372537	411933	321893	714853	634515	399278	383990	574187
A0A024RB01	245189	784112	132144	229618	175673	138215	142597	83666.1	618281	138272	147656	173879	111989	149125	215496	461391	866999	213836	225642	94222.5	214895	585119	218745	169416	219114	212183	155889	32867.2	222945	38226.3	198638	66321.2	192893	267355	119997	114656	97139.3	211279	679184	338172	219447	91676.1	173913	126425	285628	112396	159452	151118	238528
A0A024RB05	473266	762220	448175	212181	577892	193114	922818	453119	611297	122322	186196	88261.2	235964	279619	163733	251135	59511.5	169626	49836.6	52720	83457.5	994958	151661	318191	142956	173536	248291	364163	188600	171119	118842	151579	138642	218581	316618	593588	641619	556240	3.25348e+06	523340	249841	162315	1.15961e+06	326112	278714	227572	312158	271737	182599
A0A024RB17	72115.4	82295.8	91261.7	129312	85686.4	169164	144161	115651	95548.5	155141	126194	171399	161167	84381.2	128234	368276	141179	115137	68664.4	119190	211892	91848.6	161116	43391.7	132870	123983	122417	66391.6	91697.2	81592.2	122771	57525.8	53354.3	62661.9	142930	71211.3	71668.7	98499.9	199983	37697.2	131612	99183.7	145172	86212.2	122957	151235	64799.9	88827.8	91229.4
A0A024RB22	128421	123420	31992.6	69617.1	59352.7	526413	247247	212973	213653	54631.3	68431.1	28916.9	63548.6	322845	23772.1	53954.7	136761	44398.4	31121.9	37393.6	57528.5	312279	73855.2	81511.2	113927	62611.6	111271	96676	28934.3	37131.1	48845.2	59965.7	81621.9	7268.29	166255	32711.9	61819.6	96436.8	97482.6	51512.5	56519.8	56214.4	24745.5	24344.1	62867.8	19511.6	216849	317819	139378
A0A024RB23	552196	365382	361157	83696.1	359814	213912	594142	588595	214839	516919	364769	346922	281761	556816	399577	481611	418414	88917	442913	183172	947885	781800	684590	634393	364722	242317	257552	457112	62264.6	425336	288957	491115	188257	426352	231818	156629	515937	151882	183866	315316	451755	421966	185246	421112	311912	519972	516175	281348	311623
A0A024RB27	844130	364542	1.18829e+06	158436	87942.3	217536	58969.4	349771	795239	598929	375332	591413	524351	288156	189153	358912	112570	146412	489552	313911	228263	316959	251519	137680	369546	714919	578368	111264	443940	71711.9	43474.3	415657	392914	751619	338514	248291	1639397	295300	512881	457828	913292	322342	523694	682114	373275	68393.7	269211	288533	378181
A0A024RB32	217953	319178	515771	214915	378211	241125	173131	264564	291197	212193	341972	187488	154592	319125	231570	317974	536142	317612	226922	291333	384537	71217.9	252197	152617	523779	214193	122158	221552	219184	494555	317528	149167	251976	553978	177186	167949	196161	277737	922765	327467	461564	348824	322116	247314	399411	449142	295234	181122	212175
A0A024RB39	711698	88742.4	317273	191327	711949	244644	415697	244454	151128	262521	134464	446422	153827	393136	211987	251527	137133	213614	529357	451351	223722	149114	121365	173789	261394	288196	138212	168319	161149	399992	245996	231154	218792	127713	471157	146844	296183	177139	641740	291466	311486	111819	242361	193758	168214	122918	362329	439147	317773
A0A024RB41	551920	579792	514767	331263	315682	216429	1.18111e+06	813336	212674	335361	518121	295767	345115	231524	276139	339755	518496	318446	363122	283881	332470	329316	769373	442342	796126	251316	377319	13121.1	373124	349776	291227	432214	368875	134433	312854	199918	368711	751897	295959	224115	443861	441248	293989	253875	1388757	1.5822e+06	644982	323855	344598
A0A024RB72	971176	179994	963672	229612	442746	168133	321925	333770	841219	237462	78633.5	181413	91257.2	137862	85267.2	212214	167911	284193	147699	91914.6	123562	646814	321255	166113	18867.7	51979.7	357848	211153	86163.4	366384	149792	134348	222194	139830	225574	71355	245685	465686	384420	351446	186577	236169	261569	241372	264483	321120	236422	341446	311768
A0A024RB75	62132.5	112115	66393.2	93562.3	116324	279886	341611	9751.2	111269	118251	213574	76191.2	144824	97114.1	55771.3	362897	378385	92419.4	15740	49346.7	51983.1	78534.9	118953	168985	251330	219986	191621	1	77412.1	117154	123320	591999	137815	218838	168318	121414	15624.4	62288.2	173188	195819	344943	218817	355477	256152	236217	173543	156686	61845.1	126245
A0A024RB85	386176	235152	272153	339220	379449	311249	432461	215214	339383	227757	314737	176556	261384	247149	291966	235433	564414	295112	216235	241383	299917	248194	477387	179996	388154	228781	251138	233782	254136	271696	231561	218613	311200	327798	242645	165642	616126	242476	537462	946677	457816	237413	319612	289932	387184	427186	251218	213358	244683
A0A024RB99	161531	212114	61266.1	49994.2	71369.2	81871.5	399187	132347	3.76211e+06	57431.5	74354.6	65534.1	63911.8	41111.4	36943.3	114288	93485.8	68136.9	17539	44299	93681.9	131152	111413	261829	91559.1	61755.6	61453.6	48459.2	71999.2	41841.2	56735.2	33456.2	35295.5	56896.9	54357.4	34487.5	55991.2	31242.2	165499	157652	114156	74352.2	339400	155835	78179.6	215941	31174.1	112343	31581.2
A0A024RBA9	251195	542177	273919	211725	351167	351318	289672	312239	557325	342221	311938	371757	311277	216874	185112	317412	235559	191581	226159	218112	198511	118319	273596	285767	219693	337992	247189	315145	324546	349192	244628	211575	237514	336328	281112	186242	553839	113418	235225	162127	281125	214663	332665	291675	278934	322146	256473	163512	254637
A0A024RBB5	1.3615e+06	676771	511263	275395	484683	2.22668e+06	692737	597521	217613	1.61544e+06	1.19955e+06	1.83952e+06	4.11274e+06	1413671	844665	1.35138e+06	169834	453152	1.28976e+06	1.15132e+06	799937	1.37113e+06	477568	1.31515e+06	1481615	2.41253e+06	883756	619818	1.34654e+06	376854	296219	2.14366e+06	393951	471683	812156	1.71977e+06	928678	456977	788145	238415	347224	1.1512e+06	294500	1164977	596121	319832	1.85873e+06	945615	995789
A0A024RBB8	121598	81692.9	126851	333718	141174	14124.7	26635.2	95372.9	74133.6	12574.3	482354	11781.6	125322	74333.8	8917.89	239574	71154.4	26154.8	59792.3	12223.6	42252.8	173242	31151.8	7238.12	76777.2	18261.6	391697	94445.2	158797	74917.3	473181	25850	22116.7	242719	36751.3	18673.1	181244	28215.1	96551.3	9111.36	54987.5	8427.79	3318.49	21228.7	42146.1	11648.4	59177.8	28611.6	77346.6
A0A024RBC5	86118.8	27239.3	79855.9	91137.3	69844.6	57194.5	65364.7	54415	1489783	51857.2	257336	21981.7	57727.1	31889.9	43652	49633.7	21126.6	78864.6	118218	57616.3	215395	43851.5	85495.2	14971.4	385852	29291.3	69348.2	142837	63223.9	35446.9	37692.2	21485.7	47443.8	41594.4	51582	29819.3	32714.5	24756.5	674259	11374.6	1.1818e+06	18931.9	99718.5	14197.6	215331	14622.8	38259.9	32593.2	87275
A0A024RBE7	2.55959e+06	824611	1.88156e+06	462626	891762	529233	411159	933428	689144	1.4735e+06	416268	119920	1.13892e+06	1.27138e+06	78622.6	518483	574922	195411	277363	369276	341411	732111	486314	815624	471789	673116	481113	775241	831590	829731	513477	1.77242e+06	559921	118419	1.15159e+06	395518	327447	91237.7	691273	451417	268181	1292575	569665	516369	639544	932236	77877.6	282919	811824
A0A024RBE8	5.56376e+06	1.76818e+06	2.76739e+06	197190	375541	525322	351642	1.18188e+06	257258	234627	399825	255262	386169	238760	191164	178541	2241448	218147	143582	179144	96916.5	129647	813415	388493	11731144	174625	1.49677e+06	1.39324e+06	233923	2211781	942268	343177	333233	1.12768e+06	237395	263477	991160	5.15622e+06	1.11714e+06	7631633	489642	6.28696e+06	374162	6.78167e+06	255250	1.77242e+06	661820	128856	297554
A0A024RBH0	513672	516172	494137	715243	541887	146135	116231	444199	1.17165e+06	639815	627171	682574	623611	412730	267185	813726	416898	719300	597748	691693	411188	447682	1.16192e+06	1.18138e+06	421137	448613	914257	496829	895383	483677	528613	434513	744190	541566	789933	315122	453113	411559	634119	477680	111714	458397	511157	367831	232755	488953	891143	524412	465622
A0A024RBH2	319954	297136	291953	356614	343159	745611	522663	265252	273279	271114	313852	461365	965619	568162	212124	293585	178469	356167	311711	313848	437592	313968	491515	341655	515813	377542	195753	332221	393955	231844	332717	183112	396147	215127	351579	313226	99871.1	229213	142599	58583.2	394149	384351	321232	382362	329155	787441	568564	184696	413123
A0A024RBI5	249554	249216	267596	231335	256900	385642	394816	249198	274517	416619	443596	341383	454575	224287	242362	261137	491416	211632	284415	254429	224257	372232	232398	141574	368959	247984	277820	227172	296911	257195	271215	279136	177631	373780	114546	179818	129811	238146	249659	421168	439919	219414	318776	222317	387126	273654	193378	194361	278683
A0A024RBK3	2.58617e+06	172350	614266	497733	549617	538728	419795	318160	982912	392828	598183	295679	514278	411281	143177	2.18348e+06	834112	465185	322586	436958	658862	569117	713193	389625	561912	569232	552956	2.62318e+06	421294	186529	651177	335236	655312	3.42636e+06	573892	317759	545817	265184	1.81467e+06	313390	493751	213941	284391	271495	518118	531166	357989	296571	546130
A0A024RBK9	11431.1	1.1664e+06	344439	183120	21111.7	271292	584244	268925	516878	343444	258695	319982	482581	183413	635981	173128	777795	195746	776163	169615	49255.3	2.44182e+06	176565	279186	261576	65139.5	256766	316221	118176	176244	341795	86322	255582	187749	424453	227383	271999	1	349784	192711	218440	156578	228282	174284	137956	414222	281412	529315	168340
A0A024RBQ5	44366	17272.6	196559	31176.7	51464.5	73985.2	87477.2	38199.6	33217.8	21171.6	62774.7	14717.9	49814.5	31619.9	41311.5	25673.9	241733	29981.7	49795.3	46221.2	66131.7	21856.1	69121.6	47964.2	112757	33143.8	39826.2	36683.3	63315.2	266961	99813.9	53975.2	67400	15676.3	75918.6	17519.8	117623	28656.3	69211.8	69523.1	119936	87561.1	39116.9	44454.1	77852.7	111728	19586.9	41664.1	73236.1
A0A024RBR1	71118.7	21331.4	11218.7	21831.9	7413.16	455195	293662	18873.2	82254	33426.2	41835.6	213866	193737	21959.4	11111.1	128324	9623.48	21588.5	16641.4	23334.5	363428	18343.5	24185.6	15234.8	32178.1	12816.7	13117.7	11411.2	21296.2	68315.1	11331.2	23477	21411.1	115282	179438	27839.2	9221.85	9464.15	41143.4	61113.4	31744.4	11319.1	21316.1	16683.2	21459.2	47273.2	21485.7	17725.2	22943.1
A0A024RBR3	262212	413341	318773	216222	387549	324362	411544	643332	267364	499123	269963	319115	95226.9	363181	215967	365672	361913	218776	216317	145314	312454	319113	365619	452875	43162.7	468111	412217	274954	243125	351468	86661.2	214162	324776	223929	315424	689481	36529.7	171833	345445	97532.8	212334	347269	411817	258216	275292	227574	371862	517785	618322
A0A024RBS2	616155	188646	283565	196855	691116	483119	782812	172543	391347	216926	467788	277231	484497	1.31165e+06	98311.5	325349	168436	178200	134245	185499	153178	73474.8	327285	319942	516880	178397	211124	168687	372874	218911	171512	212780	332787	116981	273232	316462	236212	712716	1.19152e+06	817753	542140	1.17793e+06	883512	744161	314674	415137	231966	119860	428519
A0A024RBT2	113348	412176	686265	284648	219678	165933	315248	211261	399591	424871	491869	581693	422484	165711	819181	183585	91151.9	511560	952119	1.16198e+06	1.88312e+06	472312	778115	163847	891783	411813	326600	332923	379133	116611	286412	155651	295986	236476	172645	88478.4	115721	21558.7	172373	66914.3	315117	261220	131664	239447	277181	98187.2	214945	422299	355316
A0A024RBU1	28683.7	227833	153943	24271.3	21939.1	48495	261355	18966.9	361487	27531.2	28522.2	27361.2	3218.43	6627.62	246491	6261.15	592176	21341.4	27684.2	7587.73	23869.1	43119.3	59212.3	49677.2	55431.8	27353.6	69111.9	1763.12	11176.6	15379	8192.52	2861.37	53662.3	78981.9	1	111154	62156.8	231129	165718	162282	52377	44637.2	179122	47661.2	84166.1	321884	64177.8	47168.1	111295
A0A024RBX9	274592	884164	657756	982873	467343	456726	1.87847e+06	1.11984e+06	563718	967467	992219	757533	1.14472e+06	583829	741384	781351	671942	1.15476e+06	117841	946521	1.11719e+06	532693	1.27574e+06	619372	599314	879127	1.25193e+06	784132	1.12799e+06	229321	841416	526198	729947	759184	525117	436795	321699	598331	995880	698995	938973	727813	419468	436836	853739	396943	453668	916460	811347
A0A024RC00	146174	77993	111552	278545	121915	44811.2	114125	44674.3	429549	82719	137599	24265	61814.2	69528.6	35554.7	31451.8	462167	13411.6	137224	22515.4	78487.9	1.12778	58113.7	87334.8	119986	457932	96484.1	57187.4	111576	77372.3	24399.8	112724	164967	142118	71916.6	88715.8	134287	68174.7	56994.4	84565.4	166619	75952.4	229854	48112.8	222971	61425.1	61933.3	82723	115679
A0A024RC24	334115	428111	771135	249137	221316	126734	159168	239212	281432	215737	215344	162627	81912.7	214569	185435	193245	734317	326113	273771	233463	271865	128115	284796	181461	181711	211753	315590	323711	117369	173548	154183	111265	311890	135147	126251	84541.9	177346	193636	438322	211179	186362	175613	217549	145684	222617	161614	274168	212317	252496
A0A024RC29	93481.7	389124	333752	147551	363717	119760	242958	21641.6	3.76211e+06	256158	121133	8391.19	64568.9	361914	143661	251892	278589	182839	47337.6	144842	191964	119899	233251	98594.2	663579	115241	122312	5879.89	48788.4	716742	158313	441568	679427	425319	293917	547440	181849	238612	446315	171557	376638	177168	2.11965e+06	311459	751191	222499	229115	317629	258333
A0A024RC32	298913	379560	591945	424613	356122	199196	417222	297857	419794	319671	66198.1	263517	198144	274338	346639	263421	333118	566244	115753	273762	393527	732942	637584	27759.3	61648.5	275991	33156.3	173646	781554	287147	171121	69297.4	261490	372480	115517	12173.1	224669	241228	269166	376999	68919.2	255645	54838.1	173818	191162	245179	156567	238112	57555.1
A0A024RC48	195241	517542	451519	653292	118495	351444	452838	429592	471598	815967	322920	327977	391321	668314	611720	1961471	431553	672126	59785.6	278582	756538	361533	486211	418135	453182	372653	311918	568639	859581	315764	259130	432517	439113	226676	154252	466937	129187	316253	372216	428540	1.43637e+06	479918	531887	341316	88121.9	428593	129931	161881	197194
A0A024RC55	3129213	2.14486e+06	2.29182e+06	4827536	3.44989e+06	2.66618e+06	2.44913e+06	4.9457e+06	2919164	7341891	1.15282e+06	4982222	6.71872e+06	5717483	5.35349e+06	3.51478e+06	2.29212e+06	5429133	3.77791e+06	2.67467e+06	2.92799e+06	1.71461e+06	2.1413e+06	8493936	2.75476e+06	6613131	9182436	2861617	2972447	4.35252e+06	4.65545e+06	12121496	1.87542e+06	5.49115e+06	4.43141e+06	7.67945e+06	5861516	6794155	3.92169e+06	1.71696e+06	891242	8331294	1.21196e+06	8545515	2.42811e+06	7224145	11511739	8165169	3161938
A0A024RC58	258722	221237	223192	249490	71721.9	992867	116212	257712	184135	193213	216479	545151	214451	211168	172647	187679	164916	238284	329415	138315	166528	199121	128685	177117	156557	149517	334811	119722	254467	142614	262695	363212	114687	177918	228119	226316	271274	228982	62269.1	61948.8	146382	341183	56373.2	352382	126142	211439	168161	211814	194632
A0A024RC61	315282	215246	393493	235760	331758	219187	176262	258770	933192	121345	211815	411971	183177	194699	224431	127668	715677	215116	225136	211168	361163	221412	246377	281846	328551	253236	187549	221321	127715	461639	272313	791285	157435	282571	221785	371895	182811	116884	147936	179224	267982	316912	339184	321211	135843	256972	216445	122566	259742
A0A024RC65	278748	385581	379215	712247	891979	878697	782619	481865	831720	673658	1.18858e+06	815729	829685	712259	538776	631850	212562	771638	561519	831237	1.13414e+06	275268	1.11945e+06	525655	814526	798295	556382	551929	965114	367936	817161	576914	572369	456152	472955	444928	219212	415982	512749	621199	1.17172e+06	484485	821195	493292	726735	451374	644116	647614	594312
A0A024RC78	42726.2	177882	97858.4	141595	151561	184220	351169	39731.6	56691.1	78915.6	235137	61548.2	117859	88188.1	44785.2	138222	151252	174824	114154	137779	213843	117185	275746	143598	142332	52298.2	155150	47385.6	113176	21357.5	134172	51194.2	84365.2	58457.2	42213.2	58327.5	77780	113529	379224	57743.9	331947	64895.5	159647	55493.6	241216	119563	159854	118358	98521.2
A0A024RCA7	131146	225512	174338	381191	587211	411482	665661	231911	637872	293611	385353	698985	515112	1.18361e+06	227969	399546	134221	379920	215999	298153	317746	193352	592682	569536	359642	193879	311418	181954	624123	111320	133818	295319	314132	271118	229528	276318	387474	128118	252115	256573	636332	411659	753432	261791	343112	111455	329266	291182	385799
A0A024RCB3	631167	443489	361713	319211	199254	425280	271411	373670	235819	634936	461238	634714	589749	314755	486182	362953	195812	325176	411170	393119	315513	224999	76225.5	536924	617738	665559	355914	97969.2	574133	372522	524231	633291	363750	231494	421123	793814	524194	265138	341857	158145	198211	384570	241714	421972	313641	312934	494369	392729	253521
A0A024RCB5	94474.9	218120	59167.6	68168.2	185317	58131.9	137989	142228	353152	79135	98789.8	44321.1	73821.7	69448.1	85497.1	177343	139796	56814.5	86792.7	162251	56128.2	733668	186118	71544.3	99151.6	41941.7	219742	171757	198478	86559	69698.7	197433	36941.5	163189	171299	156123	269782	91347.8	193174	173130	159818	116682	97758.3	78849.3	127175	213972	95786.3	66181.6	66647
A0A024RCB7	211130	295644	232381	699168	299118	286978	144813	447415	111546	211518	152149	435535	562662	413845	311646	475115	534430	349591	443318	339364	328555	534272	226122	284635	145613	766456	297146	614168	172418	355218	719745	461573	417619	735945	419313	267276	236619	151615	112232	127416	232349	177462	117332	224917	254533	143876	197142	361931	274668
A0A024RCC9	225869	332238	2.73844e+06	266950	221448	211998	226713	284762	941188	233615	149766	196327	169355	288183	133744	199218	257895	269488	113130	129122	298246	291214	217373	253871	218966	134127	341441	113172	189218	147530	139588	189351	213165	351721	214376	218661	944696	176437	311177	817447	271542	166341	234196	371746	214134	211845	186339	173413	211545
A0A024RCD0	1.44144	42773.5	4177.67	24698.1	52446.8	12713.6	1.11184	2211.87	71529.7	7163.16	29931.7	3375.12	1	2218.76	42515.1	42956.2	263524	25186	1	4492.44	95299.8	11999.5	136139	13211.8	33937.4	8433.94	11316.2	4151.96	11136.4	33794.7	28290	1	21771.1	47963	43568.8	16113.6	6628.74	45483.3	35122.1	26670	16692.3	1.12985	24612	18278.2	37981.3	35278.7	23348.9	35624.5	17281.2
A0A024RCF9	29457.8	25119.9	13113.9	9383.25	32513.5	19141.5	42557.7	35953.2	3.76211e+06	12185.1	38546.2	41878.6	39161.2	7158.18	4561.11	41552.8	121234	51143.9	18922.3	224252	22611.8	21135.3	32612.3	24626	31618.4	18787.4	18986.2	1	26744.3	4968.7	11677.2	9249.7	9712.94	74286.6	8679.97	8781.4	31361.5	18464.7	3.71847	57636.9	56571.5	1.13416	13113.4	13275	674.947	11911.7	1	2915.92	12187.4
A0A024RCG3	81396.9	63521.9	257496	211828	54337.7	41681.2	65115.5	411267	326737	41211.1	294580	347839	75188	58268.9	296384	391624	574675	236812	225697	49173.3	47611.7	34615.1	216199	48789.4	45854.9	263365	518341	61432.3	69671.9	16831.4	32451.5	41647.6	33721.2	152556	858568	66154.9	26729	87168.2	384834	425319	415895	34745.7	184412	39418.3	718167	175565	1.11158e+06	127974	65751.8
A0A024RCJ8	346135	574330	422193	1.24563e+06	96496.4	1.52188e+06	1.86164e+06	134342	718769	114889	1.14522e+06	459182	58155.9	118352	948483	177595	1.34615e+06	843496	1.51679e+06	114418	1.34196e+06	1.11466e+06	181756	533119	56983.2	66113.8	854196	158241	1.11665e+06	468500	131936	38871.3	75243.1	293912	543549	527683	422327	576436	1.47214e+06	3.82389e+06	1.67779e+06	88769.3	678131	577687	1.31857e+06	126175	133126	999615	69737.6
A0A024RCM3	68124.9	3.28294e+06	377772	83265.8	741747	221184	533166	185633	39992.9	232584	677792	45171.9	134973	361613	71121.1	71972.2	3.52515e+06	74516.7	35991.7	719375	318227	62884	818123	25611.8	812414	75455.8	116517	44382.8	149799	489728	79266.3	171667	139412	31369	49481.1	68417.6	29714	41416.1	84667.3	2.19187e+06	426641	255998	141566	293238	379465	755615	152329	175182	334132
A0A024RCN6	228429	215250	343453	212614	492494	415853	539738	515291	582782	199979	344242	113352	241997	298364	141163	286428	517456	562176	181874	199459	342127	947646	343617	342166	511137	218482	446266	514576	278144	623419	213585	341258	216189	96563.9	221146	315953	1.79814e+06	249168	347495	287750	382633	243238	584571	199664	365577	716316	262361	99327.2	416796
A0A024RCP3	47594	122282	34286.2	17449.4	13473.4	11292.4	78231.2	13929.1	181172	18491.5	11656.5	25471.1	11676.1	7916.84	38138.2	21855.2	172740	41925.1	24524.4	27529.9	114768	3615.52	53745.1	15655.7	27589	13954.1	111413	47769	9874.68	77183.4	71257.8	13319.5	11359	133391	3412.32	28984.6	36223.7	3412.43	34119.9	49664.9	33261.1	3915.94	38381.7	24485.2	21118.6	18396.4	6182.63	28732.2	21267.6
A0A024RCR2	82171.2	177585	22413	38512.5	36217.4	17836.2	37798.9	119837	31369.2	31464.3	29591.2	45975.3	16486.1	68889.5	78127.6	31194.1	191377	178254	186582	61498.2	49774.2	26414.1	111735	46513.5	22693.3	32792.4	27197.7	116919	19777.3	8157.34	31699.6	23211.3	19836.2	36451.2	31821.8	13632	31184.2	21197.2	44571.4	268236	54369.9	38374.7	21554	23717.6	22147	49541.3	38619.1	49823.7	26435.4
A0A024RCR6	365712	344745	112148	324782	724218	372717	396818	415794	268182	997144	284313	263167	282655	416776	32187.1	312596	398152	288313	213711	394839	221916	229111	176193	341839	316819	541562	294137	551118	278579	635946	475721	1.1238e+06	175267	385439	241412	16586.6	261863	352885	322842	815896	1.27457e+06	325732	21547.9	735132	218619	439687	189538	241232	527598
A0A024RCT1	1.29856e+06	861416	1.44281e+06	1.91253e+06	731168	1.13119e+06	1.18768e+06	1.78318e+06	849949	1.56231e+06	2.68911e+06	1.73933e+06	2.29187e+06	3188429	1.21433e+06	3111632	821513	1.89914e+06	1.53177e+06	1.81856e+06	3661363	1.23841e+06	1.25456e+06	3.7519e+06	1.55721e+06	1.11537e+06	1.68692e+06	1.5756e+06	2.16125e+06	1.23884e+06	1925163	318.451	1.1312e+06	1.32731e+06	15236.6	1.91294e+06	1.41859e+06	1.17482e+06	885880	863280	468119	2.85858e+06	516616	2.93171e+06	721794	584620	1.87146e+06	1.66615e+06	2359188
A0A024RCT2	1.57658	181175	132716	95621.8	126738	37547.1	198583	472319	77183.6	161713	71614.2	246546	497156	158196	121126	82276.9	125213	261417	53184.6	77796.4	114559	246812	117242	228237	217628	279988	164228	243734	113898	95522.2	111793	144114	171242	111252	116152	111164	744447	292624	752183	272895	211594	242118	443751	314411	129435	241285	173561	96334.8	839.482
A0A024RCX4	141316	281151	392220	191191	131474	146298	316512	83763.4	272492	112488	194352	126652	188157	131179	62678.6	233682	126566	149356	171338	136539	93216.5	161763	174543	47511.4	127216	161861	123181	197147	213577	143147	181526	84874.5	471371	37883.3	47189.7	19155.6	76994.9	188542	311214	143722	419550	61617.5	193680	63862.4	144717	147653	73111.2	121394	142820
A0A024RCZ1	113514	267417	119199	116146	116946	249319	311253	175973	19221.9	152347	113844	141273	256811	167716	461518	115849	119734	134485	91171.4	114569	159384	155216	148562	84684.2	281179	93513.1	96915.4	96312.1	163151	54317.5	278643	131338	79176.8	361969	112426	71949.3	84411.1	161334	1.13236e+06	58382.3	89731.2	77221.2	91797.1	71641.1	131834	124931	112349	99338.2	215519
A0A024RD07	515138	119676	395220	449872	682143	462182	539569	148127	516895	341744	211685	286850	512816	1.37827e+06	511975	214696	551452	198653	357179	394946	514968	456875	614152	323264	647142	127621	581844	255697	294774	246534	1136115	244142	284738	358317	275193	266764	681193	322767	518118	422982	236179	819687	186944	468774	316192	469294	191263	251362	336265
A0A024RD11	1.5863	14311.9	1	119562	24331.4	118683	69996.7	117133	156963	45186.4	134637	91176.2	185891	118617	44898.4	76711.8	232130	132311	84233.5	65916.6	96168.5	56488.7	228152	11566.4	61611.3	81191.2	121158	87411.6	94517.4	73588.1	36579.1	121812	25253.4	192791	5327.2	72151.4	111439	61538.6	75958.3	31987.4	276462	61194.1	2.4116	38561.5	113742	9815.12	39733.6	61452.2	114477
A0A024RD15	51681.5	98111.6	139627	111380	25396.4	129537	152813	123345	86117.4	65316.4	24115.5	25228.6	31215.2	25131.2	21513.1	84855.5	61544.4	91685.2	29796.6	51216.8	94197.8	68752.7	52361.2	83113.3	49692.2	41261.2	26914.8	34164.5	117761	61422.3	98774.4	31138.6	31782	69688.4	33433.5	39144.5	94137.5	77994.4	153872	73145.6	49931.7	119929	92218.5	25191.5	33676.4	65466.7	64127.1	22395.5	52167.1
A0A024RD39	4.42756e+06	34129.8	549472	23917.4	24677.1	395114	61641.2	22971.7	3.76211e+06	33436.2	29211.6	43997.2	23632	19433.5	124517	93647.4	1652369	35743	33437.3	41131.2	27212.7	114925	49428.9	131494	1.53213	436391	74268.7	43282.9	27156.4	32745.8	179599	51135.5	5353.12	85953.5	56541.1	311318	44885.4	241932	52154.9	111913	53114.7	62647.6	254128	33512.4	63113.2	49714.5	71491.8	46729.4	15931.5
A0A024RD41	329863	212271	181858	139617	383457	254483	531292	326136	243774	215254	224717	615916	321482	229714	253377	136957	351763	652665	471915	433814	361273	411134	451429	321317	131343	189224	247152	266293	351223	321143	139512	81141.3	584846	89229.8	712815	94396.2	326538	268648	888153	339942	211215	229525	281196	161924	242784	161168	216287	612647	589112
A0A024RD80	4291119	2.87519e+06	9989665	7.97155e+06	3178313	7.38122e+06	3.11192e+06	5972657	1.83661e+06	6489928	6741131	6461777	7.14871e+06	4994854	6.39816e+06	8.14432e+06	4295521	8.34212e+06	711513	5877189	2.23758e+06	2326351	6221165	8414696	4958356	7113167	8761767	2.61741e+06	7113119	5461681	9599173	8915183	5831921	6588715	7891657	9818846	3861518	7.72917e+06	2.21278e+06	2.18614e+06	5.81145e+06	4715218	3.54256e+06	4759715	6.11595e+06	6.41478e+06	3.84859e+06	8795976	6.22723e+06
A0A024RD82	19141.2	35816.2	31574.5	113126	17731.2	26431.7	29911.5	31171.4	3.76211e+06	47537.8	41257.8	27368.5	33556.1	39467.3	86455.1	81617.5	22752.1	45129.6	43566.6	221863	63485.2	51839.3	67275.6	21165.7	24573.2	28214.6	124846	59766.6	35861.4	281329	61511.6	27973.1	44785.2	71315.3	23648.7	37138.3	51196.8	82533	674259	143774	172182	21947.2	51314.5	18911.9	78613.8	44311.7	15115.4	53752.3	56158.4
A0A024RDA1	61145.1	189620	154414	234677	136777	66111.1	121182	87821.3	937857	37152.6	121131	52761.8	111379	33623.8	131718	53817.9	132583	114258	141992	126116	265761	324128	126800	114319	116632	83646.3	125517	145314	98542.8	137221	119844	41777.6	111267	252992	89654	35723.2	93494.7	323293	114666	162771	323291	151647	488842	121836	65112.7	223118	59148.3	81318.9	61359.7
A0A024RDB4	5.54619e+06	695135	51849.9	76434.1	5.14123e+06	8628114	1.51518e+06	2683354	8869427	84183.5	11673737	6.53831e+06	13513565	57295.7	571146	3.93342e+06	678265	459868	4216528	4113112	2.41763e+06	635919	6153275	11835163	5266259	5.75761e+06	5761923	4.41797e+06	11316188	3.88132e+06	4.14473e+06	6.21684e+06	4.76479e+06	3.16187e+06	2259874	2.32486e+06	3.27946e+06	3.29582e+06	4528898	5789451	5119413	11943196	4371311	7.76546e+06	6.21892e+06	3.12948e+06	56339.1	3.11923e+06	5.47444e+06
A0A024RDE2	14254718	3.92185e+06	51521156	1.48591e+06	3424118	351123	471323	17823134	14522813	331263	3.52568e+06	1.47182e+06	58585.2	3.73679e+06	1.49579e+06	4.59468e+06	4.29145e+06	1.51388e+06	1.26185e+06	771754	771293	618548	2.29469e+06	13485584	697687	794957	11381168	3.43288e+06	4.11386e+06	411387	623435	798879	4169438	383343	3.14721e+06	912659	4192976	5.18374e+06	31143814	2151171	6629445	2.28512e+06	494516	2.25947e+06	5646411	63751556	1.52983e+06	3.8753e+06	3.35956e+06
A0A024RDE3	767137	544813	978124	1164158	685425	3.14823e+06	752761	1.25822e+06	181297	3.71349e+06	987641	747848	5.73129e+06	2.29174e+06	866878	414745	314311	799887	1343859	2221422	1.23214e+06	641626	789967	1.18382e+06	1.14937e+06	912139	593782	1.38174e+06	1.1648e+06	779616	844767	3131636	545232	466417	535177	2571941	518361	453195	372213	317580	245864	1.11683e+06	519613	1.18257e+06	671988	522559	622892	1.11197e+06	1.2112e+06
A0A024RDE6	216412	1.11376e+06	5796433	274186	368145	689471	816722	1.53995e+06	2.25496e+06	888722	922150	48811.6	819988	851517	924438	851964	611116	265166	519137	21716.7	19291.2	219223	416198	2.56548e+06	811875	197123	2.79731e+06	1.19137e+06	1.32232e+06	867972	166114	438927	719124	1.12576e+06	1188776	247217	845918	1156451	3569381	189727	876832	697236	4.49612e+06	413991	1.19196e+06	2.64743e+06	424937	769975	465672
A0A024RDE8	422498	463819	261226	299491	365114	582414	549417	396184	51558.6	478315	667791	469599	734482	332131	456419	295841	149341	267188	565475	518929	418181	759912	189471	469185	517486	491267	367622	576617	656469	186264	579213	515467	254627	211242	211285	316328	482164	195255	44493.5	431334	162188	329971	273200	329556	271228	262161	285897	285162	271746
A0A024RDG6	563121	219854	381859	227981	195221	161662	184324	316334	618917	191348	143887	169227	148222	118512	237672	244392	396937	181454	371177	171436	162264	845930	285135	85911.2	318963	199299	526172	274961	133112	317556	294120	178362	295128	421469	335136	182315	328712	253586	492829	213112	317114	166787	211996	216971	184840	613344	141243	181257	176562
A0A024RDH2	138346	284529	58829.6	243142	398717	182564	163132	123293	199115	145841	151433	146257	142766	211272	914191	187168	121645	231672	296183	155877	115652	121367	382383	272216	119986	119196	232591	297781	216172	421714	135248	214428	216934	251568	119460	221552	117620	342159	219832	365387	221549	212294	149657	216354	81511.8	293877	417745	255215	153131
A0A024RDH6	111437	238373	149961	161189	781753	313217	717656	129269	65185.7	135241	317119	218156	142470	181591	161955	477134	182690	251188	122625	274918	264934	698686	299165	173761	232333	112221	51465.3	112475	362678	93445.2	214347	129568	211334	253147	158323	119450	148324	137663	421753	166916	519432	113423	217659	156943	376662	258162	172553	164219	269744
A0A024RDJ1	124149	64334.8	62827.6	96552.9	181480	111166	141815	46194.3	19681.8	68829.1	146115	95494.5	112298	87819.9	76941.9	74818.7	84436.8	86373.7	137643	123116	83352.6	137178	214519	123131	77391.2	66114	815894	65342.7	52859.9	31724.4	114319	89638.7	54968.9	185264	81745.5	281316	2.84931e+06	118451	216195	172791	151253	99129.4	159657	99915.5	93656.9	111538	159337	113578	91412.3
A0A024RDL1	172879	221471	224415	278126	212582	244916	227489	241441	131348	227249	218513	218616	254585	219382	226943	241346	211521	311235	221928	263684	321571	313193	291952	161885	232155	183387	259340	218673	265247	195752	258413	223396	179489	451146	194200	117618	163714	126563	711791	321665	311873	177791	191769	186628	241916	146265	162717	178142	242162
A0A024RDL8	87138.9	51783.5	88815.2	172349	157933	92282	195840	78778.8	259389	29337.6	95974.4	216132	27291.9	783134	65369.2	87678.3	279487	54157.2	119119	116813	46373.8	216657	122479	114971	2.21113e+06	81927.5	145671	111290	54116.9	87149.8	73536.6	49945.5	121477	31265.5	138882	65593.9	367818	123139	115196	264344	156419	81851.4	74159	91713.5	182285	265712	115646	125491	79673.7
A0A024RDM2	671712	741482	119368	1.14739e+06	374178	231395	316119	317162	319135	52443.4	287519	615552	392149	249482	116235	448118	117942	13181138	394964	487682	21535.2	1.51114e+06	232864	321140	324452	216562	313731	324443	216631	312957	239214	211391	154512	292179	162299	126166	446419	262763	1.34716e+06	167592	233256	351814	63954.6	335925	251117	152471	311282	115937	255953
A0A024RDQ0	591152	965134	1.25756e+06	218292	337376	381483	376976	27281.8	1.17813e+06	491162	177155	565488	124432	172236	48236.3	63841.3	243578	277346	15963.2	331241	341547	479148	279120	269162	287136	483148	457427	291780	183152	555425	288825	63291.8	215966	191387	262119	61233.3	744692	141178	294194	276844	341728	151312	268216	213746	195512	142277	82229	21178.3	152141
A0A024RDR0	1.71327e+06	959313	4181198	512467	423599	375115	638711	1.15549e+06	2.68487e+06	716238	622456	495269	575838	719398	858888	424170	212883	438164	418517	819950	435981	2.71565e+06	591213	571565	447973	897989	1.15171e+06	918154	699972	146564	1.19293e+06	239458	417112	1.41354e+06	216683	245744	881629	362493	4.87198e+06	745820	588419	444197	496643	361729	561113	214411	637215	479513	621336
A0A024RDT4	1.76696e+06	1114817	566538	1.13148e+06	1.83848e+06	721487	2.82459e+06	447814	1343157	693278	893442	2.91913e+06	457668	1.17328e+06	741439	943641	1.14418e+06	918626	269912	624458	915560	2.31699e+06	1.61572e+06	933169	1.51319e+06	855834	1.63666e+06	513563	1.14457e+06	1.32958e+06	1.14877e+06	362585	681825	1467151	839937	1.31997e+06	1.19112e+06	1.18146e+06	5462724	2119499	1.75452e+06	3.31292e+06	2.85143e+06	2197211	1.28571e+06	1.25186e+06	3.19365e+06	371292	1.89652e+06
A0A024RDT5	9671121	5579184	12469613	5818633	7529659	9616383	8159384	9151544	4.13937e+06	8428981	21711362	11155992	5592866	7632143	4651515	6.4655e+06	5548479	6.13872e+06	14641728	11823777	8516956	7.9892e+06	7496394	16442214	8639931	6958631	9477111	11829995	11391794	7135618	21352158	11694377	14417221	7.41552e+06	16132564	15177798	14196398	5119619	2.19887e+06	1.93523e+06	4.21937e+06	8167261	5223777	8122519	3.17125e+06	8488429	3.84272e+06	6583541	15736352
A0A024RDV7	116365	228964	111955	88627.2	415176	219342	156667	21892.6	115518	97972.9	114992	47536.1	72664.4	74499.6	32339.2	67186.2	622154	99869.9	39761.5	65684.1	221741	74635.2	128114	46264.3	314814	148549	54161.1	227899	154387	69161.1	181256	188211	121933	171119	42441.1	111579	11161.1	26779.2	386884	248594	98239.6	135429	34151.7	98633.5	177681	181617	88449	47262.4	147193
A0A024RDW5	18726.2	3453.43	11523.2	27122.4	121387	81919.1	17225	1625.15	99477.3	83111.2	19578.1	4879.99	45261.4	6676.91	11454.7	95641.5	49588.8	28322.9	7945.72	24861.1	14547	13518.2	35895.1	1211.32	22513.9	39794.2	13385.9	42736.9	2555.73	6651.28	72114.8	1	87219.9	21463	24184	28666	12599.8	58611.9	63392.9	242417	12114.9	68656.5	2.36627	6962.18	42111.2	3859.97	39571.7	76133	217920
A0A024RDW7	241443	584172	255588	118475	178421	91925.2	181412	454117	327165	114495	77256.8	117934	53312.7	98369.3	123214	112413	254955	165414	288776	82853	213461	189933	133934	361326	182273	55291.6	181796	74874.8	233512	114878	213411	117620	39958.5	111315	196813	195152	523161	212484	687179	71316.9	59852	211759	118484	244519	181257	539294	14611.4	186515	137655
A0A024RDW8	21255361	16512416	21619444	26233831	21151776	34212196	21922714	31634561	7924336	18355798	21823631	31196561	21417944	21121772	12628232	24351762	4.17944e+06	27118914	26174188	26324218	26291958	17411181	14274552	58724192	31813961	33481942	23186354	31781996	38981418	19117532	39275576	31172298	15629549	9613136	24386376	25658122	55774918	12116511	9198116	2.22132e+06	6.19542e+06	14684913	5.59855e+06	16155619	12171677	13163291	16269473	31198464	21151178
A0A024RDY0	148129	5731.63	612395	141569	213163	193221	158147	1.75953e+06	128658	149114	218359	273146	157913	179317	611628	246153	349992	191761	341511	357728	229228	344125	327113	182338	313956	158177	511880	441176	368993	123557	29361.3	427729	91887.4	357358	458686	95629.7	912422	382672	147267	171168	181781	157652	227530	237583	273912	449682	147958	321337	254838
A0A024RDY3	442121	218193	72936.4	569146	574129	865860	481449	778426	481112	387253	668966	431177	333476	457285	878849	372433	357163	811346	452865	796186	717736	211474	583494	316347	691892	486255	543346	652287	733572	1.52559e+06	968996	369151	434613	726157	377115	573525	545125	411821	729463	379817	531275	137766	551739	192661	399912	239112	422181	538687	434643
A0A024RDY9	817911	1.14814e+06	913497	1.34643e+06	841318	952151	543630	996665	497121	1291818	969267	1.83949e+06	2.56154e+06	927674	1.83943e+06	1.2748e+06	715171	1.1128e+06	1.11118e+06	1.11128e+06	839246	551249	844969	548832	2.12133e+06	999152	681371	596715	1.15669e+06	1.37516e+06	883119	2.12955e+06	951732	1428181	939190	832992	1.16482e+06	813322	1.18422e+06	368596	1155759	741780	911136	788744	1311321	1.42619e+06	739751	1.1273e+06	987138
A0A024RE24	28721.7	28852.8	31417.6	43651.9	32787.7	43947.9	36938.9	1	29269.5	11431.9	111178	9776.15	49750	41146.8	18967.5	38973.2	71525.9	53111.5	36355.8	37659.2	56514.6	43919.7	78921.6	47359.1	61496.2	16882.3	37636.1	19821.3	15761.5	35851.9	21938.5	31851.9	28382	68382.5	112927	1	7149.23	7683.49	11718.3	47146.6	32543.9	19212.3	9379.68	16321.2	32815.2	21814.7	42473.3	35559	43168.9
A0A068F658	159899	181458	66943.4	91613.5	154161	55471.3	126268	87478.5	341652	61131.2	53171.3	35328.4	164811	69111.8	98191.6	178323	152619	67836.4	198973	276183	229940	116649	117657	164449	51319.1	31548.9	197860	117165	11721.7	72152.2	115318	18837.7	28164.8	84191.8	111529	144180	213335	239472	417641	183887	74988.6	85848.7	213845	87319.6	24475.7	126651	133355	82765.5	21717.5
A0A068W6W9	1.58627	449532	31719.9	21765.8	59593.1	196174	134700	319993	267842	117443	161512	119963	158778	73526.1	82412.9	124912	154892	7842.17	178000	348746	167231	349782	125639	242445	55347.4	31967.2	117745	98197.1	111994	169540	78936.4	97825.5	91238.7	119921	189699	88311.4	73399.3	92154.2	419222	295290	111444	211595	153732	98774.9	34115.9	158385	291194	222250	113951
A0A075B6F6	616748	414962	411616	471326	817131	898996	416882	492145	721157	381191	1.28789e+06	648763	617379	112599	195819	655729	541127	433374	421815	582996	331123	144497	1.14127e+06	556399	288262	269782	524298	1.1382e+06	337387	327828	259982	436719	249618	295697	317317	479282	286147	121513	144892	314971	391798	53623.9	455182	199646	454112	286413	441655	554755	453916
A0A075B716	353962	224536	215161	263715	343755	321553	722721	169872	212714	522149	425562	439449	331361	245136	265113	481159	218468	241754	257584	476794	198372	298220	733467	244139	258491	749181	298687	223213	395312	198161	239396	346416	354315	368625	259532	225753	267360	118668	236311	336193	684115	419472	284434	244718	416988	249111	593913	213119	384427
A0A075B7B5	111415	1.11412	38999.9	239548	5112.17	11247.7	7227.54	1	129215	124812	11312.5	75463.5	2522.13	33919.6	37579.5	93194.9	81273.1	186126	57972.8	144.675	56741.8	46668.3	131269	23819.3	55787.2	2391.73	69616.8	42914.3	219314	98815.1	74735.5	36917.7	6392.84	68668.3	862699	19782.8	16291.7	245590	5519.36	5918.69	16775.7	69911.3	69764.9	116116	8918.85	311163	124211	77492.5	151117
A0A087WSY5	1.12242e+06	812546	977233	311997	1549116	491978	321111	548453	1.4589e+06	1181325	331557	329622	441692	222939	875318	625354	967525	329417	516454	221227	375764	771114	826963	947216	485486	669660	1.27317e+06	596426	131865	1.31868e+06	666744	628382	917113	979315	913696	1.58321e+06	1.11518e+06	3.43216e+06	1.18934e+06	1.19539e+06	572517	1.36269e+06	1.34291e+06	1.11926e+06	457977	2.65818e+06	1.82558e+06	578884	772165
A0A087WT12	633964	1.11732e+06	853986	737142	552773	345866	636275	832159	1.49719e+06	716828	326998	216912	285594	227144	1.76992e+06	557717	5.63691e+06	553716	344345	479817	312614	515294	531559	366947	1.14393e+06	317199	1.14617e+06	473135	245864	861295	1.25172e+06	1.18369e+06	457569	977285	2.29236e+06	355611	684694	1.25261e+06	1.61294e+06	1.13929e+06	2.23622e+06	191947	1.21992e+06	267131	645351	761117	264458	598162	267865
A0A087WTA1	2.96321e+06	162162	627341	417143	719394	215138	572766	281964	1145887	398946	274142	815236	431495	417328	368725	438119	921845	362842	449216	174130	161476	461784	2.25117e+06	1.11785e+06	91838.2	212291	2.41435e+06	511785	175777	174563	97289.1	438893	224841	497688	169215	471898	513194	1631334	1.18267e+06	981973	255819	846664	875758	986735	385842	522965	891762	814879	257911
A0A087WTA5	61131.2	272915	151932	137628	256998	5176.25	218233	29332.4	239826	8199.83	256218	219127	215789	144751	126934	181541	219158	243932	5816.66	98161.2	321345	157258	436917	747158	21111.8	171339	162214	193.63	155172	22911.9	145619	51669.3	91942.2	115278	255939	85961.4	263166	195442	111797	615140	119119	198551	373690	311420	151966	17647	375823	93112.1	112293
A0A087WTA8	211136448	75956696	112184124	83349664	83861472	61655216	79548768	76164321	92143124	75449841	84191961	51372868	44311292	71319952	46461181	58287892	114933281	71466218	34499944	119117624	97522156	361355211	111898314	64941632	25213492	41183516	51119228	139553248	76681314	58563848	59626956	35728116	155135664	61263952	41777841	26565922	73163872	35511328	66424514	29567118	38881356	56782221	71794714	53741152	56464241	51283188	26898821	47193328	87139721
A0A087WTP3	1.15648e+06	291970	14418.8	76214.9	426195	176215	217712	53671.1	238886	39652.8	151519	71282.3	314757	317879	311936	45731.7	55731.9	77685	43793.4	245925	97277.2	28613.4	336721	26228.5	215382	39185.5	172140	321845	58771.3	8882.72	35174.5	94765.3	251111	158261	44762.6	114729	75736	7718.82	1.47765e+06	319544	123823	212236	116933	148142	348978	125376	244256	56964	287191
A0A087WU43	2.21884e+06	1.15146e+06	1.15139e+06	662156	842252	213632	411944	844614	724591	814521	454415	712131	1.1897e+06	632323	616720	529149	615188	625495	559712	492148	931882	983761	852898	945771	496616	966111	873584	1.26272e+06	438519	752481	437711	1.15618e+06	688852	841238	751217	477387	1.11359e+06	561616	1.13357e+06	452325	562279	848842	833841	827132	641195	682180	965125	862670	689917
A0A087WU53	95762.3	111851	73385.9	51474.4	264129	117128	187741	23883.6	315942	164119	237516	73639.3	311239	161613	98781.5	99725.4	175679	45415.6	57428.2	51884.1	56631.4	125216	121334	21538.9	51417.4	67276.6	84125.3	76669.2	73968	1369.44	38787.2	241197	312356	161541	116478	193395	116638	15647.8	131429	486768	513772	41413.6	2.37143	51948.6	115516	139678	213584	81183.4	211459
A0A087WUC6	173387	1.8218e+06	1	34168.7	381182	83522.4	861116	23923.7	458170	119193	94154.8	35186.9	113419	313746	23171.2	116212	12538.5	15442.1	257714	38179.4	73943	51578	245816	2.11929e+06	53944.2	27.8911	124963	269795	252956	975548	65961.5	211166	63287.5	565813	1.38667e+06	14993.4	1.58693e+06	22731.6	535158	2189.81	674782	519241	1.46466e+06	1.13646e+06	512176	564546	3.16245e+06	585943	246362
A0A087WUI4	218878	339862	416227	1.1514e+06	1.26313e+06	29223.1	1.18776e+06	211918	43158.1	842695	89849.2	28243.6	618462	2.17795e+06	488259	62137.7	236614	1.15281e+06	2911.44	1.37362e+06	498920	276117	1.69996e+06	27279.9	425137	546116	3731.29	1.36932e+06	79318.5	1.65238	28943.7	864587	728434	253834	63584.7	1	13475.9	16483.4	59134.5	215814	761542	43572.7	174650	41485.1	61562.7	15884	91912.4	172837	879912
A0A087WUQ6	496353	648674	418658	777832	841142	639277	1.34136e+06	514819	311363	485262	1.18719e+06	529171	353269	443247	616128	495522	662888	796319	525832	717428	986182	514653	1.39453e+06	491676	463382	461752	847791	548330	844861	294824	556489	213548	648187	862119	478482	329172	211719	521939	923765	1.42115e+06	1.21612e+06	442336	795526	375389	1.17583e+06	584137	417133	752956	651574
A0A087WV17	367132	681113	422187	1.66612e+06	245320	416617	883430	364563	81217.4	156669	216269	518913	468387	226181	31350	97516.9	219111	1.41157e+06	33648.6	297668	31912.8	226749	2.56515e+06	547158	31958.7	56559.5	741619	393138	279234	179953	696942	315169	331518	319219	211899	214576	172854	511186	797577	297159	773613	667781	369832	854224	185796	245857	248451	1758217	235186
A0A087WV97	29735	6272.22	5972.18	69211	28152.4	35196.2	61111.8	116598	196572	118817	59937.5	94169.8	37613.4	39679.5	95558.9	52921.5	63121.3	71217.9	122331	61716	54219.3	28143.8	126792	87532.1	52648.9	39272.2	213748	16927.4	78327.3	4231.92	91954.3	91649.6	53925.2	222912	84354	4337.27	58173.4	4234.35	22556.4	52162.2	87329.7	25816.5	114261	16867.2	69984.9	26182.2	26699.4	123871	64371.6
A0A087WVQ6	299892	222121	211645	358276	363114	383414	474831	246483	151585	289527	426283	341782	395848	317788	234916	319181	131363	352691	221643	326999	421140	421342	459918	228517	381962	261240	249131	255280	374571	212512	287693	271182	424233	375915	222246	191314	246854	166313	249844	321293	412711	191463	269986	199452	361177	151672	218126	281940	368162
A0A087WW23	69111.4	299736	211212	275777	945777	412573	649778	416615	453472	66649.9	928275	118561	116120	215217	187779	212972	1.37183e+06	311880	539565	223969	272633	142942	555942	863416	535174	252821	1.14955e+06	429335	362459	478349	291785	113979	719339	137173	254193	282274	84184.7	338443	457918	316743	353379	182661	1.12755e+06	153278	447573	441220	141230	232785	514213
A0A087WW40	388340	271396	132116	138371	196576	162678	191228	283732	419129	661538	188812	219343	245872	245619	212214	131642	63956.9	116765	236921	149942	266938	126279	264818	542721	171265	221398	262389	95632.6	133554	262851	263363	139819	169121	118265	96826.1	352832	117379	311330	449622	132545	56112.9	116789	199982	1.18167e+06	137469	238416	161216	299412	117615
A0A087WW66	44161.8	112140	41241.2	54236.2	56467.8	114154	161639	57859.9	191168	69752.3	96468.1	74352.9	75819.4	42128.8	46164.3	49594.3	111487	63351.6	299128	65173.8	62478.9	16742.1	42213.9	154767	171169	74995.3	12994.4	1	86711.7	61833.5	43419.5	54884.5	27918.5	49159.4	51242.5	44374	8217.83	17414.1	71413.2	154312	142134	168178	88327.4	44876.7	92126.6	53948.3	47819.1	34518.4	57275.8
A0A087WWM0	269114	781851	292627	1.23354e+06	338612	264314	1.23114e+06	364443	384113	611225	593658	534853	367785	1.71887e+06	327564	1.41423e+06	84124.8	1.28589e+06	317716	311231	426692	248482	267276	545821	365165	448468	641442	284175	519224	261459	144682	323491	895962	221341	56728	318392	296913	558932	957992	536846	453337	374919	145826	315926	264352	418516	261517	667146	467961
A0A087WWW9	171266	253538	151554	111667	315882	119993	163470	146930	271931	129786	114534	127814	49415.2	113796	79879.1	149251	238811	63161.5	31445.4	131888	165552	169197	211598	61166.7	53762.1	97152.8	71377.8	155991	117885	177228	72126.6	71556.8	61195.1	215928	91881.2	111395	87412.4	111872	176967	179513	228429	69741.6	114158	86155.5	315143	226618	121935	136274	113132
A0A087WX15	1.51492	41211.3	26497.8	21717.6	19289.1	1216.38	42618.3	16696.9	45692.8	65113.3	25141.6	15758.2	11949.2	37374	23122.3	213788	32854.6	18164.2	23788.5	1786.58	24783.2	34917.2	8712.59	1.12155	611.156	21843.2	37257	41165.4	19216.3	52185.1	35915.6	4495.18	11749.5	251362	34511.6	19836.6	14176.7	51791.5	2.84234e+06	497916	11369.1	112922	38298.2	65836.2	44569.4	73362.1	28191.9	24753.2	17337.3
A0A087WX59	143266	111953	111714	86311.7	51491.1	25695.1	138597	277126	153712	166619	54131.3	99889.2	83667	114449	56541.7	62252.8	177317	91781.5	116854	67476.3	87326.5	94511.6	66146.9	58915.8	68122.2	58168.2	111969	113721	74552.3	33122.4	42662.2	43521.1	212350	221399	29594.9	47971.6	1.11126	119172	18995.2	43884.4	32747.7	148913	54621.2	59111.2	44628.6	111313	56628.4	74718.7	44846.8
A0A087WX80	1.13313e+06	111261	344293	142588	191557	266116	359412	125164	38877.6	271748	111182	322117	245518	23411.5	141753	171158	29487.8	135374	185493	144798	216989	384411	236185	411511	111190	238884	519173	626772	157257	247814	141814	146339	191815	125817	99734.1	146715	485290	151436	271426	241946	213673	199445	234796	244812	216295	119412	183142	191178	142211
A0A087WXG3	112919	127114	124252	72357.5	78157.1	45152.4	84632.1	197643	24322.6	56522.6	51121.6	99334.7	66576.2	61482.9	16836.7	69111.9	127261	55514.3	61611.2	34583.5	29133.1	125773	83483.3	56414.1	69121.6	79648	51915.5	144616	57261.8	62868.7	57987.8	31386.2	43411.2	225578	34861.2	31718.2	38181.9	118417	731574	88511.8	51178.9	86197.2	73746	111877	75842.4	91645.2	69154.9	61479.1	23418.2
A0A087WXL6	114182	49211.3	118319	96885	211846	116153	418683	33281.2	213519	136496	217778	71335.5	269232	346439	127119	269521	89331.5	275353	99145.3	128112	41511.7	138650	53557.8	93363.9	112365	48781.3	84331.9	111936	218130	25465.7	124885	153456	145120	175966	59858.9	77638.4	115186	63692.9	57596.3	844989	121761	68162.2	65218.2	55857.2	116683	52279.2	73436.7	149142	115524
A0A087WXM8	363879	216374	229277	213678	245379	531538	374794	286974	148417	318578	252154	654763	543730	345419	264862	331861	124182	216617	375159	248442	147912	231143	165831	425145	318369	789833	217173	158151	249915	111247	191521	467618	69819.2	111619	148386	637835	513125	243925	492712	65516.7	171133	421925	19181.4	432769	186612	147656	477879	415165	243125
A0A087WXU3	4.88646e+06	1.86121e+06	2752433	611181	1.51413e+06	1.11224e+06	575282	211477	928913	131146	267384	329555	8314389	116170	494120	1513884	6.31731e+06	584926	212695	6164724	385457	7425682	1.36157e+06	72621.2	78252	1.14122e+06	2598512	3.55367e+06	1.29972e+06	19347462	117223	4325947	2.91611e+06	586680	11514924	621885	48753.8	426572	854997	98658.1	99417.9	211292	222384	339798	43177.3	136213	328495	974154	4451873
A0A087WY55	117454	117566	62587.7	72293.7	417122	115566	137795	35936.2	368852	22255.3	141153	184911	317613	21263.5	212193	177661	21284.6	183217	274300	41742.6	43511.3	18712	285414	99168.4	198389	42134.7	211736	65561.4	42349.6	71751.2	91148.3	24256.7	163679	47222.4	56131.2	435840	137168	126622	143918	211872	6438.55	135711	182717	168797	184991	117952	67451.5	64791.2	238733
A0A087WY71	96384.9	837544	231154	112517	168542	153322	181772	311574	1.11428e+06	163546	161715	119875	251898	426913	343417	528415	62985.3	275230	91639.6	424776	124327	1.19198e+06	61711.9	135886	433285	152381	123862	151719	169154	51423.8	129661	221615	159954	98819.9	298358	138675	75933.2	49747.8	424182	116947	252979	385147	1.37569e+06	93118.7	941139	154442	557112	83591.6	114421
A0A087WY82	3659.92	53182.5	17345.8	91191.6	41418.7	18211.7	48534.4	21254.8	96495.2	6451.61	87774.7	21974.3	27151.7	7347.89	53124.3	129147	113584	48966.6	23622.4	17191.9	374414	71798	154216	31854	19759.5	32811.9	31911.8	11353.3	57718.3	11114.8	56298.1	15618.6	34364.1	157954	121143	36228.4	41761.2	33326.2	21894.3	56849.4	173337	35311.1	26894.5	14313.4	163779	82736.1	24933.9	51611.9	63524.3
A0A087WYB4	1.51935e+06	314311	4.58859e+06	2.79792e+06	1.39445e+06	1.43582e+06	1.46743e+06	725519	2.91133e+06	615136	1.2568e+06	1.62917e+06	1.32256e+06	376882	1196219	2.59195e+06	2.73294e+06	2517858	4.17498e+06	1.26942e+06	1.49168e+06	1.63935e+06	5971271	2.81413e+06	1.85772e+06	1.37133e+06	2.21113e+06	4932219	482117	1.95155e+06	5.79813e+06	6.42417e+06	4.28411e+06	2623611	2.12328e+06	724198	6.11867e+06	123966	2.38128e+06	41835.3	1.39494e+06	619421	429918	627132	2.37555e+06	2.53685e+06	219156	3596435	689662
A0A087WYD6	183981	297393	115231	138517	111377	114788	284913	49115.6	127637	225197	179532	223195	117923	612561	119411	114569	388935	157189	17446.3	188162	56262.7	258445	383453	292346	151834	284218	191296	234471	97955	343452	128974	193530	128871	15947.7	145115	47621.1	161171	156469	623167	251977	211351	118486	116947	99787.6	143194	113993	419793	111776	111536
A0A087WYF8	1.1214e+06	422177	521979	878729	327518	1.89687e+06	775325	1.12133e+06	262116	1.52273e+06	1.24138e+06	2.12568e+06	2.64896e+06	981526	1.13588e+06	568945	73459.2	712113	1.37165e+06	1.4112e+06	818181	596853	611850	717587	1.46472e+06	2543417	515264	1.27179e+06	1.74969e+06	389254	611157	1881974	362293	573838	524820	753319	1.11362e+06	195134	458155	92285.2	163985	766819	422637	685554	397813	218134	1.21592e+06	1261326	911167
A0A087WYR0	911212	1.61526e+06	271737	1.18376e+06	257941	372363	3271688	481868	275811	3.13915e+06	128612	461112	231786	1.73435e+06	379958	114672	354126	1.19452e+06	397227	119598	147295	244796	276242	511933	21229.5	319992	427371	556234	14314.5	1.38189e+06	148642	198111	927734	118822	121616	287980	313379	873777	1.18919e+06	1.13789e+06	418459	1.12322e+06	775146	1.37512e+06	123354	253118	568144	1592614	2838413
A0A087WYR3	277219	229456	171382	145983	218981	275256	298193	196613	191629	212330	213771	177638	253234	177962	154812	111574	133152	147387	193384	188774	188361	183328	235526	219562	155386	268934	158918	165773	215336	58239	164984	161914	135616	95348.4	111990	145959	212515	167868	128764	139963	321122	196233	211826	193231	196822	147629	211795	266798	231836
A0A087WYS1	136913	166988	143618	146529	159125	244433	389329	186167	175367	191162	256649	153151	182619	161326	142180	152483	97686.6	157928	123253	219495	192118	162815	281876	193368	267185	217989	177839	113163	294198	118179	162178	211777	416915	114773	128315	153228	169311	136498	119937	558149	274346	114132	313152	99986.9	152896	429854	121818	124934	144619
A0A087WZ15	473926	283563	592352	91773.3	159362	178123	153113	411134	371558	316372	257167	212151	342125	614298	291156	142714	339175	132122	226970	417215	97312.3	337750	184683	528841	111841	342638	227665	182442	288714	163211	277527	299893	42769.4	391964	238489	451338	261757	154922	198624	134376	77951.5	117439	31574.5	94115.4	97636.9	73616.2	374278	628112	262373
A0A087WZB5	144628	175758	132772	118513	145386	198914	214567	137725	168614	174647	227654	369399	254995	217123	111414	175623	57535.1	138929	126194	152586	379371	191174	187854	226812	175212	143161	86135.4	142622	156146	113748	144348	99641.2	166442	288439	79936.2	126852	71227.3	98387.9	92627.5	166996	185114	111837	61648.8	99681.3	131279	225665	113399	91241.4	157620
A0A087WZG4	89369.1	186512	111231	131416	161111	161198	18144.1	196653	345283	114988	249800	92136.2	193428	165621	171976	126797	232839	135644	82275	181720	181670	192112	286119	53673.5	239718	231360	161162	94451.6	124888	171498	273568	111318	465576	167368	132534	337323	211179	72589.1	41797.8	144988	198612	156688	84875.9	119748	186935	64818.8	81392.2	71511.3	231782
A0A087WZK9	231814	924838	722875	86881.3	225460	52735.3	149684	321917	386114	326693	121882	119118	94816.5	133357	99836.5	141191	641864	131515	81611.8	128188	149516	497547	171517	351448	239579	93411.1	321212	461315	113752	122482	279442	118351	169722	129329	224311	45364.3	523613	132715	4.62389e+06	46351.2	111221	227145	413516	172732	216154	166288	149689	356154	111600
A0A087WZN1	53146.3	121594	94143.4	78114.7	92363.4	23631.8	1.11824	1	113191	51417.2	154659	7318.52	59877.4	258411	95184.2	1	111752	93797.2	141332	1	87519.8	113316	131469	59212.8	92274.7	121112	65615.6	44626.9	74645.7	73411.1	1	41148.9	1	45769.4	54622.6	48712.9	25822.5	42513.7	42411.2	36184.6	4524.92	77519.6	83622.6	83111.2	58528.2	69394.2	73275.2	66724	14312.3
A0A087WZY5	114313	1.21472e+06	611795	213186	76413.4	87131.2	113176	86459.3	6.12152	118582	56392.9	41216.9	98692.3	41444.8	721985	67635.2	657570	175158	112954	281941	1.97928e+06	412392	33882.3	61787.8	1.47284e+06	423190	62619	417116	68650	524791	2.61111e+06	1177588	218289	661626	371225	76816.2	485947	29482.2	114862	994861	294912	115460	3.13649	135557	61994.2	331342	39892.5	23651.4	146226
A0A087X020	151778	111865	138289	198970	161667	298473	262156	269173	611992	313362	286632	247597	357713	261635	198653	151133	212165	215122	177562	279157	532698	159577	247628	261312	291974	296691	175585	122477	262967	113273	127733	265276	134332	72728.7	158786	184412	136155	94476.1	216998	185359	215367	264172	461662	343459	215663	225112	227112	161117	164819
A0A087X054	62116.6	818866	1.22614e+06	1.51326e+06	166812	499267	554572	118129	358545	122651	213482	177712	189170	169388	684115	271753	735719	753178	454628	167185	517211	194118	1.89149e+06	712529	252484	263417	174623	921421	215518	225917	688772	271336	1.18139e+06	196787	1.17541e+06	698684	139114	385855	812367	214118	1.47112e+06	232144	565122	219284	1.81772e+06	741552	217897	2.11891e+06	183182
A0A087X080	39192.2	82591.9	419693	176189	14193.2	1677.52	417615	436162	21588.8	229.694	178279	55649.3	23758.3	1	581597	24171.3	678332	247187	22511.5	635517	159964	416759	32831.3	61953.2	654693	125293	52815.6	48733	197830	28561.5	48951.6	54.9442	41992	124379	12925.5	24131.2	6234.14	55411.2	186.336	244451	115878	112281	151515	8711.95	35549.7	1.12124	14616.2	119619	71783.6
A0A087X0D5	3166535	6492928	2335947	944257	2.37782e+06	728125	2.92923e+06	3.94879e+06	614166	2.18174e+06	592653	1.47312e+06	1.32867e+06	926842	1.15351e+06	2245185	1.24881e+06	1.36282e+06	839583	2372116	792346	8255.67	371323	1.34751e+06	361816	1.11312e+06	661411	269432	1.6625e+06	1.34329e+06	1812731	741913	1.24882e+06	1.62491e+06	1.14475e+06	326362	3.16937e+06	617678	1.38587e+06	752965	375781	413155	631155	616917	1.52815e+06	614559	811398	1334721	1.13372e+06
A0A087X0I3	341417	424819	56752.8	112352	99511.6	179119	142736	276152	416561	271114	24974.4	326518	274252	112344	93311.2	139322	518847	211296	472861	173462	131392	155342	196233	143155	36766.6	41219	1.31516e+06	274388	115699	485985	166569	15741.1	151444	622247	121949	551263	346551	629318	737519	119171	538123	273458	79566.6	216111	319740	491261	118216	131133	31132.5
A0A087X0K0	868260	497782	455772	731316	751480	1.54765e+06	676148	728375	973146	316583	1.14569e+06	391847	397357	886312	526958	623112	338196	875495	478892	521219	856481	619374	592221	1192172	1.58535e+06	652187	611364	325429	1.45811e+06	728883	1.1842e+06	511339	949561	552869	669189	548636	731877	721622	351622	364757	391528	669369	513381	629919	282476	771827	586272	482121	648132
A0A087X0K9	1.49495e+06	882712	878878	4.18455e+06	711170	258123	1.41426e+06	1.26211e+06	947142	384817	259752	1.36877e+06	767927	193189	131318	374168	2.38162e+06	2.12929e+06	1.15412e+06	1.28136e+06	1.43351e+06	1.66944e+06	1.49111e+06	2.17715e+06	1.97774e+06	1.15197e+06	727547	4.11993e+06	1.36571e+06	379476	2312667	581978	68122.4	756763	893541	1.49189e+06	196547	72316.2	1.96239e+06	441165	388582	441217	732245	548292	396768	534814	695844	243822	515272
A0A087X0N2	27762.7	19131.8	1	41972.3	22815.3	53413.2	43271.4	76342.9	43475.3	43149.4	57942.6	571649	1	46136.4	12895.9	83892.1	42874.8	51295.2	41863.1	145156	23413.2	38488.9	22629	31767.6	23512.7	22291.3	87366.2	87242.4	52284.8	1	15858.2	26151.5	2564.55	21111.4	157764	67561.4	47131.7	1	51161.6	7311.79	14999.2	42422.9	29131.4	5771.34	2261.12	13223.2	29161.5	71681.2	212770
A0A087X0R6	71538	293169	69886.1	49241.9	131362	66111.2	169633	85187.8	149164	129646	115780	47769.7	126575	82521.3	53154.8	84319.5	1	49262.8	52868.2	76734.8	46514.4	115526	72553	74464.4	256937	61252.7	45317	42151.9	84641.8	184660	61897.7	97651.7	133327	115316	63746.4	81269.4	36557.5	47473.5	41117.5	34359.1	151184	71671.9	84542.1	54321.8	125518	51433.7	48939.7	95281.6	89162.9
A0A087X0S9	89412.2	119399	81362.1	94571.6	42285.5	86638.3	126699	118149	359464	7671.18	94174.3	168748	28519.1	247737	37962.7	178619	137675	81115.3	39186.1	118191	319734	133954	226197	1.11328	81224.9	71321.6	275537	287162	128331	7274.23	118259	61789.5	33535.9	13547.2	35963	15911.6	92246.6	1	2.84234e+06	54112.5	52215.5	41153.4	356766	44366.1	12498.2	43537.1	47544.2	76111.3	52461.3
A0A087X0V5	33767.9	56144.3	42229.9	181220	221975	98821.1	123222	8673.71	436863	1	226813	6299.26	7987.63	29279.2	96141.9	193157	49941.8	212387	167929	224346	215122	115875	228899	26118.5	446898	242142	25685.4	71983.6	185154	56267.1	264765	347721	222112	45932.9	21133	11176.6	76131.9	272118	42481.9	237135	445922	7266.51	147646	118935	465111	23749.2	1911.56	182118	279437
A0A087X0W7	1.56395e+06	34553.6	1.13353e+06	795112	123815	1.19124e+06	821882	63992.1	313343	1.94534e+06	862193	797217	96186.5	112696	37763.8	586273	63195.6	847186	815188	864530	931826	644775	742558	1.16151e+06	113422	1.19953e+06	935115	17591.1	1.1572e+06	56987.9	883814	37713.2	1.14122e+06	37744.4	18195.4	1.11511e+06	228925	11721.5	815236	97812.2	755235	269589	455329	158430	1.11316e+06	117486	1.38574e+06	959677	952000
A0A087X0X3	464468	997172	384119	393326	253871	524861	258119	527243	1.58684e+06	563661	325971	544632	453746	351958	971895	262572	896546	381114	413720	621998	492959	291343	513825	272251	298419	342213	231817	897955	382112	264613	415542	271519	383446	298113	318715	172359	478245	113596	3.11127e+06	147229	372946	211231	211150	158115	367472	484654	288811	481320	333565
A0A087X142	717595	1.67586e+06	854513	388829	316731	318451	526986	687581	121329	412336	411589	415192	556914	372242	225641	388118	167971	326268	248567	419299	312345	628243	389112	531335	391214	515993	322916	1367314	391121	655124	749122	451517	614641	179499	671545	251629	684696	189795	122339	315322	284771	443266	417655	415819	313715	415394	284168	261851	342935
A0A087X1J7	697851	514628	376219	1.32881e+06	375936	1.21914e+06	686625	281570	592184	241111	374912	318968	337186	217443	483839	851971	598752	517263	921798	487120	915512	898300	394551	1.13146e+06	1.19432e+06	449878	621991	1126794	1.31515e+06	175222	551136	881495	575633	291362	441546	519194	395245	711367	717789	892612	313143	461345	591333	439816	381298	331337	319921	475320	395338
A0A087X1K9	11715.9	518219	98435.2	132393	318253	191566	421312	215272	243144	99614.8	299792	138322	337712	111528	379351	197196	851219	169473	116627	78268.4	142263	144875	319342	157727	213865	119819	121529	198385	135317	436824	211719	69212.5	145367	545583	77856.3	265680	92211.4	221478	357416	275943	258863	296686	323537	115958	123862	188648	121920	132218	111745
A0A087X1R1	219125	82296.2	76787	557919	121890	198148	377634	226917	357171	261941	337434	445954	353813	234718	358194	252685	424223	775261	163112	221711	287799	81418.4	427442	214288	227486	947962	82364.9	671168	228119	512258	281491	235776	85939.1	1115139	336969	114240	186592	174199	481970	241222	255341	399156	258919	319880	278811	192371	329112	241533	115573
A0A087X1T7	1761579	524692	1611818	1512847	914288	1.55817e+06	781245	2.3112e+06	521612	951538	452544	1.59958e+06	921135	2.47435e+06	968796	1.26565e+06	463527	1.49832e+06	956574	1.58962e+06	974348	979367	1183689	2.35512e+06	1.13743e+06	1.91495e+06	2.3378e+06	2.96424e+06	1387427	1329854	1.14315e+06	6153656	514211	1.18987e+06	931113	577140	2.27552e+06	769587	868561	83974.3	519647	2.38517e+06	165437	2285798	767785	867697	1.149e+06	3873633	1.13376e+06
A0A087X1Z2	364118	142126	274872	133244	223647	458415	415125	368377	153918	684816	298182	562390	714123	399673	261456	162429	53116.6	195419	154381	519195	293411	311398	178443	184174	371418	471143	123945	285586	461895	237327	183173	393619	67777.7	319725	126843	258416	197261	174992	161675	235619	51243.8	467783	267688	398386	216191	223872	511379	111155	195176
A0A087X1Z3	61984.5	135572	185313	113530	145722	611833	191318	43546.9	221841	93381.9	293837	121150	111416	149961	118513	152961	188592	91664.6	197356	232168	98858.9	25795.8	213434	241112	145437	411274	146174	113233	471659	75351.3	193750	377497	141152	188422	235534	225612	421616	258198	399786	294735	319991	91651.6	111117	227121	268716	211187	168664	175111	89669.6
A0A087X2B5	111195	218966	232277	356966	238524	275798	411128	211734	486724	251154	417899	271934	142914	134264	246753	327275	282769	318221	219778	267311	319693	214622	299331	316611	181114	341798	286194	78112.2	287785	152721	428948	141552	134395	145118	261646	244278	151121	237423	726723	438337	431921	249117	493117	262137	363184	211862	292515	297318	263123
A0A087X2D0	3194612	667111	1	1.14922e+06	1.12638	72419.3	411837	982617	484167	21439.6	255919	1414781	77858.7	51589.9	1.16891e+06	1.18128e+06	1	446743	315617	692127	1.71925e+06	5647665	48849.8	716697	45694.4	1.31996e+06	794378	2864831	1.26154e+06	1398192	261686	411898	911283	1	613568	115817	451535	972240	1.26917e+06	226114	366265	564342	915132	572175	428691	941639	943544	494453	584688
A0A087X2D8	125678	245549	76621.6	126422	696754	133522	51219.5	55144.2	238436	642373	43517.8	381296	145134	68742	51942	329191	297363	63819.6	48796.2	163826	56347.2	118165	79114.2	138561	182157	161459	12179.2	83263.1	83914.7	27339.2	198496	69724.8	43246.4	57131.8	712451	154241	112934	89147.1	47128.5	176156	72114.7	136780	56635.3	92115.9	34621.1	67211.4	72488.8	14751.5	37116.7
A0A087X2G1	281223	141182	136529	272166	296127	413356	393585	293679	23926.7	641930	459552	187164	477423	251212	162285	316988	97691.1	313180	171577	372516	456632	132775	362323	183154	419226	272412	177162	157437	441125	325628	111116	271128	282541	139620	172267	151112	38636.2	131166	42196.2	58617.7	446592	714116	111172	176169	485189	149716	173133	119154	432174
A0A087X2H1	497937	56111.4	261911	113257	2.16314e+06	339132	267627	981432	726188	321550	145445	263256	54781.1	261552	193955	231275	616746	58387.9	51443.3	74169.8	58378.4	45999.2	358245	355666	141972	695786	119395	61912.9	137769	38578.4	111771	94381.9	25255.4	142122	87616.5	113169	114514	149294	113931	298415	171269	122417	596937	122785	92262.6	86592.1	121388	31932	276152
A0A087X2I1	311733	284362	219795	237496	253717	161188	258986	549244	223284	579268	517130	421168	384700	384982	231638	376469	384236	327776	157633	438928	471826	478923	717462	121320	151744	225392	269454	471541	486318	318852	177365	491534	197671	259442	211619	55157.1	245846	156645	223272	565826	416735	242534	149742	211589	263552	158886	246968	311364	284371
A0A088AWP5	76691.8	111578	147957	17549.4	188622	671584	111976	81414	49481.6	158974	1.35939e+06	137214	376197	27189.6	471495	142133	165764	71918.1	54545.1	81232.1	228713	39167.2	1686	37853.6	212853	284132	111133	151456	99215.9	91657.3	169382	484172	196334	465313	1.11873e+06	56141.7	53274.6	316173	292411	229662	428733	21194.2	311497	243147	655167	231674	443117	53485.2	15542.3
A0A090N7T9	81549	121183	74291.5	183889	156172	37662.8	8613.29	98131.8	238436	71219.8	54813.2	116516	113344	44863.4	54613.6	62716.4	116984	168117	62417.3	72528.3	111197	121886	179622	54186.6	123755	46929.8	121215	116133	34172.7	117531	64432.1	46864.5	151415	86914.5	69374.2	88881.1	32466.4	56195.3	287669	179518	55211.4	52551.6	56961.4	135660	11446.6	76733.1	184461	49157.3	31312.2
A0A090N7U0	392212	465512	1.64869e+06	667116	336555	176197	176555	67937.1	582398	858445	1.21164e+06	1.16e+06	786793	319615	583782	13387.3	725572	3529.16	687119	354312	477148	261659	31668.6	483436	1.88142e+06	281311	494267	591355	283140	12481.2	394573	761546	1.31231e+06	1.91528e+06	835352	911211	964132	695219	157393	343364	738355	334176	611872	428117	2.31593e+06	121141	7921.88	531358	1.95877e+06
A0A090N7U9	156368	147137	135364	88117.4	351158	177313	148437	377451	171386	268817	145383	363694	617147	396200	412848	179952	144469	153134	217879	311745	99567.4	81966.4	173566	173162	161143	217235	271197	212194	143688	311257	71117.1	617421	54197.2	284172	77885	211192	222744	115968	196989	25159.2	25334.3	273695	86821.8	245499	97731.1	165383	527125	396362	87736.2
A0A090N7V5	128137	742866	181218	82521.9	2.12524e+06	331211	993976	66912.8	791742	38325	1.51549e+06	63889.5	586454	146179	371232	56197.7	283318	6.46932e+06	388495	46648.6	36532.4	936125	967617	978219	283660	34463.3	226111	845679	111351	429952	855353	89254.2	592141	572629	2.71223e+06	38672.5	268232	124471	591426	351816	75751.6	99588.8	551957	119962	44942.5	69923.3	191298	841144	355876
A0A090N7X0	43331.1	24543.4	68939.3	67834.5	171947	121464	258836	33336.4	54128	59285.5	197583	46416.6	46922.6	54493.6	31735.4	41217.2	17762.5	94397.9	21987.8	122543	173555	32361.3	212357	19356.4	615634	58865	35679.6	33612.1	218513	23642.6	186872	31647.6	182123	46948.7	32541.1	15345.5	1.11996	46319.1	63687.2	17718.5	218855	53912.3	68846.2	48415.2	166736	28924.8	54568.2	1.13643e+06	163639
A0A090N7X1	25614.3	51954.4	74841.9	7423.82	13146.2	18169.7	28412.5	6696.19	93288.9	31289.7	9619.16	11613.2	18165.4	19866.9	3424.57	21792.3	33831.8	11428.9	13815.6	6916.19	11855.3	12932.6	7678.36	17819.1	13518.5	19479.8	11161.2	5115.98	5826.11	2711.64	33998.8	22428.4	216687	6221.67	15461.7	27247.5	8151.12	3359.29	11171.5	33619.4	15388.1	5121.48	6418.35	8521.33	15561.5	7771.29	9625.47	11866.7	7113.53
A0A090N8G0	285529	476588	593618	496484	391386	284191	578112	329839	363964	211717	412271	137316	233393	313593	244855	259216	288291	622848	356742	411855	477788	1.14614e+06	599752	252623	188594	414289	315236	731442	434548	199121	292344	252445	241446	311912	218925	218812	524134	263543	618819	411820	279269	213122	113144	138195	317266	251974	162520	614118	391174
A0A090N8P3	315416	1.51116e+06	298978	23842.4	61498.9	173598	174672	385914	886779	87425.4	99153.1	234187	848182	189162	18127.2	111146	691197	28919.2	44154.3	61187.2	178551	161653	183112	35192.4	112762	61979.3	176944	1.95673e+06	215152	888615	165812	189561	81247.4	198819	82444.1	49318.8	295461	25673.2	82917	93142.1	91366.7	65177.8	97464.6	212144	181937	176986	243119	42236.5	71346.2
A0A090N8Y2	191177	749172	454253	321818	375633	315435	991315	382881	317667	242330	479230	446644	212861	298696	244255	361919	311612	327224	173176	246877	321418	546656	514190	262826	539670	256650	234131	148164	341142	132719	347226	134917	492249	218356	236820	141195	89814.6	199952	487722	319657	731138	377688	276793	352618	614150	519337	218577	221618	591544
A0A090N900	8.47373	32169.2	12189.5	36142.9	76525.6	24320	27894.7	22946.5	61356.6	21362.9	47316.1	15889.4	241225	6972.97	13111.6	41241.7	49511.5	51346	24821.7	19341.9	28594.2	41127.2	54391.8	26911.8	94656	26141.8	38984.6	16475	12238.6	81845.9	39794.8	16112.8	25517.1	77681.8	41192.2	25778.7	9553.79	57711.6	28977.3	66364.7	36413.3	17431.4	83319.8	21275.8	8118.67	16636.3	163269	38877.5	32551.2
A0A096LNZ9	382572	128176	128161	156113	91325.6	175990	227244	157413	299218	121940	173156	162284	115168	47393.5	262754	113734	199468	191446	147397	576274	475122	151340	182136	72526.6	353518	412511	223520	152873	138682	98421.2	429168	255186	134277	228186	136518	155481	14124.2	26216.5	281838	39769.9	175815	61432.2	89882.6	91645.3	239157	189224	69625.6	176633	164498
A0A096LPE2	991190	3.15155e+06	564616	1.13497e+06	851379	955216	898815	642492	2.55183e+06	1.2542e+06	1.18119e+06	1.41972e+06	617145	596925	8536579	1.32138e+06	9139924	1.18532e+06	4697649	916135	1.89343e+06	988713	2.17924e+06	1.45329e+06	3396118	1.62872e+06	3.19187e+06	1.76162e+06	646779	4.68713e+06	1752517	1.35113e+06	1.21813e+06	3.81515e+06	1.23673e+06	4987164	2.37816e+06	11611429	2.17317e+06	6518997	1.11218e+06	5941857	2.75792e+06	6.55179e+06	2369116	3854423	5442311	2.99986e+06	411218
A0A096LPI6	312560	429122	286887	341879	325562	181366	254772	381115	323537	234411	278472	526369	253437	365880	181832	519596	415591	212349	364252	226657	178888	483115	316851	219815	136553	447161	111224	492227	418823	387250	311477	213535	536351	118338	287363	173275	369290	258517	389454	535914	218183	164738	116290	221142	213242	219921	221485	237299	371242
A0A097PIC4	466614	124893	92313.7	114586	114640	163152	1.14122e+06	45466	466655	47881.3	247998	94166.3	739731	722428	64865.8	138492	438585	131790	136931	177442	113260	131636	541916	441288	877781	129642	42951.9	76412.5	54591.9	78567.2	69167.2	172660	119411	151132	53290	121175	413632	137772	418898	535774	151624	132198	261662	99671.9	135580	188312	178266	187338	149553
A0A0A0MQX8	345762	21515.5	68119.2	445425	65112.2	95137.4	254857	162742	141432	14851.7	81589.4	121127	41116.9	96746.9	86686.7	22297	26969.6	394997	155559	84972.8	11818.2	45812.8	39286.3	69682.6	112797	41317.9	54449.9	1	155627	1	24141.3	648881	69212.7	43251.2	148154	61281.7	61184.9	75286.3	131247	31253.8	15761.8	66287.5	45245.4	34114	9133.21	121762	86742.4	366172	39961.7
A0A0A0MR09	312555	264919	98324	91971.1	118700	117535	118542	58157.8	214625	131.771	57269	291745	312322	215544	135415	211277	176161	37151.1	111997	81411.9	34577.8	232292	354111	162593	65617.9	21115.1	311513	255360	88748.4	371257	116612	68254.3	73482.4	221333	124733	87473.5	126914	139812	149111	217472	58471.8	93672.4	93881.3	82466.6	148142	114145	152667	59415	148984
A0A0A0MRA8	61189.5	848800	71456.9	64445.1	68424	45811.7	427166	55756.4	67835.3	96745.5	153257	17599.2	52279.5	37716.3	52448.3	53781.2	112139	66791.6	7571.75	366816	58119.8	39172.6	81621.4	171373	29421.7	197115	36352.2	14251.2	83183.8	38321.7	57469.4	12495.5	88112	31237.9	42871.1	45849.2	8521.58	17891.2	58193.2	23532.6	129623	18338.3	51812.2	73162.7	69915.2	89431.2	89986.7	43332.2	61111.6
A0A0A0MRF9	5787.43	113265	56360	185144	13416.4	123765	226236	65166.8	81469.5	61625.8	15854.3	231186	271731	6856.93	26739.6	34437.2	22953.5	23591.3	81583.8	21161.2	31489.2	234238	29819.6	71433.3	117142	246878	3711.44	47135.7	353913	241925	111211	79265.7	1.47661e+06	215712	68197	5453.85	56142.9	33299.8	28543.6	73652.5	17896.8	51791.8	6132.98	95911.9	66891.8	33275.9	55883.4	6964.52	18285.6
A0A0A0MRI2	55117.3	294389	126111	81818	126115	125534	171465	61357.9	213973	79241.2	116633	75495.6	188275	151134	129981	67973.8	178739	114237	111565	97814.2	95148.2	52355.7	86131.7	86413.7	181163	77182.2	154226	14279	69835.5	72146.2	114223	45251.9	122156	249520	71987.9	96188.7	55813.1	427176	666326	613588	185496	212314	91517.5	111381	135190	329714	135745	159813	113989
A0A0A0MRJ6	151282	144986	26958.1	494770	65122.8	98223.2	291184	122418	15165.9	163841	111485	4211.13	568121	951976	211854	252221	1.19517e+06	288446	86513.3	135121	197848	141436	371172	177126	289647	371440	261914	361582	119571	18717.7	219191	63421.1	455932	385773	293929	515281	238422	241225	964272	488146	619352	363673	24912.8	315574	576646	422299	111294	331792	321593
A0A0A0MRJ7	227156	2.17973e+06	127498	175218	15496411	5186393	9515497	1.95799e+06	6.45195e+06	69671.9	3.34386e+06	24877.1	6111529	98491.3	199582	65622.6	513298	122116	36141.2	15156174	28468.6	116985	124815	24291.3	152481	21113.3	7255228	112919	13312869	169576	58171.4	49891.9	234979	352719	67334.2	78415.1	37542.5	182119	481775	1.17612e+06	221239	36632.3	539878	45689.1	49756.3	74566.1	95871.2	34727.4	126872
A0A0A0MRN5	313286	71271.9	396871	25855.3	24447.7	116872	46141.4	14714.1	218476	219253	191124	361945	217615	41111.7	189175	541412	34657.5	46949.7	211570	2317525	39972.2	761619	1784617	268587	314254	514889	22862	4193.18	248143	21444.2	1.17338e+06	8553.66	318418	28411.5	231886	44178.2	316714	218143	38416.2	231622	54324	736258	6868.82	197147	111771	39329.3	117392	741183	346446
A0A0A0MRT6	39872.9	1.18931e+06	134352	1.17799e+06	3372717	383160	1.15382e+06	174862	1.19317e+06	69775.6	333163	121914	182946	913149	116481	126174	213516	1.11615e+06	719212	135470	164361	1.66147e+06	211159	332993	168815	662592	96374.4	1.23699e+06	959418	51122.4	131771	345238	55194.8	81893.5	86115	58923.9	326451	682942	128414	112893	2.18221e+06	211991	282713	54354.8	77567.9	57721.4	1.25895e+06	117816	512770
A0A0A0MSA7	424536	613194	756559	511718	561680	217532	686137	412179	937928	751894	254652	765584	618398	492915	1.18985e+06	166388	1.37564e+06	512212	795900	555852	411581	159874	125217	676469	317511	483736	2.11553e+06	844626	179131	1.13136e+06	884947	1249482	1.52785e+06	785430	2.12176e+06	3.14175e+06	2.91248e+06	1.75191e+06	762586	421299	369692	812248	382415	682544	257373	457171	711792	116993	175149
A0A0A0MSB8	51891.1	93433.5	134584	127452	56553.2	72342.1	141319	52768	112894	185880	79829.9	34114.4	82837.3	48125.3	1	43559.7	341875	148111	172957	98714.3	138535	1	23611.6	197894	21295.9	36261.6	17727.4	17941.6	41848.5	72121.9	213122	29162.5	61818.2	2376753	66565.2	31121.9	87815.2	58996.3	2.84234e+06	1.19553	147185	67571.3	64786.5	18981.5	111343	122121	29896.1	124163	179186
A0A0A0MSC8	113921	111370	15111.9	119294	54318.2	47519.5	115132	6674.14	82521.5	85563.3	1	56115.5	869544	46119.2	124582	152983	219916	1	213813	1	151187	179576	51125.4	1.11353	4379.38	61378.2	41965.2	154154	53283.4	32554.2	179725	37144.2	95815.8	148555	39511.3	32827.4	35422.6	116316	23290	256732	99677.2	146122	141826	82755.1	77152.8	121376	118471	133742	152253
A0A0A0MSD0	171321	296658	118111	116761	121475	87846.7	156149	33419.4	283182	137443	6681.72	125884	284413	178354	35647.5	186673	386188	96514.1	74247.5	139812	177522	272632	114817	418751	21169.4	31235.6	331112	137719	145961	42257.2	49756.9	197582	91491.2	143162	111944	68176.2	37119.3	89211.9	83789.9	313483	748864	184825	133412	118153	158949	132692	211176	227292	246128
A0A0A0MSJ0	122973	124173	21399.7	95215.4	183454	45242.8	47621.4	223877	3.76211e+06	21975.7	114746	5846.42	218.681	112856	1	72482.2	41139.9	61881.6	7987.58	133340	86634.4	521377	154271	42144.2	55516.5	92738.2	7533.74	1	13246.7	84522.4	4661.67	1474.93	95213	1	123750	36995.9	36792.5	71518.2	18978.3	227750	75721.4	37111.8	33858.2	34125.3	148732	66172.6	82932.1	5181.48	84765.6
A0A0A0MSW4	61387.2	132664	359366	131189	351138	563418	378682	418378	293924	166377	162879	461717	521117	541915	198183	119934	114619	131713	274194	472472	138488	88456.6	471319	111864	217500	245730	832932	339715	157328	58113.8	167796	83324.7	152516	319389	325923	119894	71497	262295	194882	274129	141364	68147.9	266329	157767	453986	131743	79375.7	239461	324681
A0A0A0MSX9	58943.4	71911.8	63428	142612	111685	121653	76661.3	113116	84341.3	85869.1	154812	113258	132414	116669	127534	115112	76586.2	145558	112686	126881	99111.7	193756	181355	84811.6	75819.2	112628	69932.5	59892.2	121722	9291.39	114159	67938.9	85266	47859.3	67123.9	42998.2	11219.9	3213.49	21695.2	41525.6	153464	83129.9	28991.5	31636.6	124982	75831.6	99751.5	115324	138755
A0A0A0MSZ8	61933.2	196532	35132.3	46483.9	111183	33491.4	277575	69258.9	3.76211e+06	49449.4	69111.7	29127.8	84652.1	7452.22	125646	71945.1	291632	77257.4	129198	21385.3	73164.2	21172.6	82123.8	191248	32911.1	77171.7	241143	18435.7	68512.7	58467.2	153828	6883.67	6141.24	226599	116119	152114	2.84931e+06	318544	64279.5	236938	192184	132633	21658.6	25146.2	246111	234344	549652	185373	21578.5
A0A0A0MT20	18996272	28519216	21516178	6159434	9193358	7964262	11973359	13497717	16791752	13172355	9384323	3.56111e+06	5.86474e+06	6946566	11394172	4429158	11911685	6671787	6994617	9134791	13863155	15836565	3744826	7.48123e+06	26215484	11815153	3697812	37121372	8912861	18998638	15355437	22549616	17217111	13762421	16461714	6.23951e+06	15914385	3.81699e+06	5.21681e+06	3.57161e+06	11111931	5.85197e+06	5.73665e+06	7.22142e+06	8763383	6169121	6.11186e+06	7141167	14329189
A0A0A0MT32	78319.4	22512	96853.4	115379	79619.3	71932.7	76819.3	99451.2	151596	74352.6	4937.55	1	97282.1	49416.1	155153	94893.9	183177	119256	116193	66122.5	82941.6	21993.8	178727	69155.3	131187	9921.36	155858	4334.57	78563.5	122782	154299	75335.4	74933.7	254297	195418	214181	61889.2	296211	219512	115891	354174	196425	121912	224684	187614	225749	136215	122919	218292
A0A0A0MT83	71858.5	152115	118216	218813	97673.2	211156	114118	115142	111155	175952	265160	255132	222915	118466	142851	218736	135765	211915	177758	232558	222185	146293	149972	161888	217875	217115	155145	113961	254743	121419	147495	176898	131240	273554	87184.5	152427	89487.3	173185	1.42212e+06	175536	183181	148756	237331	177391	168319	113596	124842	175497	135515
A0A0A0MTC1	45665.7	71329.4	29641.5	145485	179125	331388	214789	174312	3.76211e+06	29113.3	237583	18737.6	9366.84	138640	6371.11	127348	39992.7	118182	58275.4	144117	86133.1	39338.3	94532.8	121668	27181.3	22175.1	21483.2	84192.3	87193.1	41894.4	142813	173362	41893	2125.17	53461.7	27971.4	47862.4	2.16111e+06	3431.48	138669	194615	8568.94	337739	2647.75	36119.8	61591.4	16824.8	21357.1	184474
A0A0A0MTH3	425231	113615	432119	887688	186764	535138	188913	727185	68813.6	631755	677616	536113	653285	369260	193735	1.46223e+06	114417	996433	1.39599e+06	713753	911345	212474	391157	288116	351972	638795	78257.4	146876	679338	255111	426632	811524	739587	1.19499e+06	346512	2.31781e+06	381914	61122.9	644372	315419	235751	279341	136762	271899	438717	213181	559362	812211	385815
A0A0A0MTH5	48127	298987	98714.2	79969.6	1.18372	42137.5	131612	27675.5	196572	43558.2	25416.2	128928	1	1	237181	6283.37	326286	71281.2	29928.9	62898.1	421225	19887.1	1	38688.7	724513	194149	59628.2	47115.5	36392.4	89944.7	311720	132513	55933.9	144138	194482	62357.8	39779.2	151135	144270	168163	692636	21348.8	199792	9277.97	125678	169213	92929.3	25591.4	78245.7
A0A0A0MTJ9	71994.3	96272.3	87181.4	83613.5	89537.2	77962.9	112176	43444.2	54195.4	75253.6	148479	8811.76	16818.5	65155.2	111988	99774.6	154492	96158.7	21914.2	125549	156371	68484.6	84973.2	68172.3	126920	74424.7	41361.7	77837.6	72121.2	112117	139474	63162.5	65991.8	119381	51815.9	1	82181.3	44611.9	379372	87312.7	131714	65392.4	178883	77827.8	148121	213795	111698	56848.3	111466
A0A0A0MTL6	418118	163944	58677.9	298939	336397	322688	1.15877e+06	153751	279374	311823	249782	77965.4	23321.4	66959.6	147374	432112	576416	292312	145574	314485	169711	513312	138232	182849	786169	78495.2	71134.8	131565	111119	361714	143169	56615.2	111615	152938	35515.7	389316	189426	226827	1.39883e+06	451211	381354	148878	372391	178785	243358	193664	79571.2	243851	131420
A0A0A0MTN0	61191.1	521119	1	176797	82218.1	54312.2	315322	1168914	263564	184184	268278	43493.9	72155.2	78142.4	75835.5	185546	165917	156117	93682.2	121220	114139	64239.3	98865.8	287329	28915.2	142181	434918	256231	46483.6	256949	131371	58236.2	149625	513361	248978	166912	323195	1	546819	731298	291711	111394	184618	11164.7	139613	412956	113133	93877.6	231151
A0A0A0N0M2	15816.3	28444.2	737822	31977.9	979118	61254.3	34534.2	12791.3	12758.5	51143.5	256298	1541.2	11945.2	4185.76	28164.1	28926.7	54251.6	37327.5	51419.8	5262.44	16214.7	15798.2	21211.2	59115.6	37971.2	78915.2	61914.1	4951.39	7180	65871.6	19186.5	11432	1619.93	215647	4121.24	75435.5	8684.39	119258	71413.2	112762	1221.32	117698	12832.6	274954	314328	282179	21683.8	14842.5	89239.3
A0A0A0U836	1.71522e+06	338131	1158824	1.14983e+06	1.2413e+06	1126766	291422	1.41611e+06	649788	1.71756e+06	1.31797e+06	1.58711e+06	2.18336e+06	1.16526e+06	959114	1.13328e+06	378614	771262	743573	749589	1.26136e+06	1.54397e+06	1.13965e+06	832319	511189	1.77759e+06	1.19864e+06	1.68139e+06	1.18149e+06	484133	1.56548e+06	812711	925587	634499	1.75653e+06	1.12382e+06	925322	1.11118e+06	617161	373751	1.1213e+06	515183	753697	495944	991535	524115	748152	1.24994e+06	986795
A0A0A0WGI7	662912	194118	128292	386271	441276	341424	619162	485116	911288	361683	1.25626e+06	135912	338525	682567	693112	819389	494795	467167	211366	389175	1.45163e+06	268176	1231812	658611	1.17288e+06	387338	433789	455185	541165	318957	378516	374122	1.13198e+06	126594	916893	293116	716775	256164	641119	384298	1432828	421121	671177	411582	1.18834e+06	1.69863e+06	611117	641997	651541
A0A0A1TSG4	159647	68792.6	24645.8	111344	131557	55176.5	121112	59818.2	281728	83661.3	81342.3	176413	176612	143817	63386.3	111216	179584	88974.6	41971.7	111619	72333.8	74414.1	84318.3	74191.7	113477	135150	46955.5	124819	87454.1	63851.4	77954.7	98621.3	13614.2	62997.2	136181	58294.5	115884	141819	92917.8	115112	36246.2	111912	68161.2	115883	153196	157685	122122	87179.1	94135.6
A0A0A6YY99	1.23124e+06	2.11724e+06	1.41111e+06	613492	1.19983e+06	1.11714e+06	1.11113e+06	1.27954e+06	1.28829e+06	1.4739e+06	471624	798830	647112	871949	925395	529136	3.91756e+06	584816	711170	789971	1111691	4.35217e+06	521125	939583	3.21141e+06	778250	727714	2286373	853292	2.24475e+06	1.33688e+06	862216	729790	576316	1.13261e+06	635952	727167	771492	1.42848e+06	817519	613271	1.26792e+06	1388686	1.1842e+06	474475	1.33513e+06	826566	848882	641867
A0A0A6YYA0	463368	231819	112837	169949	484977	167757	185279	182237	125937	557257	197320	171131	529782	278989	228614	296473	85711.2	232173	161515	228112	147962	341639	156552	185172	176918	188575	124317	231156	191461	145656	163992	442399	459693	114861	112856	271799	219320	151192	188223	23141.6	172263	114192	191436	32691.7	212537	77779.6	211187	179374	185870
A0A0A6YYG9	1153111	1.75862e+06	1.25268e+06	1.26522e+06	1.71468e+06	1.74715e+06	2.51772e+06	1261591	2.11152e+06	1.36981e+06	2.18678e+06	1.122e+06	1.18252e+06	1.29445e+06	1313452	1.39387e+06	1.47791e+06	1.17911e+06	1.33755e+06	1.41663e+06	1.5525e+06	1373276	1.63419e+06	1361117	1.95234e+06	1.56365e+06	2.53455e+06	949184	1.74253e+06	1.47733e+06	1.67117e+06	1.31313e+06	1.46812e+06	1.14162e+06	1.41633e+06	1212793	1.16352e+06	1642477	1.68387e+06	2.19333e+06	2.15711e+06	1.13579e+06	1.82439e+06	1.12582e+06	1.89856e+06	2137999	1228184	1.19538e+06	1.45647e+06
A0A0A6YYH1	264547	479681	263384	142222	328176	75813.4	914991	151219	518832	85176.1	128342	163439	56736.2	116475	211725	147666	251957	173740	151722	171936	137153	113138	127615	381161	165790	118516	191572	175799	95169.8	241818	221798	38328.8	171479	99595	139529	135865	529316	174157	394326	345834	254721	117959	275415	332491	278648	245574	214152	156364	312557
A0A0A6YYJ8	1.47377e+06	1.23513	3286.45	2985.19	614874	8338.11	322294	4182.25	286184	357168	3285.72	21214.1	317142	272962	23461.1	21214.7	217192	4512.75	489752	37879.5	81133.4	76885.2	5778.57	84225.6	336342	412134	11165.1	37165.1	17596.8	47649.5	91562.1	3897.49	17517.1	124577	1	6393.8	235669	224427	113897	229700	155367	121994	169116	119695	196545	117172	51663.4	1	419941
A0A0A6YYL4	146717	444136	341161	145862	386696	178716	365796	81127.2	432852	111930	218729	19365.1	373698	296544	144472	121993	131916	191522	332651	153258	274156	387682	281984	332416	368346	215818	231268	132595	178111	281519	325439	132154	365689	351182	324512	26975	359757	56175.8	611986	339511	298642	181822	594736	139239	314415	386312	84428.7	116151	238941
A0A0A8JCD0	318215	3.24113e+06	334414	24661.2	127555	394618	61793.4	225829	271131	91376.8	112366	216859	88925.6	1.91161e+06	15666.8	96988.2	111128	8998.54	42899.7	57241.9	32538.6	8791.43	51247.3	159223	189756	69292	111673	331317	117818	363616	59563.7	148746	418826	66121.5	1.17178e+06	1.69113e+06	361612	1.47911e+06	3.13559e+06	426995	165912	246287	29144.3	276196	1.16353e+06	2125476	866734	6789.51	611578
A0A0A8WFP6	67773.1	685172	111251	3.41145e+06	957267	5142.9	1.16912e+06	741314	551225	391812	961683	319742	133699	463223	295765	998126	1.11724e+06	3.55614e+06	53543.9	1.27414e+06	532765	67734.6	131499	185172	186580	314893	31411.4	112856	467764	1.11144e+06	129113	282418	197396	969967	218668	115122	119118	175818	911247	553136	1.11417e+06	216149	559761	11217.2	658243	311623	73125	129127	51998.5
A0A0B4J1Y9	428467	1.27931e+06	546421	736382	431167	262832	489419	785189	497196	455992	633311	198151	281960	327281	879866	362790	1.75215e+06	678427	549983	479968	417182	1.21562e+06	565422	284149	332186	268472	419148	521725	316115	521377	576754	355757	441432	513960	247738	446651	626494	931672	878562	711264	691767	256194	523411	519154	493264	511764	312876	487282	241970
A0A0B4J1Z1	387253	724458	311850	117676	146913	183469	666139	88723.3	622195	139300	141179	66462.4	49342.7	92471.1	419586	161482	1871872	125851	211824	73248.5	317273	325168	119518	85148	111343	211379	431629	162175	92389.8	177558	212971	93593.5	128758	183172	118780	63518.5	91148.1	113529	517124	511528	351115	142247	521863	198727	477415	571471	81574.3	337890	111489
A0A0B4J2A0	246118	951553	485983	121747	27325.4	72388.9	54734	451521	778895	296491	64965.6	81881.6	71619.2	67825.2	2.81284e+06	84463.8	692134	97491.8	28817.2	64133.4	292765	165311	76962.2	22316.9	283267	241519	69319.4	445414	51718.6	813274	1.26247e+06	211947	149383	295922	468245	165737	236514	45845	971154	75411.2	315317	56922.7	18965.7	44538.4	99869.9	123683	97691.1	36772.4	84921.9
A0A0B4J2B4	95941.5	195755	1	96180	162652	351591	574671	94522	15281.6	159933	189643	159185	178218	218141	99174.2	159922	67691.9	415467	173517	142587	285383	88784.5	379570	149497	192228	121197	161579	289458	193665	24119.6	42689.8	76172.3	87411.1	127317	37813.8	99540	93896.9	95925.2	136420	155943	256196	168780	182384	198969	418226	211840	146121	121469	151280
A0A0B4J2C3	734941	182245	741939	747727	261255	347285	126152	272284	434230	326190	614238	318358	267844	155699	444551	299857	417752	381735	325436	1.11546e+06	357479	853996	468129	218647	387524	144793	351225	1.93214e+06	352525	241185	239795	217111	411597	391511	244429	162689	631152	291143	258174	269273	432454	273146	428986	145142	346911	455196	184727	874153	321376
A0A0B5EEB2	1.56785e+06	421111	863542	831725	1.19892e+06	3.61615e+06	666461	1.31381e+06	849672	1.85117e+06	1125646	1.54746e+06	5228327	4122677	447196	657139	133983	843337	285968	654626	461889	1.11995e+06	361940	1.41133e+06	2.46184e+06	1.12514e+06	691238	1.35262e+06	2.23859e+06	1.26722e+06	476433	723226	769417	385466	789179	1.21771e+06	1.11777e+06	497676	641414	711616	652963	1.15874e+06	771221	711234	438957	711813	1.84526e+06	1.26488e+06	1.87111e+06
A0A0B6XK00	321796	322740	624773	185437	437329	146619	118791	219724	713566	343394	162112	261416	229967	213981	234148	211613	315515	159412	249954	119714	267916	279334	144336	536917	249155	326829	521735	74179.7	242181	349493	135579	216738	253115	165147	281562	426113	434917	661762	348213	652619	273249	623125	682126	658642	271339	419265	689424	174216	187314
A0A0C4DFN3	9195.79	39977.3	21111.8	116116	25731.7	26448.2	48841.4	9163.13	45692.8	15112.9	32171.3	29431.8	47873.3	11112.6	29971.6	28373.3	163918	129531	29396.3	61173.9	31195.6	44656.2	43125.4	22413.1	28218.5	21633.8	24614.5	11395.7	11548.8	37414.3	131471	47792.3	39633.5	28471.6	74461.1	69287.7	35245.8	191172	11176.1	24634	92257.6	63945.9	42131.3	11247.3	162737	23167.3	93322.1	111858	75559.1
A0A0C4DFP6	324398	1.47183e+06	789747	911611	1.56728e+06	562425	731192	1.35216e+06	1951884	716642	1.11536e+06	698288	411775	1.39213e+06	751133	711593	569778	954245	844392	1.11131e+06	1.21446e+06	497149	829539	1117627	857453	473546	2.25349e+06	847617	1.65817e+06	1.41431e+06	1.19711e+06	781387	658187	463187	1.33741e+06	847272	1.83246e+06	2.13853e+06	736274	866156	582176	783169	1.23196e+06	722138	658546	1.68992e+06	719988	982379	683371
A0A0C4DFS1	342466	657132	725312	366716	346715	97441.5	281363	326173	1.47172e+06	318739	238928	373911	199212	316515	178676	311623	544161	323912	337158	328897	411472	1.18113e+06	521190	491313	148385	397424	419729	716215	225253	387368	317289	352749	748585	635989	414655	121662	277182	187392	399129	677534	432566	1.31662e+06	618311	366768	344334	277942	311942	345912	533136
A0A0C4DFT3	76224.8	45191.6	467915	9199.99	25617.4	132952	57461.9	9551.2	45692.8	279171	133654	266220	63818.9	11379.5	41376.2	191948	164713	777866	38611.1	197474	452261	329743	116562	5444.14	163722	116825	26619.2	377700	381448	43273.9	948199	28751.2	87167.2	184895	57953.7	39564	581122	186137	639515	282732	58934.2	517312	254389	781494	1157.96	219153	7147.86	551514	268811
A0A0C4DG14	35432.2	36123.7	115743	34231.4	29568.7	657314	53111.9	51198.4	182189	7151.45	31613.2	22236.8	38246.2	7153.65	9815.77	18212.1	9511.96	34600	21658.8	17269.4	21352.2	38216.1	29894.2	33211.6	21522.9	15542	36267.5	18183.9	7314.67	8721.87	54149.4	21181.9	52121.2	5494.52	21418.9	49529.7	14352.5	19117.2	33184.7	36186.3	62542.6	6796.56	19311.3	11771.3	15784.2	42278.5	15643	22572.5	14811.5
A0A0C4DG40	95153.9	416468	3.83476e+06	25119692	137769	37363	412647	39529884	578795	449119	112198	69556.9	8464486	112435	319891	55591.4	384242	21394152	194222	161711	263593	2.41634e+06	237192	279221	32978.6	63717.5	386554	75971.9	18963721	123244152	117846	119111	111877	6.86799e+06	181559	111598	336114	681314	564121	488964	174728	281114	281563	124119	126113	194852	61945.2	81781296	125623
A0A0C4DG84	94574	91722.9	11816.5	145316	23165.2	113552	92991.7	19139.1	119222	529777	7919.21	383694	37469.7	41626.9	156186	152242	216787	127558	341529	17985.6	156.713	325174	88774.5	292992	218639	12813.9	155763	111626	16556.4	7415.85	24634.4	78852.2	216818	17198.8	121447	323267	88477.3	286993	213150	58761.9	118194	45257.5	37216.6	69673.6	16966.9	111557	87178.6	53586.6	3142.63
A0A0C4DG89	341669	331325	272214	221495	272363	323266	249372	343172	1.94372e+06	141256	585914	216573	275373	319966	185991	489124	361199	676199	911189	162181	216230	326367	319724	112282	71619.7	315715	153772	114918	221534	217248	262495	149366	339276	31689.7	412662	78937.5	221797	75991.9	752657	96167.5	325388	254532	472842	516117	815184	888814	159891	178561	288651
A0A0C4DGG9	164432	192476	146269	312468	34471.6	154876	159374	43882	318471	34913.7	151364	352887	281788	247854	21494.7	52123	172798	89784.8	27311.3	425526	49282	478671	51412.9	96188.7	381871	211441	38834.4	192575	386194	169514	22453.2	151712	343442	262642	152416	86267.4	156796	75251.7	2.84234e+06	87371.8	488550	57358.8	238174	77219.1	26558.2	122185	226458	45924.7	255853
A0A0C4DGH0	3.76214e+07	115266568	154365568	89279784	37318216	9919915	29411961	217282	2.53116e+07	71678688	51188714	66952.8	117612	91522.9	25857158	71736721	66746864	43242532	42612916	93275872	81331416	237612	228319914	85748952	4651733	21215884	127499148	354517	72815776	184396	88216121	354162	91413232	461591	212840	1.74116e+06	3.37992e+07	13485856	1.41171e+06	7284124	48256412	6251684	319162	8786866	21695114	11218816	14114491	141595	99652824
A0A0C4DGL1	611732	161478	161551	134135	91115.5	126313	184396	113112	61515.3	283224	223971	383175	169962	117636	112477	153511	1415136	155572	51787.5	116138	33596.3	114333	288164	151828	176671	221322	61578.4	137942	645769	411286	119199	181954	261536	294585	115821	54117.8	155712	2297889	855343	816218	552282	11773.7	6891.37	24548.6	233627	1.75215e+06	311462	76188.6	127393
A0A0C4DGN4	368627	61385.2	179616	24491.4	46315.6	65732.5	182196	78219.4	51217.6	61414.6	99265.9	69331.2	411522	442257	32398.7	81873.7	32658.1	49891.5	737.718	36612.2	8746.75	71982.5	91217	71391.1	55857.5	19819.2	39646.2	51755.9	95387.5	11172.6	11991.1	76216.4	54832.4	84347.6	265815	134362	51187.3	289589	111159	413868	61236.1	266494	112583	217448	215142	79735.3	31973.2	65246.9	413272
A0A0C4DGQ5	213782	167116	228856	533731	534167	554316	228675	448414	219453	559535	414296	529453	691566	642692	324613	575370	445549	539132	499936	581297	371718	441888	649742	314343	481172	487557	438383	412187	511436	213790	475433	461311	413447	713383	348119	313779	237232	221275	253489	361926	364314	317661	256932	356572	465394	291719	461111	495924	518371
A0A0C4DGV8	88378.7	81713.9	69512.7	2.76735e+06	59412.7	18993.7	113217	16627.3	217812	431176	193715	293239	45250	131478	96658	69283.4	175118	119486	34361.9	751.167	34434.4	71467.5	395836	78371	72961.4	336951	281672	457435	22431.4	187683	17945.2	198200	1	1	26111.8	34961.8	28319.7	45453	183813	83921.5	41457.3	114349	49792	181927	69835.1	18979.7	95496.2	151715	26385.7
A0A0C4DGY8	65511.7	41895.6	71111.3	61579.1	73799.4	43916.4	151179	111765	282990	93114.2	32835.9	35119.2	41738.9	121550	423336	56327.8	379712	44511.8	381797	81771.2	368252	63932.3	72141.9	41516.7	14138.2	58498.6	111698	63622.4	46179.3	41149	38876.8	48361.7	138712	353178	62747.5	41388.9	38617.5	136825	256458	119262	61812.6	31126.1	137912	31587.7	56162.2	87448.2	61161.1	66999	74493.9
A0A0C4DGZ6	946181	1.16543e+06	474232	258491	357696	215649	317668	263648	2.21746e+06	157187	171757	256914	443699	249886	163799	285814	491463	239524	295716	135129	163560	383434	452838	277136	129123	117719	1.14313e+06	236539	264660	117123	273915	79276.1	113138	141999	139317	221639	946113	348378	1.97435e+06	631987	295270	479918	3666151	523146	149113	449526	99986.7	242212	114154
A0A0C4DGZ8	36221.8	117376	259714	318695	1.16711	516771	565938	229949	3.76211e+06	141384	313997	258333	311122	121114	75481.5	431281	351151	232193	1	4345.59	239771	284891	614787	39787.9	153785	38134.4	71614.2	658953	716163	197676	315671	344938	1	819842	263217	1	124720	1	991125	217879	248175	527768	295525	13535.4	36137.5	246815	112342	88994.1	12499.8
A0A0C4DH07	1.29262e+06	528548	854248	732452	534340	1.33413e+06	623413	1.41813e+06	278148	1.19432e+06	1.24474e+06	1.36391e+06	1.15265e+06	1.33692e+06	584653	1.12786e+06	269558	1.14962e+06	1323333	1.78162e+06	1.19319e+06	2.12156e+06	455267	1.35239e+06	1184126	1.14291e+06	1.96389e+06	1.73254e+06	1.13611e+06	514584	675725	1.88799e+06	546790	561262	655120	782257	1.353e+06	284381	84116.6	123253	216275	1.53266e+06	288252	1.41711e+06	332632	428743	794776	1.15612e+06	832452
A0A0C4DH47	26513.2	1.11192e+06	61711.5	62515.6	45612.1	76858.2	156124	38886.5	2.75165e+06	2.29575e+06	124682	274578	27876.1	48347.7	141161	112277	29687.2	83391.6	84874.9	76419.6	86132.7	66415	132154	49454.6	72528	88390	69219.1	114928	573120	58846	19588294	38111.9	78916.9	122340	64815.6	15145196	711434	63548.4	77769.4	56843.3	218484	11775.6	67359	25358.4	129722	59263.8	79646.2	91144.5	79927.3
A0A0D9SEI3	1.58699	11616.8	1	1	11529.8	17778.4	5982.25	7628.7	85188.9	1	22496.3	1	2233.13	7312.57	1	81654.7	116643	21351.9	113311	1	26391.9	12768.9	138648	93856.4	25217	1	13333.4	8331.79	7569.15	19513.8	11432.8	21122.5	1	59691.8	22745.7	22471.1	31428.5	54754.2	78282.3	43384.4	76134.4	1	31179.8	2947.12	17444.1	39773.6	3955.31	9151.64	1
A0A0D9SEN1	1.62374e+06	1.43739e+06	461921	558900	471117	411916	814814	711122	1.31854e+06	953827	446917	1.11672e+06	638532	674778	363141	587141	477363	417725	716767	571174	687326	1.66881e+06	164288	774156	377128	316881	1.18651e+06	311111	488515	551272	648178	613859	799494	713988	923740	1.31911e+06	786582	2911324	3.18887e+06	313655	861919	3.11749e+06	1.72923e+06	1923182	975816	1.84616e+06	382651	741916	741861
A0A0D9SEY1	354156	224882	395811	515831	117785	493463	248623	411888	219793	481182	134112	462716	541141	252494	113991	287555	179861	162333	212457	298527	146645	715186	242639	746384	127591	385851	288730	324446	394877	32315.9	162524	693925	113245	211669	522135	316796	346615	231258	72171.4	169569	74599.3	317154	22381.7	239379	95892.5	166447	611868	282188	189576
A0A0D9SF53	316153	244831	297232	286159	311592	334566	262919	293629	151177	419737	428142	414225	412496	246149	251986	314974	223939	281546	319681	366520	356728	167213	468673	261977	321764	385118	269246	373112	289153	176648	293114	258722	221686	227822	211726	188136	222860	244279	411736	215612	334288	238162	176771	217345	316196	178467	254887	318758	276743
A0A0D9SF54	243981	313360	182267	361697	351232	391199	371134	382158	491353	293392	299116	322161	519327	391147	152828	271984	237125	379697	258516	284834	353912	316699	391960	382958	386317	234132	267556	329492	378461	151642	233436	253152	238699	235212	199368	211257	132894	113484	318836	366269	315815	225166	396395	257912	312112	238972	276423	265616	265958
A0A0D9SFG6	842.967	39331.6	37156.7	15161.5	35868.1	61529.6	35811.5	38724.1	139118	31618.2	23646.5	331711	49146.6	58455.4	21722	97282.7	32135	15183.2	16371.5	21132.4	37379.3	86287.2	17718.9	28291.1	128142	41694.8	11544.2	23236.9	197155	33191.3	12679.8	22991.3	19511.8	24598.6	3931.44	33587.2	44696.5	12833.4	34119.9	1.14926	9423.37	13767.1	74943.8	72186.3	18671.2	16638.4	13712.6	13491.5	23427.6
A0A0D9SFL3	476134	763132	189546	225632	174582	212539	224653	355247	128676	282314	297618	227817	241276	119847	323631	126958	566219	225156	435134	358552	211195	1.22337e+06	311682	321975	173355	281133	355980	461932	1.21113e+06	179919	197833	241775	396328	321819	291918	148273	121424	13115.6	251992	52815.5	146364	35591.3	121335	62821.6	175527	47181.9	234183	191143	295424
A0A0D9SFP2	358815	151219	166954	171755	181311	157185	178122	144287	153111	183513	194692	193192	219696	376877	216642	235213	125858	152115	158635	162598	116913	256313	315839	114860	126418	169526	211142	72181.7	241384	115152	132422	98894.2	135187	85412.6	131176	111153	79175.2	914796	141819	149552	275816	483244	258462	446515	152188	226490	94481.4	137866	187938
A0A0D9SFS3	33517.3	61962.5	244183	161522	76371.1	79896.4	188842	43719.2	4.66153e+06	78814.6	187315	44493.8	73939.3	48972.9	45115.5	51941.6	114411	45481.4	63111.6	189920	212211	381818	69993.8	46598.1	51368	233286	41198.9	14851.5	155872	819492	28576.9	423524	178629	142185	554475	2.19426e+06	1.39361e+06	325953	1.63716e+06	115184	254292	311878	44452.7	1.33184e+06	153318	96981.6	211912	46244.1	62873.8
A0A0D9SFU4	121342	155571	117819	131159	131726	154538	124811	136919	163538	81986.2	142267	117886	184627	166261	316816	131422	46896.8	141895	99945.4	156183	89667.6	98429.8	86122.3	86555.1	124890	126358	56854.7	289415	113119	85121.3	119525	94362.6	137773	221546	53141.4	36481.8	112512	82274.2	1.13186e+06	191559	344155	111378	112113	129379	129486	91895.2	211934	211374	63148.3
A0A0D9SG72	7553.54	1.67942	28212.7	27111.7	17431.2	43421.7	25129.5	11776.5	78862.7	35231.8	25173.3	34812.8	46715.5	21655.3	71381.6	21515.6	56513.9	25277.6	37482.9	41397.5	37191.6	33243.1	14567.8	19112.1	54945.2	61113.9	25913.1	21999.2	13118.7	13839.8	68658.2	63763.4	9972.73	44544.5	21936.1	8317.39	6829.17	14223.8	298472	9759.72	8494.22	29367.2	41115.8	31114.5	31572.7	14725.1	58199.6	31121.1	46814.6
A0A0D9SG77	342419	575549	571179	281512	245352	63969.9	471635	212956	815414	214115	357119	421452	2.15176e+06	453767	353163	221177	368888	499541	1.15131e+06	1.18195e+06	256379	1.17162e+06	659641	426320	311817	1418983	315117	371941	215546	266320	479818	348846	121683	413124	216295	115892	339265	283264	579254	265953	172263	172181	61744.5	559911	341492	231697	376836	1154198	115219
A0A0D9SGG1	46794.9	117947	72331.4	86814.7	31459.4	57781.3	98281.2	61366.2	112481	121936	91721.2	74454.8	53353.3	21298.2	65113.2	222240	126836	64235	252773	65814.3	121647	39225.4	73691.4	23218.5	62731.2	34869.7	97114.8	121555	53311.7	68150	48533.4	84219.1	31859.5	12176.2	45889.7	24285.7	41998.6	71159.3	184637	56766.4	62629.8	18132.4	33115.9	28165.2	73922.7	91829.8	21582.3	61774.4	61237.7
A0A0E3SU01	617152	371488	284791	177139	658216	1.24229e+06	564862	481300	631212	484818	468626	441184	569170	759382	77849.9	211133	336659	115279	114600	228847	111581	631676	769217	1.83932e+06	328147	196628	411287	187292	781179	756913	171185	413257	362577	129111	586167	666747	1.15172e+06	1.15653e+06	525439	567689	397531	641468	419914	637467	551128	742193	522423	311183	1.21912e+06
A0A0F7G8J1	75262.1	185972	251120	218818	73894.3	45194.6	89352.8	33981.4	522499	187261	14412	25195.9	167813	173574	419390	77534.2	87393.2	211845	344373	151157	271723	95312.9	54177.8	1.16347	19743.1	97791.2	88183.3	219942	79121.7	253274	242739	112517	492833	378158	225279	152412	113828	214124	67484.1	75142.6	16539.9	26757.3	111672	38349.7	41294.9	53316.2	183711	231294	112112
A0A0F7NGI8	315622	176668	183865	211772	578492	293155	328250	344388	229756	95113.3	173469	96787	78513.8	231567	134317	158567	541285	216619	542567	217217	311882	325287	211876	191311	11891.7	248595	127419	239592	173477	841612	219713	81119.1	591713	456218	298796	295695	289255	339211	416370	281573	283265	118322	355457	334191	124164	316463	215130	314547	342213
A0A0G2JH68	342588	489197	216526	381285	551895	363197	821648	241374	511749	254764	1.11263e+06	417720	195274	291362	57236.7	414499	227219	1.17727e+06	317534	1.14129e+06	192388	441658	238517	414517	395611	971434	1.12152e+06	411392	516822	199259	166255	214575	763676	241313	461981	367195	351795	116549	882818	558592	383758	28935.1	295670	514192	551574	161418	263148	188433	413817
A0A0G2JI43	25642.1	22319.7	41141.5	17945.8	31863.2	22744.3	48941.5	11389.3	91641.2	15933.8	25977.2	11455	12252.2	7851.23	25662.2	14545.2	22681.3	21735.2	21223.7	7232.19	51137.1	125651	23639.5	3937.62	5574.75	9121.19	217.119	9122.67	18212.2	11577.3	27366	11971.4	23783.9	17511.7	31415.2	1	92435.1	1	31521.2	57131.2	54691.2	26837.4	52141.6	16696.7	39186.1	57521.4	13311.9	23526.9	74776
A0A0G2JIW1	712216	614112	924652	866360	951659	1356978	918540	1.11974e+06	336339	1.51591e+06	922847	1.64864e+06	2.27735e+06	1.54439e+06	966117	991191	627326	871158	894117	1172617	1.16918e+06	751673	1.18819e+06	867184	874517	1.33435e+06	819697	1.13112e+06	1.32665e+06	811665	785971	1.18216e+06	786332	821522	596195	787339	577547	632512	611286	713441	1.14737e+06	1.11586e+06	771864	889116	1.11718e+06	582786	1.24824e+06	1.11258e+06	1.11115e+06
A0A0G2JJD3	468821	63162.5	5178.85	94431.2	319135	67785.3	55663.9	9253.37	3.76211e+06	23382.8	164472	21641.3	19364.2	227437	23141.6	83322.5	53652	15919.2	55147.1	26653.8	33626.1	54179.6	198953	17651.4	27743.8	2822.76	117839	36197.9	34778.6	39325.1	21195.4	21244.2	28737.2	158257	14386.8	97413.3	76713.4	61255.7	38266	77886.7	131112	74871.2	113221	58264.6	184962	149754	112357	14272.9	15316.2
A0A0G2JLV7	1.87438e+06	1.37386e+06	797947	251915	1.98752e+06	246676	51969.5	182235	613168	758365	399566	426139	253933	6721.11	1.1682e+06	26892.2	161163	347947	1.15649e+06	1.27696e+06	421990	237135	164818	4.11518e+06	1.16882e+06	11113.1	1.25147e+06	651512	1.31115e+06	658382	215865	7519.13	833317	183142	1	564461	1.17287e+06	21626.9	1.112e+06	827148	569392	329750	328515	398119	721527	27411.1	219169	498186	1
A0A0G2JMH6	299545	317495	318745	1.11116e+06	1.11132e+06	396472	812831	521248	225463	429887	416517	491134	242187	553832	381925	592268	279898	948832	443373	574366	1.13186e+06	716185	1.25318e+06	711748	391192	341751	721132	684378	494218	351713	763713	454240	731676	412472	525942	329164	324131	241246	257196	186612	627878	311115	412647	312658	917482	451126	411733	781461	1.33515e+06
A0A0G2JMS7	147255	119813	12112.6	12779.1	26551.1	321486	252434	1.12769	35158.1	1.16681	32231.9	23113.6	161117	75518.9	127712	147582	82331.2	133894	6998.82	317131	35536.2	115898	168576	2.27742	21447.5	1	117470	183874	382355	82838.3	62945.9	114146	46813.5	59756.3	58272	46943.4	51752	111545	414232	7562.52	386512	214132	133340	221198	6996.64	32212.3	32276.6	182480	74161.6
A0A0G2JNY7	35319.3	65980	144672	42113.9	48694.2	7113.76	45893.7	117315	122952	93772.4	45527.6	58136.5	11129.1	47432.5	59971.4	35573	81897.3	35136.1	79926.7	37152.1	54833.1	115911	69311.6	52437.7	57121.9	31866.2	52664.9	41118.3	11199.6	139912	25115.1	55761.9	59929.3	78789.3	92615.7	87645.9	51643.9	118172	47462.4	515552	132281	111787	115149	111389	32521.2	348199	73744.2	91484.9	43544.3
A0A0G2JQ41	192448	198156	36472.2	119690	49811.2	41943.1	99115.5	32112.7	842512	21242.9	62319.8	65112.6	1.24744e+06	43851.5	34113.6	34138.1	43942.2	117585	65118.9	53511.4	51932.7	247319	241913	43187.1	59911.2	1.91445e+06	2421463	26195.6	1341711	28148.1	1.51313e+06	64127.8	24119.1	175156	62517.9	37587.5	218834	39584.2	147457	88642.5	1.27312e+06	71376.1	513641	115193	118815	165874	39111.8	89597.8	37186.8
A0A0G2JS52	165141	211467	232431	31186.5	175180	48521.8	93111.8	158354	1.11617e+06	114916	264179	116211	81943.7	145575	98931.8	287888	27171.2	7736.3	18941.2	73849.8	111752	64181.9	55212.9	519598	261249	11946.3	556246	111419	185762	86134.9	81633.4	81181.8	41959.4	138148	59431.7	74488.1	215619	157817	583635	52154.5	164440	45614.7	51411.6	41447.5	161585	556512	63967.4	72378.2	84276.9
A0A0G2JSC0	114320	78183.8	165874	136858	416828	262714	548228	215314	511347	47846.4	112742	131128	211724	44571.5	65381.2	191152	111871	162217	127974	118742	48389.1	134143	54764.1	339912	711717	53987.8	231159	124881	71151.4	116711	145191	7348.79	61617	141318	45389.7	354132	261268	334429	227916	682112	112724	269736	872112	343912	121518	111141	332798	161728	166518
A0A0J9YVP6	447114	223142	251372	416172	114333	197924	59591.4	277683	315863	196169	111622	47244.1	261944	76133.4	449723	181161	214849	181119	811181	137176	51632.9	468491	515874	127512	85376.1	331818	418229	239877	144338	98791.2	289218	116713	272751	159496	145475	196352	411880	321341	459218	361659	941685	146986	191389	551212	189373	222688	123199	271950	178365
A0A0J9YX35	221739	525439	511387	265922	141379	145745	77484.6	212282	383619	141884	134167	188799	158284	174527	495282	133617	1111295	278993	397418	225135	151455	328743	88721.8	125876	219318	118688	411857	87332.6	176285	184379	288671	221669	314515	291597	317338	643726	411754	597511	3.25315e+06	297994	341950	242164	446118	88238.8	234324	797111	218983	414694	319472
A0A0J9YX57	612735	299163	293286	128120	615776	289561	513792	129512	3134287	113929	184752	188420	317677	251722	599650	299382	527731	169171	233981	181873	36571.8	496676	256838	188958	229271	177434	476718	331772	191189	496972	411350	217819	82624.1	567467	545958	378664	661538	1.38315e+06	929824	1.11561e+06	119959	454377	866436	214318	328516	563582	356358	356172	317440
A0A0J9YXM6	261175	518811	381996	563529	53216.1	46194.5	124451	417193	286117	366213	152135	1.33488e+06	193550	251323	195351	385976	211477	583646	481177	286382	557481	473467	311128	57719.5	37894.9	431484	2918197	616181	91429.6	364115	318497	426842	1.4512e+06	145876	241119	171567	388798	235471	582675	413944	579634	525.832	217916	46718.4	741233	152776	141333	318316	575111
A0A0J9YYJ0	61461.1	64716.2	86291.3	48561.9	29846.2	81138.7	46544.5	1.48323e+06	48139.2	265499	28997.6	327619	61827.5	35214.8	27167.4	11737.2	84983.6	53113.6	54981.8	33432.2	49383.8	129186	25474.7	33729.2	28911.1	56181.4	32862.6	51115.2	12933.4	92368.2	24595.4	33144.2	19588.7	67717.6	41946.2	25166.6	31273.1	41874.7	49494.6	111128	195844	18362.2	42541.6	17862.2	52221.2	64628.4	19711.3	29114.3	63864.2
A0A0K0K1H7	664155	363288	994555	438734	361972	321635	193581	387227	675369	432735	273612	411817	227535	77294.2	597338	774583	515962	541186	367649	243624	384144	386774	783978	511984	733572	338633	649469	411128	258555	159560	415842	153779	321264	498685	178848	311312	191239	1.22756e+06	257512	211127	411134	951165	641995	388749	931164	326632	1.11272e+06	647118	232812
A0A0K0K1H8	1.28742e+06	232163	522812	254460	1.14489e+06	611554	279819	1.51264e+06	441738	491975	554839	1.59381e+06	1.1652e+06	825142	853122	591858	859993	373349	848631	1.19358e+06	531187	339420	1.16326e+06	544325	275745	816133	1.41515e+06	916612	411454	743636	611888	477636	1.31167e+06	471981	745347	1.57567e+06	1.98956e+06	1.39789e+06	1214132	611796	425143	321936	1.21411e+06	414428	847131	395730	633475	431368	561418
A0A0K0K1J1	1.37256e+06	3152873	383716	853196	766551	491964	1.15663e+06	563571	937675	428413	293952	614779	574919	1918811	744220	471345	718191	792348	711956	1.15842e+06	1171377	1857261	929789	1.82463e+06	379719	1.15419e+06	1.11314e+06	1.74573e+06	643469	1731367	964784	211915	1.37116e+06	388357	661476	611631	1871423	432283	599727	556561	271618	548119	696728	553285	711676	684977	1.11645e+06	826711	589195
A0A0K0K1J8	189723	356222	294194	323814	314112	289142	313319	244871	818765	227739	224977	273482	298916	225414	418776	224922	595999	254849	599540	313972	217929	176613	229487	397925	273292	257136	1171145	429852	283892	365419	719820	419328	312848	376574	394792	643436	548376	697162	911131	285686	329515	415946	518471	412254	278684	1.34151e+06	591662	392515	248417
A0A0K0K1K4	432271	358124	346269	143966	315962	193739	221488	77195.9	281767	213731	121483	174558	146582	197229	121139	141154	543627	87116.8	75997.9	119911	139952	77280	219428	158841	262520	152319	133923	192348	113460	125133	164378	146137	196595	312931	167873	131314	1.11137e+06	115321	416613	263333	287298	164445	494217	117792	379214	118774	355127	99616.3	123472
A0A0K0K1K7	199765	319868	114213	155744	176512	112196	449132	147612	181371	122619	239954	81948.6	115177	165243	166117	118718	273422	141147	121951	144689	188434	71731.6	131932	119746	282120	151432	162893	85141.2	171215	158621	191171	79671.6	122617	192117	97155.3	114271	139822	224671	149517	327766	327718	225144	295312	141998	217429	181954	214140	191430	188552
A0A0K0K1L8	473543	138815	147414	218817	498176	254451	423944	151994	118360	217148	357914	252243	413763	219935	216915	251511	112789	215257	214126	277639	224755	121551	617142	212914	171719	157251	545621	152435	325466	319513	241115	153519	233198	514518	97368.2	183112	817614	212891	291645	317536	391917	148717	271861	142232	315154	133776	167743	154848	229139
A0A0M4G3H8	47629.4	52852	51674.2	71698.2	77388.2	82372	61224.1	77121.6	24667.7	64614.1	99163	87423.2	116147	92352.8	61659.2	81798.3	89311.4	61331.4	68244.1	85185.6	111878	88312.5	91854.3	22889.8	71854.2	65793.8	97825.1	88448.6	117124	31382	71919.8	69369.2	83712.3	151717	38498.1	11553.9	63818.6	9855.61	299321	187192	111669	19214.4	155290	56456.9	67944.1	42111.2	58956.8	54819.9	77921.3
A0A0R4J2E8	111880	614916	173995	197153	314629	212773	296712	497346	178537	241199	196238	181529	242765	191835	285187	172851	239317	197365	116349	271446	289182	267828	313147	95631.8	277418	213276	173159	156316	196650	161615	362132	186922	142812	76653.7	81114.1	36411.7	118225	116136	421766	162142	218138	125796	121946	75841.6	191615	134299	154214	155919	214931
A0A0R7FJH5	157122	3272613	37317.9	852124	2.64773e+06	1.41574e+06	6.85434e+06	4128664	817358	4.55493e+06	81871.1	2.53167e+06	45458.3	111919	622811	1.73114e+06	1.98259e+06	1.49617e+06	225638	192652	238412	163974	226445	116392	236211	1.59465e+06	3.42163e+06	958433	92434.8	2.68876e+06	178426	1.45281e+06	76729.8	1.11465e+06	4153293	1.11683e+06	1.39542e+06	2.11285e+06	629862	351711	95452.8	2.14119e+06	654649	998348	1.94944e+06	5315498	1.69184e+06	2462928	723834
A0A0S2A5D6	4713.43	38459.9	38351.8	21121.2	23116.8	54516.7	61332	19985.1	3.76211e+06	27134	16196.6	11251.6	9552.29	18189.1	31828.1	14911.7	121495	8694.11	9143.2	21167.9	91451.8	31483.4	27811.7	49788.9	55332.7	112118	38995.2	28111.5	26449.9	31629.4	17514.2	33521.3	5687.99	98847.5	44896.2	32861.6	37719.3	19394.4	988732	19169.7	41567.7	88991.9	24784.2	65971.1	23474.6	38971.8	124266	34134.5	8263.14
A0A0S2Z366	385158	26671.7	167329	281224	221763	282198	231967	397715	411392	316764	227466	472419	718957	281730	277983	314879	81591.3	214499	184452	419834	256293	69214.7	283158	211678	118798	299756	199992	171955	193740	238323	174940	185443	211635	71743.4	173680	71167.1	439868	131354	119953	223995	223316	119559	215113	189162	288376	111285	226974	264917	211136
A0A0S2Z377	1.19896e+06	655744	767195	732432	692613	1.14579e+06	454192	1187441	245775	821226	449726	917818	1.49481e+06	668168	682420	918223	566645	775879	725876	881549	771992	834417	751122	1.13338e+06	638545	1.16663e+06	717125	762857	592172	677352	1116176	1114642	645536	711113	761947	563728	414511	442133	247719	389580	651769	947728	548939	811952	767633	514813	882811	923640	751680
A0A0S2Z392	26374.2	57132.9	279452	98617.7	71163.1	29659.8	43455.9	76942.2	61929.1	31116.6	113555	23112.9	73663.8	19711.1	131165	31933.8	98435.7	132237	71249	449536	131158	16911.4	388819	32918.5	136136	33569.8	29124.2	111333	136542	57475.8	311941	9368.96	44432.4	19896.2	175224	46712.8	46417.8	63631.8	111297	28965.7	167135	21512.2	47119.2	11155.2	39471.6	37333.2	8397.21	162955	87913.2
A0A0S2Z3D5	18293228	5142713	8564841	9142271	6883893	3.85194e+06	6211138	5.59828e+06	12324433	9666413	6.75932e+06	6.72378e+06	3.86718e+06	7158598	29556481	16419292	8647567	9838464	13119456	5.33718e+06	8721248	7.17571e+06	15212131	13819593	8167371	6561362	17586474	11161711	6.11679e+06	7212894	7.99114e+06	8797647	12854818	12682613	11112112	14151146	16616445	58864852	14952894	14145671	6567818	11122729	14911924	11675231	12871186	11532736	14528611	16486942	8913315
A0A0S2Z3G9	2.14899e+06	1.11591e+06	878377	1.1492e+06	1.2285e+06	3.74195e+06	1.81245e+06	2.27182e+06	463972	2.45375e+06	1.81176e+06	3.29995e+06	4724863	1.91612e+06	1.112e+06	1.41199e+06	299316	1.41517e+06	1791757	3136821	1.21476e+06	1.69348e+06	1.21448e+06	1.66827e+06	1.84141e+06	2731227	785511	1.83612e+06	2857491	791115	1.11628e+06	2211354	891919	877540	1.13134e+06	1.39338e+06	1.53311e+06	541346	373794	332598	665558	1.51419e+06	678386	1.16986e+06	1.17133e+06	557517	2.26382e+06	1.21344e+06	1.42518e+06
A0A0S2Z3H2	6.78795e+06	11144961	4.26257e+06	2.13444e+06	2.89311e+06	824232	2522812	6.14492e+06	5629283	3635411	1.41478e+06	2124548	1.61696e+06	1.45814e+06	1.23578e+06	2.16185e+06	849665	2.14452e+06	2.19384e+06	2.18432e+06	4.49288e+06	17782128	4.14843e+06	1.5556e+06	1.8795e+06	1.43713e+06	2.11141e+06	9339842	1.719e+06	2.41418e+06	3.34885e+06	741353	4.17475e+06	851322	1.51916e+06	323374	3.67467e+06	1.27111e+06	2.11716e+06	562861	3.12415e+06	738176	4.34117e+06	875746	2.21388e+06	3.11118e+06	557136	1.64533e+06	1.99249e+06
A0A0S2Z3H3	224748	188881	93152.3	91193.7	219694	289876	179980	247866	211182	314818	153241	174828	251647	144467	119615	93989.8	79193.7	126362	95447.9	112813	79192.4	97313.5	88613.8	157177	151597	146768	163415	247323	256517	118483	214157	212638	128289	334856	112375	94581.1	218897	219394	1.12118e+06	531166	72949.9	282375	199383	214297	111784	214743	128847	99393.9	159131
A0A0S2Z3L0	222535	92153.2	121181	118922	77641.8	124183	716175	63491.6	372935	113259	111179	51632.3	97545.5	75559.7	114872	86118.6	324555	111919	71399.8	115328	113754	394324	159441	56926.2	323613	49181.8	121452	113288	62592	82784.6	69362.4	61999.3	37175.9	241915	96372.9	44136.8	55432.1	114561	611529	171342	181935	118579	66171.6	38969.6	51891.1	51687.8	82369.1	114961	75466.9
A0A0S2Z3L2	318619	299242	137159	361160	291679	468534	475450	137152	331213	324981	363275	417946	522811	391816	134150	329166	176113	179313	219131	536733	655812	314916	513154	215937	432547	321232	228213	141639	234497	563219	223924	285264	294317	232176	254491	388476	176228	216414	234111	248250	469545	221624	241518	214813	354395	329998	295376	129458	343348
A0A0S2Z3Q4	44165.9	37591.9	31425.9	71647.5	62428.9	77381.4	17752.9	4891.47	19973	39119.4	61175.9	48467.2	52677.9	38914.8	61264.7	41639.4	47835	45117.5	34189.7	33458.1	131299	51243.6	84371.3	31821.3	65312.9	16581.6	21526.5	35857.8	6681.88	78219.9	55947.5	47176.7	11946.2	119761	127745	22511.7	53621.2	44931.4	295655	119895	44179.8	36264.6	45489	49546	13314.8	54628.2	41332.8	16178.5	22237.3
A0A0S2Z3S6	132467	147928	115155	69376.2	128559	62745.5	87164.1	88157.2	186686	55175.9	145196	77637.3	65436.4	57492.5	42671.3	82511.8	77714.9	73152.9	53727.6	77777.2	73161.4	57891.1	58153.9	23712.3	212874	115569	61512.7	118973	37113.1	135284	189135	65636.1	94831.8	86978.2	86876.2	25458.9	114446	54781.3	211216	171947	225244	9731.42	311317	45659.2	156459	45497.1	73355.5	58355.4	119361
A0A0S2Z3V1	8216915	11254673	9371237	14131882	5161214	12518881	5.94147e+06	14993129	7291414	16153686	14111469	11211966	15931512	11921768	9122138	7118795	2.9757e+06	13573664	11446527	16854691	14971249	8.29536e+06	5.62274e+06	21759661	23322552	14192515	16998126	12478295	14224131	8722356	12194314	16175819	5.67149e+06	4.74691e+06	11245984	15186884	21956591	7.47525e+06	5.57212e+06	2.31178e+06	2.51182e+06	24912522	4662786	24121641	5273314	12892766	9171518	16416147	7158857
A0A0S2Z3W3	115598	122828	169839	214773	111151	54194.6	151586	143671	171513	117652	93894.3	49591.6	58221.9	68349	122590	73326.9	391357	171312	152543	119393	191175	247182	168666	41231.6	248334	69281.5	288954	189264	115687	47775.4	155150	34721.2	56233	116294	61427.9	62814.3	94152.2	181469	173977	186348	214745	51146.5	176911	73837.4	113653	132634	82846.5	255116	55913.7
A0A0S2Z3X8	452816	1.21663e+06	414887	411523	471522	592712	1.29174e+06	576636	523436	563395	585158	436471	577894	545741	281756	458595	558130	412614	449116	464636	496316	1.12387e+06	595715	349193	228599	547372	721930	316470	448185	386299	1196389	337745	411798	352216	373352	385317	257849	411420	187746	523592	591922	514575	312917	411436	464142	447615	356934	493352	499873
A0A0S2Z3Y1	576572	651582	581391	1.26346e+06	662716	655319	592497	886512	1.34664e+06	317616	472700	1.11226e+06	362851	1.31857e+06	1.12538e+06	1.31834e+06	1.22344e+06	1.12515e+06	2.23522e+06	1159912	1.55148e+06	821417	525516	3225631	586862	1.19159e+06	5636286	775626	1.17352e+06	475117	2348396	1.15947e+06	415517	959534	2.84939e+06	1.67742e+06	1.68647e+06	1.21546e+06	594970	868915	442330	1.12428e+06	418828	1133862	917718	1.41531e+06	1.85117e+06	2.29688e+06	1.52958e+06
A0A0S2Z3Y7	61276.9	213778	45534.1	215147	242881	19855.1	151916	185869	178441	231165	252564	577524	56661.9	276365	113173	341771	261784	232786	252448	459643	164433	157929	217837	87521.4	51637.7	1.13617e+06	221719	97613.9	253127	256163	188361	269179	133184	166249	141238	84921.6	139261	96491.2	232162	124767	166342	45599.8	186634	38481.5	31645.7	87987.3	141795	268484	99416.6
A0A0S2Z410	91778.3	198420	65317.7	126916	88164.2	147135	132185	56313.9	344227	119213	171359	54878.8	164320	65758.5	328128	112972	1.61819e+06	57252.5	419467	83154.6	196193	96327.5	114449	71489.2	146153	117911	71828.4	114289	73192.7	284124	99367.6	139919	149543	949782	31195.9	189172	432394	727182	281853	172130	299356	516488	299587	66286.6	95613.4	51341.9	145269	151465	111558
A0A0S2Z428	22136391	9519725	14151511	17748496	22116294	23361744	29274934	17639951	11949954	21266181	21135458	21786192	38759496	38292396	12561292	18172212	5618422	19187181	11856191	21581152	14147418	23843711	24118526	11111187	41296448	15296514	17196344	12721421	27125764	11871818	12422362	19115168	15554213	7.14137e+06	11115326	16941841	11395674	26991238	16335626	21145114	21573122	32819624	26111221	23611492	14181862	15127248	17195144	13151751	13617621
A0A0S2Z430	144123	111162	212212	199573	178332	76167.5	215216	36657.4	238436	91965.4	141945	113168	21271.6	43476.8	111186	124514	315598	217935	64464.7	81395	228584	317190	189241	338492	128452	78918.9	124148	111355	111828	98167.1	128134	36388.1	111797	65922.1	498780	89844.1	35369.6	249619	238815	237931	276430	184979	92961.6	231946	274759	175318	127872	72534.6	162873
A0A0S2Z457	241973	39934.9	112996	141177	175356	31138.3	111659	351367	197124	21179.1	311685	233157	294516	64625.6	312857	45518.7	76629.4	138888	39211.1	2836689	279743	19882.5	1212624	167871	521879	134197	43541.6	4.81711e+06	71931.2	219148	127918	519417	48234.2	41614.3	81529.4	11493.2	451981	98414.2	291816	165916	156951	48941.7	127644	231564	193239	111967	133161	255481	176177
A0A0S2Z471	145388	439451	161641	922572	173286	44136	292167	242766	1.15815e+06	283643	425216	712132	569125	1.12916e+06	646141	939980	993957	152112	58578.2	221988	43541.5	689461	121134	118943	137783	921815	127916	154624	316680	74456	232114	462848	676318	772456	141421	338547	99124.7	361894	1.73749e+06	1852126	474131	167693	387694	151854	843461	158955	157113	138359	1.81789e+06
A0A0S2Z489	48565.1	193956	79876.1	76824.9	213659	92492.5	178317	435499	57111.7	162212	99677.2	42417.7	53685.1	99831.2	51269.7	117515	66551.9	78118.8	54654	85138.9	119189	113594	117112	55717.9	152215	131713	215171	58159.8	134164	162955	223235	198988	123251	114181	97938.8	118340	21227.7	219176	43617.9	312754	275863	115435	217523	124415	472887	68211.2	73993.5	252359	81914.6
A0A0S2Z491	544487	89468.7	215192	249259	311955	425329	629312	211684	236473	451452	378947	243723	316516	431535	233191	225114	327833	242771	145866	283178	271446	215685	341670	287744	399959	151113	299932	214633	278653	162787	227138	246337	265889	129783	136111	193519	139431	231742	487720	285982	293282	294376	347568	157157	271192	297976	271452	214672	255945
A0A0S2Z4B5	536899	2.16681e+06	1.19251e+06	1.72951e+06	612718	473735	352452	2115868	311912	618119	772671	469934	275478	389198	11476957	1.61935e+06	4.15431e+06	1641862	2.22846e+06	617187	1.94954e+06	1278785	619343	1.1235e+06	499565	1.32722e+06	3.11451e+06	1.41236e+06	751566	2.25259e+06	2.52432e+06	1.14838e+06	1.47257e+06	2.31668e+06	1262491	3.13746e+06	2.18543e+06	151121	3677371	3.8385e+06	1.38118e+06	6.11669e+06	117925	113437	1.35399e+06	657611	1.92642e+06	3.16445e+06	751518
A0A0S2Z4C3	191977	751188	896211	211411	181786	117969	168195	166462	431166	113658	112136	144231	97121.4	249268	73658.3	184249	4.32114e+06	173540	76919.2	121713	312119	1.17847e+06	215419	112294	118771	116153	14374162	363914	114979	332882	171444	62138.5	159342	181723	78242.3	287951	88574	1.19498e+06	1.49317e+06	851878	492918	283135	246222	451854	533166	521898	112719	111281	195459
A0A0S2Z4G4	417146	1.41242e+06	1.2339e+06	1.11323e+06	1.17113e+06	1361713	1.81715e+06	438511	1818191	652517	1.63477e+06	671670	1.29746e+06	598943	373165	759435	748236	1182121	489187	767365	1.27313e+06	843866	2.16417e+06	629512	1175616	512851	858554	528624	1156494	285516	737953	338851	839125	389519	528912	319836	526120	364142	2.35317e+06	1.48489e+06	1.66728e+06	726181	1.19812e+06	839853	1.19374e+06	847114	425217	653717	881623
A0A0S2Z4I1	354819	118757	234241	438712	195885	293862	324152	475479	211231	456173	213312	317295	721658	342638	114534	254894	57728.3	386751	312142	461472	337759	253118	289957	265835	227215	449946	211585	337185	342612	491565	151962	218715	124682	273365	231985	315513	311119	112275	87164.3	229132	161116	281215	146961	277870	199112	135737	284311	376426	462167
A0A0S2Z4I5	371194	239466	294126	388862	249133	368216	197912	141524	1.17771e+06	233112	316464	293112	227443	259716	474863	454958	483844	366196	615512	214115	479824	188557	374958	592268	313979	372847	696413	114517	259893	511983	761139	322172	393866	225391	414493	796966	1.21139e+06	1.15616e+06	2.91235e+06	363262	312586	444917	342612	439863	292218	498195	377682	336171	221134
A0A0S2Z4J1	167272	527834	125631	224161	327188	312736	861857	144731	138579	231155	461316	224646	286465	173612	217717	435332	343114	221456	121812	161712	277291	419718	423325	183466	368625	263548	245184	71246.8	261546	169933	227188	111991	233686	389231	197839	189557	93962.2	251660	537632	419954	1.16566e+06	117918	617130	113311	515616	261875	199386	228315	218168
A0A0S2Z4J6	32651.5	69726.8	36338.7	95139.1	133747	214881	219552	28959.2	82565.4	78693.1	37161.4	37158.5	131.264	241163	11544.2	32938.3	27347.2	85929.1	61149.9	31191.5	47738.2	27592.3	65552.1	25951.2	991.194	119175	61752.3	71785.5	139768	54856.9	49966.4	28682.5	62118.8	63791.1	4422.72	41169.2	31356.4	714931	22339.2	84552.3	228549	141442	111886	39795.2	127426	1.14416	42317.1	633320	71412.1
A0A0S2Z4K2	21766.1	32858.5	69526.3	68958.3	71166.7	58321.7	42784.2	57641.5	21694.2	31531.7	97654.4	58744.7	88791.1	21899.4	42324.7	42311.4	82675.6	69717.4	52511.3	62644.6	58941.8	99785.8	77487	13479.3	58514.9	64713.8	21347.1	43449.2	51631.9	1	81976.1	24821.7	82548.1	41957.1	15883.6	6811.31	28329.4	28491.8	42818.5	17711.6	48753.8	12158.2	23247.8	31347.2	57573.4	39669.1	17594.1	48272.6	29165.8
A0A0S2Z4K3	491311	1.57133e+06	3.2642e+06	414332	161277	185538	389122	926524	2.14652e+06	123783	373998	197767	88661.4	226754	1.56792e+06	611147	3.12881e+06	421485	852822	281283	531452	977128	425319	618151	1.79146e+06	224314	815830	484133	235537	466391	541215	457412	243973	1.56581e+06	441693	2.11148e+06	718542	3.46819e+06	3.83241e+06	1.44592e+06	719318	814112	1.72715e+06	795849	411188	515439	592611	244143	252832
A0A0S2Z4P5	53314	67187.3	42615.3	1.21428e+06	18341.7	111192	95169.4	167182	231163	61329.1	1.18216e+06	211161	99712.6	111968	111860	1.19882e+06	185191	125116	78411.1	96332.4	96681.9	48396.1	86737.8	113178	197212	118541	43329.1	48449.5	134452	51786.6	39249.3	92975.7	28346	41561.8	17552.7	89623.1	41717.5	49172.3	259775	149992	77348.9	111873	129456	115958	214717	13223.3	91642.9	144112	51799.2
A0A0S2Z4Q2	2419865	1.13711e+06	3.18846e+06	4888792	4.85348e+06	2.31567e+06	1.74634e+06	2.85411e+06	3.11554e+06	2.25112e+06	4381569	4448687	1.91164e+06	3.47433e+06	4551799	5.25147e+06	4181231	5237871	4654217	4487115	4811711	2.93789e+06	4.92592e+06	7.49316e+06	7.17385e+06	3.81911e+06	3.98645e+06	4.14216e+06	5.52714e+06	5129121	6.3633e+06	2.34317e+06	7449611	4218782	8477641	4288841	3.27427e+06	2.75233e+06	1.38418e+06	1.12295e+06	3.82833e+06	1.28133e+06	2.97878e+06	1.27119e+06	4694119	2.18829e+06	5.31138e+06	3992313	4448111
A0A0S2Z4R1	275756	221118	847561	196327	911129	65831.4	241288	383313	631188	94364.6	461824	74122.2	468226	253427	367781	141600	256464	215523	89879.9	144290	449426	427519	312439	97341.1	116157	218491	265470	259118	188862	114937	153248	163193	126118	157852	188471	93121.1	311531	232228	533919	1.26429e+06	333518	151176	39924.2	265323	141522	287867	264896	299981	217675
A0A0S2Z4R2	53441.6	232887	1.31673	31128.4	1.19511	7116.15	495417	5383.32	5.54113	48734.9	225132	66997.2	26431.9	17858	152378	211398	244112	95823.6	617938	145674	1.13111e+06	668291	48978.7	18789.8	2.11825	55666.6	257195	2154.89	111193	711872	71318.2	26248.5	49153.6	391346	1	187330	22227.8	371218	872442	61688.6	836167	1218.95	372.895	33617.2	18713.4	329711	35375.8	89581.2	68891.3
A0A0S2Z4S4	145882	267222	251142	31253.8	371387	95335.6	313259	134422	112894	113511	132779	158214	251432	211875	713748	87782.7	78673.8	39133.2	171630	2128.71	171168	166248	77372.5	177333	228894	111937	1.12471e+06	114613	96755.3	31689.3	231892	94661.6	87639.8	68189.9	96152.5	191469	45136.2	426174	1.21913e+06	245148	961867	346195	278982	342785	847717	211513	153316	33991.5	87811.1
A0A0S2Z4T4	243644	311559	196158	151367	589511	311876	271738	337866	358962	843369	197193	695943	389587	241116	787559	191113	513812	172881	294484	185953	271844	333898	343985	2115.94	453231	155846	294569	621199	186830	588142	231899	532925	81841.7	726456	213439	227211	14928	168579	2.34648e+06	271126	185659	311526	463272	314317	148852	125526	914247	144823	214125
A0A0S2Z4Z0	348499	616317	439153	162426	167789	158342	126791	139115	314977	211498	117389	41539.2	253139	2.28937e+06	261746	339274	321887	11789.7	195118	159212	77959.2	127958	1.22622e+06	154471	212483	159112	298158	167217	115819	316463	99752.3	165211	73213.2	291895	114862	217745	374279	352111	265219	166335	2113417	251489	188885	127231	572112	399181	111348	121144	139874
A0A0S2Z4Z9	92553.8	211626	628752	417139	147380	352515	635775	199124	357220	274359	315667	215133	287477	117663	319288	538188	774567	196536	328662	461732	262741	231513	211155	172113	416229	227614	62638.4	725356	211419	114232	399129	147622	113415	341896	525779	366551	313119	49136.4	119161	163277	271544	131466	314878	355738	261672	115969	95583.9	278926	175663
A0A0S2Z504	321316	431168	543341	135183	294528	95498	51115.7	174818	411425	161115	377937	149948	317211	611178	76581.5	211993	696112	127419	111252	278267	191423	314124	287518	223597	1.36817e+06	153465	214714	182456	194890	173111	175616	232761	113139	151897	239117	93155.7	382166	382249	315988	55619.2	192863	218637	221699	51148.4	138983	484570	386666	362583	155553
A0A0S2Z523	8356.69	31164.4	137742	18925.9	254788	17548.4	35392	7683.99	91641.2	65539.6	43462.9	4223.11	16424.5	12885.1	29455.4	14651.8	36166	31421.2	26937.6	18639.6	49343.9	41319.2	25918.6	17769.9	13997.9	34193.4	26888.1	25769.9	115.123	11251.6	28113.7	52621.6	36779.4	16811.7	21163.8	19629.9	33528.8	2.16111e+06	2.84234e+06	55431.6	33968.9	14851.1	11691.1	17718.2	34542.7	21246.3	39567.7	38159.6	35311.5
A0A0S2Z548	195241	274993	419912	253324	276172	379952	455892	371361	1.48133e+06	912213	211583	236787	278764	129696	456178	283797	481177	287792	465620	151166	291511	247650	297111	332132	276215	48483.4	194329	218246	292617	211269	452899	381167	215619	426927	448426	671145	311454	89648.4	664588	347976	296785	317312	99362.8	279262	261218	112966	241491	176482	39295.3
A0A0S2Z575	26487.3	85426.9	98362.5	31200	87372.3	75565	14986.5	19273.6	185153	31727.5	74869.9	1	456589	11665.9	42746.6	21891.9	217187	34412.8	122194	78832.3	32754.3	42655.5	22856.8	145243	111183	112391	1	64421.3	241846	47741.5	29283	232863	239535	16847.4	59664.2	53389.7	82579.6	236729	25664.6	62122.2	44595	11522.9	113526	49113.4	87785.7	47137.4	397945	21671.2	33591.5
A0A0S2Z580	338847	375883	432111	86893.6	969745	168639	488113	242318	445642	82442.1	279614	174674	196312	285925	298159	211393	919479	139996	346291	115422	172191	357939	151819	447125	1.12693e+06	136176	691521	312462	272747	754682	123664	222232	587754	323970	258618	953793	237493	861169	1.35229e+06	612236	914177	331425	417116	348133	561520	641879	1.21245e+06	248669	264120
A0A0S2Z5B8	148116	41817.3	39493.3	22648.5	13569.1	31255.9	11149.2	79536.2	117913	62754.5	47214.9	9121.41	49146.1	55378.6	37999.6	326519	25279.7	91197.2	42615.5	53846.2	47829.3	42179.9	21139.9	112911	28215.4	31517.8	9457.47	21953.8	48319.8	23893.9	28122.2	21672.7	114712	37211.8	21397.6	11629.6	35114.8	6719.18	1.78411	118653	97151.1	92453.2	28699.1	69719.9	71311.2	9311.32	56117.3	4417.18	71722.2
A0A0S2Z5F3	93722.3	834259	462944	437752	215213	1.12612e+06	216112	189994	377419	343744	377479	18184.7	141913	136782	141197	214624	514124	53453.8	373791	199737	252916	149133	98446.7	192476	256194	39579.1	266768	234882	149532	262969	237134	61181.3	261561	545555	217680	187152	328556	746111	735331	339548	351879	44588.3	361955	71171.7	321432	37389.4	267546	67327.5	145512
A0A0S2Z5H7	141323	124499	279762	137933	176696	247528	244199	197171	252289	191224	94296.4	131517	171663	143140	411921	195277	114517	71437.8	114959	246269	131234	227543	245915	124417	198945	176324	64963.6	313826	114589	142119	116816	265872	62471.2	615145	669172	126386	151359	159472	83695.1	341338	122472	237191	59783	236278	153275	71511	233292	136277	188976
A0A0S2Z5J1	5783.92	1.16233	398993	16618.9	524924	381875	17555.3	392188	616199	759314	581424	363718	432343	33993.2	34381.4	994711	1662141	911172	669512	248618	274249	779582	565615	589155	52425.3	354117	25368.4	1	523484	2.66882e+06	36278.9	1.38389e+06	786712	196761	831223	619714	1.52311e+06	2.66617e+06	574566	1.48919e+06	614244	1.17335e+06	259344	958266	592682	118862	737428	167553	271426
A0A0S2Z5J4	11732	111959	61113.3	77519.5	88847.6	118525	125476	121221	131113	67665	137986	51388.9	142564	72141.4	31663.7	83515.1	45161.2	75263.8	33911.7	97893.3	89679.9	45498.1	87111.1	45118.6	84412.9	58721.8	92518.9	44566.2	111128	32881.1	58321.9	47843.6	41762.1	293112	21467.5	28314.3	19314.2	56719.6	127183	54753.5	111561	69719.9	43219.9	59572.1	73231.1	61336.3	39551.3	91442.2	66521.8
A0A0S2Z5M1	57632.2	158820	111483	13381.4	84442.8	51511.6	113761	68855.5	3.76211e+06	118919	126515	41653.8	129692	24911.3	52813.4	192618	69612.4	28132.4	25369.3	61331.5	42745.2	71311.2	38112.1	19692.4	361974	72857.7	8177.71	112366	15213.1	111557	125494	61759.4	73712.1	115782	171146	92496	195111	69564.2	111460	132113	141192	81277.1	119414	87189.2	86241.5	75785.8	167232	5736.77	1668.21
A0A0S2Z5U3	249971	9957.61	6139.46	6791.97	254322	1	19261.3	23685.4	1489783	94983.2	161162	93318.1	95399.5	43736.1	25146.8	3951.25	1	1	75582.1	6747.11	157111	1.12728	1	21313.8	124390	6771.5	69979.8	42443	3273.99	91667.5	41225.8	1	1	39341.4	259212	35811.2	51373.1	71424.2	27544.1	9286.11	18446.4	87131.4	93118.2	64234.4	171363	91994.2	81625.4	35545.7	133258
A0A0S4XQQ8	489156	388185	175414	522770	319123	227211	185177	411837	365440	274266	313299	455152	414579	823156	254985	213378	167226	527461	342177	826652	341967	516537	497679	569244	245114	311179	247735	756142	887416	358882	569274	391751	351519	237665	1.69218e+06	211790	158199	481332	343817	376372	1.13222e+06	311849	584658	313672	759291	297385	441842	449132	1.17183e+06
A0A0S4XQV6	695922	411318	212643	2896911	453296	179583	165113	296623	651835	511436	987616	82468.1	141613	211764	36556.1	145713	79468.7	2.71857e+06	49361.7	1.13766e+06	1.72126e+06	415539	358936	266332	163615	454661	99414.2	452797	31159.2	124811	1.15511e+06	111269	471191	1.93269e+06	156738	41432.1	1.11953	731119	599152	57631.8	145362	63611.1	619382	79551.2	359722	79921.8	138932	3.21118e+06	383724
A0A0U1RR32	698964	583998	384162	1.16662e+06	576263	1.54743e+06	1.21153e+06	291665	941281	632234	1.11415e+06	867163	1.19527e+06	435216	821846	693945	724712	749178	361262	268973	1.18552e+06	754259	1.29652e+06	1.15959e+06	2.55313e+06	679419	855896	283328	1.21953e+06	471552	575160	762676	1.7416e+06	472984	335632	639212	361627	344865	1.15522e+06	1643411	1.18158e+06	934391	829114	1.12255e+06	917128	843131	992811	315796	738411
A0A0U1RRB6	83896.9	227626	51568.4	111790	53431.4	47124.8	111363	91967	64974.4	81646.5	125155	46237.9	47838.6	35173.2	196960	31441.2	59942.8	64871.1	3914.31	67418.8	21184.9	119623	13441.1	92951.3	42922.2	131393	34351.2	35614.7	235236	43937.6	22632.9	57219.6	156168	43562.2	37211.9	1	11997	31783.5	121112	121612	29137.2	49132.3	79311.3	34131.3	111125	67147.3	31959.2	59333.8	228320
A0A0U1RRM4	253934	99759.3	71221.7	195749	221891	171918	181399	151151	51872.7	117839	249148	114977	171660	154338	71157.9	217516	61135.5	182835	412744	132517	431426	48399.4	261278	25279.7	142450	76226.8	528763	122564	154139	91213.3	112219	85156.3	294452	88256.6	112321	83199.2	211854	15741.8	1.11314e+06	148851	215615	62219.4	323714	73845.3	135221	92887.7	115213	214153	211754
A0A0U2VW57	29853.4	41116.8	46871.2	3181.98	47917.9	23535.6	67434.7	17814.2	5.43912	1	8413.17	32314.1	48495.2	21187	7411.89	9378.95	446816	1323	38661.2	62893.2	38922.1	41182.4	21882.2	96319.5	36955.9	31869.5	168735	69776.7	1	11714.2	211668	18535.2	67473.4	7914.93	21489.6	178614	63868.9	175773	65522.4	241620	84528.2	77944.2	82862.1	82943.4	87931.9	128157	1	111899	21465.7
A0A0U5J5F5	15624.9	71881.6	28517.4	45219.7	129738	18194.9	36368.6	271619	487412	69974.2	55189.3	115718	51628.2	127152	13165.6	29189.7	191164	36564.2	26114.9	28748.3	95198.4	59131.7	84731.9	117982	47321.2	141418	25723.7	111944	42526.3	91813	61119.6	46993.7	71655.7	218425	52545.3	77346.4	41111.7	29761.2	23798.3	71817.9	75211.5	33811.2	43753.5	21619.1	23118.4	57191.3	48133.5	183114	197458
A0A0U5J7Q1	116145	165333	17379	34164.5	31398.9	91711.4	515836	77841.1	15478.7	71462.1	39756.2	159911	81745.3	81173.6	129613	81995.1	86857.2	97645.1	115817	119461	48882.7	66118.5	111846	193384	36917.9	152742	256769	66954.5	79383.6	48811.1	175779	19469.8	15614.3	46998.6	226961	276922	37897.1	245590	76273.5	295570	79218.1	149558	47618.8	313278	95523.6	272653	453500	161284	33285.5
A0A0X9V9B3	24471.9	29489.4	38161.3	62297.5	22313.6	91129.5	48149.6	18216.6	82251.1	9797.32	14596.1	124976	42416.8	22151.2	63274.5	39266.4	51119.5	81186.2	41917.3	192335	37942.8	34216.4	175116	5675.18	26748.2	26119.7	71432	22153.4	7165.64	11213.5	35813.6	4693.49	54827.5	42738.9	85915.2	113496	21516.7	91776.9	32566.5	18450	51725.2	51118.4	82716.4	56421.7	31188.2	55791.7	15417.8	118111	22873.1
A0A109NGN6	146720	394542	371183	243954	299466	375116	414292	199849	311912	294812	311856	214632	316168	245980	121471	267535	334134	262658	212911	312392	298969	142675	235973	156697	295221	291122	234229	171254	281711	139172	285738	156148	239763	245193	223289	157258	121957	271322	562752	392577	549813	319115	464425	322272	369277	234515	295474	232125	235224
A0A109PW33	11143.9	41478.2	154169	8211.2	2757.67	4686.35	19911.2	31337.6	122952	64572.8	16700	29397.2	27454.5	237713	122220	151349	32638.8	16231.2	41164.9	4488.11	7623.55	85811.2	34268.9	26348.4	16252.4	8636.52	55212.2	16449.3	24874.5	76472	28221.9	31618.9	9824.38	211467	41245	12587.1	17246.1	115265	128569	392685	28267.8	267748	15861.4	27339.2	214280	11295.2	131962	155396	13816.2
A0A125QYY9	319365	114329	181694	78123	142376	154638	259613	351374	3.76211e+06	273431	151465	155195	266891	213311	228959	85286.4	248847	125522	166116	145293	118521	149900	72622.4	168718	131362	131438	224768	291917	281536	258145	113117	164757	276711	246678	199317	148652	492215	399733	218632	362177	253146	366581	241834	233914	238152	257158	261356	95661.5	191261
A0A125U0U9	19159.2	79394.7	1	1	94667.1	8311.17	45157.4	46215.9	7.19511	53975.6	21129.9	25881.4	15769.6	1	1	1466.48	66691.3	9612.42	1	1	17241.5	81281.4	12182.4	16418.5	1.39717	43722.5	26968.5	45853.3	159.837	14892.2	19211	14626.2	1.11512	17436.3	11768.2	9173.13	3994.84	66279.8	31672	41845.3	11143.4	8718.72	2.21321	252913	12331.6	11316.1	6968.12	14467.2	38189.6
A0A125U0V4	66246.7	129124	144683	138493	193422	31477.4	111350	173651	271451	83951.5	95171.4	321881	119972	123517	177358	178992	417386	811976	243214	31923.8	61514.3	151611	183920	38395.4	78699.6	67133.5	368757	91333.8	49542.3	158724	225832	22175.9	94552.7	163742	133632	133995	83341.4	161265	96921.6	494512	174725	119256	111797	125115	99991.8	174815	267221	81736.1	51554.2
A0A140CZL4	21835.1	112435	84959.3	212363	121770	119228	191916	113181	135443	61949	114213	126873	96613.6	86689.6	138384	92885.5	239411	376199	81933.1	134531	78261.5	142422	313983	91431.9	92255.9	119421	92131.5	61295.2	146237	115161	111898	61526.6	32538.4	397511	143631	35433.5	68135.8	124177	27284.2	388412	98981.1	199116	189126	118980	78592.3	217592	91818.6	146396	134355
A0A140EDI1	69191.6	267481	27864.1	291946	117159	136933	15811.8	11651571	346335	117116	111347	269474	93786.1	243622	145929	119966	792367	313552	238617	217213	241397	531995	318451	245552	272615	125512	192352	91667.9	319318	134714	152972	93114.1	57192.7	85351.6	177120	9322	152949	131611	167842	244266	211928	56987.5	242412	54661.6	329888	96142.4	282141	273835	641644
A0A140GX60	451994	321144	269178	318296	96929.1	396685	524918	219116	488113	114847	516715	419987	482272	381149	166181	456152	128483	151864	195515	37545.5	237469	696349	522928	659877	315552	121116	315286	173119	462152	473564	71416.3	454977	69671.1	222220	368997	297691	472170	261567	156884	273142	232132	324541	325948	317653	361745	116255	149768	266194	141899
A0A140KFU0	32792.2	32765.7	9882.7	51774.4	31112.4	15271.4	13539.6	26142.6	63299.8	35295.2	7997.66	39283.4	25465.7	63364.4	22676.3	32179.4	33181.9	37214.7	34868.4	33959.1	28711.1	89334.6	11124.8	11962.6	15285.5	53219.8	21563.6	14125.6	5424.14	28482.2	14199.1	7265.58	21736.2	21442.6	21141.2	19997.9	11417.5	24192.5	44453.7	22428.6	15214.9	28157.5	9622.35	34852.7	2246.13	19563.7	12538	63561.3	25856.5
A0A140VJC8	111448	118471	1.12286e+06	99651.2	161957	576763	271329	211872	99829.8	196887	144392	69534.5	151869	189959	495753	75196.4	1	113152	112374	61681.9	621312	269112	211683	121842	131479	27344.8	558183	38724.4	285159	63471.7	153158	98111.3	53121.3	115763	51952.3	71479.1	184131	1.96339e+06	1.14541e+06	131871	163668	72197.3	85131.3	1.31439e+06	87667.3	111448	114282	273592	61815.7
A0A140VJE3	32568.5	149385	197196	164962	112258	623962	282455	92232	163277	71343.1	154734	258287	237486	225814	117232	281211	182298	437997	73855.7	213432	83726.7	639262	115315	23359.1	119443	68683.3	163477	71512.4	122739	211125	123158	77738.4	255912	34181.6	34734.9	71826.1	29598.6	115453	761917	1.1147e+06	194644	581131	257184	166277	67527.2	54192.9	91956.6	125468	171729
A0A140VJE4	674375	7714.62	1.11516e+06	131418	454759	341124	4.72584e+06	652937	727918	25541.2	454645	762191	66843.9	351429	282221	45794.3	683147	418714	1.17154e+06	797914	26729.2	714153	21193.5	377182	118137	835642	226568	152382	112348	87413.3	277216	372144	171746	78864.3	187972	269379	811168	238125	1.96337e+06	33422.7	87698.8	112312	19756.2	127774	245344	174532	411681	28567.2	371426
A0A140VJE7	14117.1	3888.38	4566.18	393715	3332.45	34317.8	21963.3	1	215873	5978.35	21414.7	5295.33	2345.37	64679.3	16116.5	21979.2	184417	6126.12	92954.1	1	25114.3	1.12752	256626	1.11294	64827.4	5167.52	1	24419.2	1	19517.9	3865.67	6735.96	5578.72	57121.2	1	11125.5	57112.4	3945.16	3768.86	36166.9	17545.7	7855.32	42583.6	1569.55	28612.1	23185.6	2438.39	1	259113
A0A140VJE8	74961.1	61378.1	127213	213246	177528	323528	186524	118512	167652	213318	331135	174340	284288	191745	38111.2	218245	13661.2	199626	165754	267474	252985	32329.9	181657	181970	211493	234517	69237.5	127199	319615	184676	244826	216134	199388	138528	134767	113232	66290	88478.1	21848.1	167911	234793	191514	89577.1	176615	181139	121888	137136	192136	186858
A0A140VJF3	11433.7	329192	141819	256663	424236	89811.1	417148	11959.6	491257	213492	348439	197712	211167	564419	65184.3	243814	371666	382872	114228	127128	112117	153552	286866	294148	287758	521443	172784	8159.62	88318.2	924626	413452	23555.8	39228.5	99611.9	489847	288675	567244	621415	666272	523762	512253	459495	421499	266196	533526	399511	267187	248348	285589
A0A140VJF4	96831.9	138117	88289.5	212312	233113	176187	286799	118119	156493	111487	256918	129118	111785	148478	248416	246546	266825	179136	319136	245257	211912	81355.2	316936	342837	355113	154394	277976	184316	175430	516779	354211	196575	197479	524463	353932	1.23462e+06	264451	315113	412215	633427	363675	319143	358115	377212	251835	334413	414664	127624	147585
A0A140VJG6	24619.4	48432.4	49531.8	15484.8	1.17935	28858.2	9597.42	114195	68666.5	13742.6	11214.7	8511.57	31951.8	25946.7	47969.8	15961.7	2742242	9177.19	25184.4	111346	27249.8	21496.8	13288	26348.8	31336.7	26243.3	32294.1	5971.11	98441.7	31356.8	16179.2	25854.1	11685.4	8781.14	2761.69	18913.6	29958.5	63644.3	16543.2	117140	18371.2	33114.5	2.29552e+06	41333.7	6738.52	47872.1	49216.2	23761.8	11517.4
A0A140VJG8	74274.7	154865	73637.3	118139	138394	82182.9	313973	18333.7	192312	13485.1	21115.7	297597	123545	193121	734834	86171.9	112249	153218	24792.7	26415.3	41648	111915	29151.9	317118	213991	51421.1	35352.5	41576.5	225668	1	215189	63783.2	49122.2	118143	43669.7	27754.1	54597.7	81162.9	95782.7	86613.3	132119	54278.4	27851.4	45389.3	8911.44	44298.7	99174.8	192682	12196.5
A0A140VJH9	113289	326315	112156	372889	179116	261583	221471	311297	448655	269858	125628	215915	229645	142142	146942	133651	623915	336643	151688	217143	256120	257159	177578	156717	692265	315672	114338	212387	298781	131673	131122	221186	111413	91434.5	116154	139140	171984	42367.6	289241	95827.8	448318	551612	151434	348676	423168	431811	231741	173912	144112
A0A140VJI5	1.13965e+06	4994587	171659	729462	347882	175644	755133	161686	561934	499264	871118	135693	91581.4	213254	716812	362124	792889	511282	415412	214426	291477	971254	661467	418350	141580	871825	511776	1.99125e+06	598114	434179	286661	291972	214637	354850	162711	113686	369136	584612	5.4619e+06	271280	1.53836e+06	427149	626349	172454	1.11698e+06	294116	152217	548481	165521
A0A140VJI7	281157	443832	653526	688867	314389	376195	562662	438222	348911	471196	415769	411386	489615	291180	763557	628199	811266	676156	1.18648e+06	398459	778159	321167	512867	458354	627119	594635	816912	518857	437718	446942	617519	563162	493935	919474	579489	949382	618824	1.1485e+06	331294	527746	311736	586519	832818	573463	312160	362327	462770	723196	478121
A0A140VJJ2	91636.2	325137	179888	146514	217449	117594	172442	29964.4	383234	192188	71176	249978	215848	393237	1	165716	218571	232198	92131.2	65193.5	211892	513835	18682.1	314771	211891	65191.3	31919.7	1	344415	85171.7	1	171216	316180	232114	6781.22	126417	129370	233415	318539	811973	216172	211362	192191	236257	523819	391128	251212	194172	218752
A0A140VJJ8	616791	6.31864e+06	8399263	2.34676e+06	1.71264e+06	991962	1.6227e+06	22242418	5.69912e+06	2.16261e+06	1.33715e+06	845761	1.11113e+06	2.65397e+06	11464861	1.13311e+06	8.39764e+06	2.65755e+06	4.51966e+06	4561262	3.86136e+06	2.18862e+06	565531	2.99322e+06	2.79411e+06	592614	1274881	3.1283e+06	2.51884e+06	5.21194e+06	4387285	8188783	2.81215e+06	8326529	8425428	5329411	3.98753e+06	2.4119e+06	184686	3576829	1.31593e+06	293319	224153	2.23713e+06	3.1717e+06	678434	5.1462e+06	5911475	2326962
A0A140VJK0	2.87187e+06	353317	1.42769e+06	1.11312e+06	3.37182e+06	2.79172e+06	3.47537e+06	922458	4.1115e+06	1.17951e+06	3.22492e+06	1.63119e+06	1.54733e+06	1.49173e+06	319161	1.16651e+06	376863	1.11819e+06	855335	2241728	1.36635e+06	1.7867e+06	1431468	5144755	3963581	1.93166e+06	1.51746e+06	969218	2111219	1.47469e+06	1.72819e+06	1241586	2414122	272196	2.13377e+06	2314942	4.18154e+06	2.13192e+06	1.71872e+06	982714	1.16779e+06	3728968	3.51917e+06	2.43413e+06	1.81895e+06	3495177	1.36927e+06	693197	2262293
A0A140VJK1	1174.85	12542.3	26618.9	411348	49116.2	32711.6	74233.1	12669.3	113181	18579.3	379256	31838.3	51198.2	1	139713	76946.1	47441.7	18132	113780	22149.8	116167	25831.2	5649.67	41898.2	47338.6	13391.2	6285.63	17216.2	61127.2	12641.5	189423	22855.8	32836.1	71391.6	13729.4	11173.1	1.12232	41285.2	11821.6	1.19449e+06	88611.1	11433.3	34687.3	36455.7	67193.5	12266.6	98474.9	45211.5	57468.5
A0A140VJK2	47719	247821	515172	111812	218623	86154.3	298954	168378	251378	55365.3	261596	945148	163552	42414.7	114864	76124.7	115152	275646	35178.8	82353	132967	115122	116128	157543	198189	119892	189731	296139	115681	339611	89168.1	261161	68163.2	119741	143572	179345	162122	579967	299827	158926	121315	112631	334466	117934	215825	231215	152199	38917.5	154894
A0A140VJK6	89372.7	1.2274	48442.1	41735.9	219962	51425	21482.4	1	93288.9	413673	32345.9	19135.5	23236.7	17222.2	37765.8	19234.2	64911.4	32971.2	12882.2	15713.6	116237	3287.87	36228.9	2754.24	16794.1	21344.8	7331.17	42961.8	58876.3	1	13779.3	33745.4	7241.14	24335.2	1	4134.14	1.19412	3335.86	27363.9	26372.2	62185.3	6651.62	2.37167	124413	31689.5	29263.6	14333.2	66214.7	65411.5
A0A140VJL0	384154	195257	144215	39882.4	142798	395999	396362	155892	814273	144972	95541.9	536957	1.21778e+06	3.44144e+06	227717	483594	61668.4	83712.6	35193.6	87314.6	55832.6	414955	1.16897e+06	633149	112135	77468.2	555432	396381	148667	59525.4	112828	146120	159541	176230	67558.1	61414.2	245868	41199.2	179169	236561	214913	164886	141115	355185	393591	84633	212777	75347.5	581212
A0A140VJL3	34672.7	116241	675436	172867	37145.9	48715.9	513371	251122	3.76211e+06	233760	116993	233552	93319.8	73817.3	331828	134865	532321	183926	61675.9	171472	193690	28332.4	111232	61619.3	48154.9	219159	137367	54769.6	361625	52924.4	214515	41185.5	269534	268572	99484.1	91375.2	42896.3	148487	238918	144793	485541	36951.2	28525.6	45361.9	139151	34961.9	116416	142615	162625
A0A140VJM0	186586	256687	63381	212662	161123	189335	81879.1	418936	41991.5	281669	319529	311192	185124	272718	311895	185712	619449	218114	115367	416168	83112.2	185994	97965.6	124167	396958	244611	3.61553e+06	633813	69837.8	756360	177192	122816	1.13162e+06	65897.5	78631.3	1.63516e+06	51433.8	156748	963662	219557	257863	381418	488431	515137	113166	341712	224171	113518	184667
A0A140VJM4	112999	262142	173112	176855	155267	119928	255576	237164	139343	134579	211725	89235	91718.1	247714	111951	114124	216335	218212	122642	181157	131116	161814	261275	78195.7	245233	111777	171885	292636	167838	75516.8	152651	151443	219123	231117	85575.2	73355.1	229863	351273	183244	224630	221839	171462	139917	163586	167576	111827	95711.8	151397	158115
A0A140VJN1	365124	384854	173746	38221.4	171521	277111	163579	121555	71143.2	351967	34312.6	26735.7	127131	111899	85728.6	56282.9	151729	19155.2	112964	92137.2	419831	112663	64617.1	277166	79966	12735.2	134320	211869	33415.9	19537.1	6597.12	32216.9	39336.6	99188.9	82781.2	1	98429.4	71174.7	18178.6	51771.8	31627.1	1.14579	22994.7	8912.29	36166.2	31179.4	1	1	517673
A0A140VJN3	112612	429289	164831	212225	413593	62575.2	68392.4	139679	131582	65113.7	147341	77844.2	111365	74391.1	112253	111926	132492	214496	315155	56173.1	286945	119299	21112.3	113899	79162.8	177293	76821.6	28264.5	33839.7	99184.7	113825	86137.9	79713.8	12616.1	47982.8	45799.1	115412	161463	2.84234e+06	51938.1	96113.8	116259	92953.2	133317	111791	114124	111293	124227	32129
A0A140VJN9	12177.1	49986.1	24162.8	11631.4	31517.5	31411.9	79163.4	87997.5	3.76211e+06	33213.9	29171.7	32321.1	31177.5	29844.6	27811.6	19473.7	93787.6	3794.11	3982.33	18411.5	91314.7	21111.9	8964.37	76636.6	61353.6	81996.8	34983.1	41292.4	55975.5	81872	31991.8	32292.7	11280	21517.6	26522.3	15344.4	22635.2	45722	11115.9	52146.5	32888.7	17685.9	214.811	34152.3	17174.4	38976.4	74699.4	9462.16	29665.4
A0A140VJP2	99351.7	467519	121320	43822.8	82329.7	73995.1	218973	219178	3.76211e+06	67184.8	129876	42121.2	67538.6	44662.3	36846.8	41684.7	311252	62196.2	48919.7	71141.1	64519.7	72877.2	96148.6	72563.4	84511.4	49535.5	315458	31646.6	79131.3	71249.2	69737.4	66147.5	28818.5	26895.2	23111.3	31972.5	84386.7	86131.7	72158.3	69188.3	161111	41981.4	61311.5	48461.5	98638	118733	74354.2	64733.4	89479.9
A0A140VJP5	121562	146531	124414	199315	97982.7	123684	318716	124334	25112.6	159959	161499	176236	155163	59175.9	118421	115973	251762	216196	121494	117625	141852	46874.6	181276	36568.3	112127	196555	119165	52911.3	118472	47827.7	119658	82686.1	127933	71140	51131.2	67166.6	44328	96216.5	875997	183553	194978	113711	94717	91352	141175	189428	117147	148631	138650
A0A140VJQ4	21149.1	78563.7	67171.3	127954	229728	462500	217876	39282.9	49552.6	28557.4	137674	13711.5	123483	144155	46129.9	113921	81455.7	56385.3	42199.7	118836	36451.6	37696.9	51319.6	44518	46664.7	113119	58547.8	34181.5	77517.6	42968.9	42134.8	49919.6	24394.2	113336	27671.2	33397.4	41615	47711.7	418113	175143	194189	34365.9	131149	52133.9	31486.1	353657	126682	41711.4	31292.2
A0A140VJR2	21546.7	137319	16185.5	153165	81182.1	81128.7	114527	68881.1	41111.5	46422.2	58762.9	24194.3	25123.9	32815.5	35153.6	72576.9	12991.6	92193.4	51164.6	36779.4	56842.6	37788.2	29799.9	22855.3	1.52189	44354.8	56321.9	3973.5	58391.9	23471.2	46915.6	17548.2	57666	24129.7	21174.5	32712.1	281850	43582.8	28816.6	73142.7	183427	62516.6	62266.4	23411.4	134271	27137.7	43499.8	92132.4	44897.5
A0A140VJS0	146542	166271	576198	185586	138676	112549	61358	151116	124726	88725.6	139518	177647	182797	138119	233833	211113	191814	259815	211122	173156	172988	71174	256368	95553.2	128129	111948	155418	72568.5	142494	262942	211951	175138	89559.2	481900	159185	114794	81618.4	157146	159283	217356	121785	121198	191722	422515	163198	163277	115134	265487	156774
A0A140VJS3	197112	57231.1	154752	146518	56837.5	163638	133818	76126.9	16287.6	17917.7	143434	123137	143860	66396.8	44671.2	137438	351382	152415	184334	273172	71128.5	86153.2	429513	137617	152347	82745.2	78175.7	92995.5	223114	44977.3	118114	129295	21181.2	97923.9	65320	92161.1	81884.5	111717	487226	223214	113322	178489	36331.8	96311.2	211655	145916	139432	212796	148518
A0A140VJS6	338891	526215	267766	227854	399559	824884	611395	265743	271716	429480	549212	433221	599823	394744	263158	297558	216786	437193	328912	389887	264167	147688	521212	416356	461615	331662	242359	419634	664186	211651	418163	323658	416449	232487	338449	241828	272694	375312	973156	331637	513762	333816	337732	417766	316612	285332	322167	446421	445589
A0A140VJS7	227199	843570	249287	112281	88716.6	81332.8	145185	179583	177520	113237	514287	114226	111223	96944.6	99418.6	118226	157523	686727	81241.3	73541.7	74423.5	369614	131422	219493	79194.5	77515.1	143754	131114	89427.4	111795	78212.9	68988.6	75293.2	133481	148665	42279.5	181565	121974	1.41637e+06	274716	81297.3	96718.2	355133	92247.1	57425.7	199389	41356.8	85981.3	94971.8
A0A140VJT0	168853	1.14888e+06	768499	76311.3	125713	88931.3	931119	365154	716159	55822.4	141922	85984.1	187172	146563	262914	421632	1	85498.9	738114	477929	614288	272664	397413	141852	264816	312628	739825	218166	48914.9	39498.9	237182	114515	211364	191697	373116	288672	257817	162667	426943	19225.4	113672	89724.2	151635	91563.3	111871	44317.4	188634	281262	37315.2
A0A140VJT2	511331	111931	131339	176641	133312	189553	94649.3	93528.5	213358	64627.8	187121	91215	29978.2	134289	171116	32624.4	251442	66517.3	133334	263456	48113.1	383596	519185	71612.2	73181.8	92831.2	251619	159974	146695	82686.3	236917	91238.5	141629	156372	51116.9	111175	83161.8	77873.4	142124	38121.8	82157.5	91518.5	59779.1	25318.8	77759.4	6184.98	39113.9	137616	119725
A0A140VJT8	373594	367232	698332	631564	768212	816390	818176	472566	945444	741662	1.17249e+06	776981	764415	711311	591750	586691	564120	653639	433936	655312	461824	381815	797532	411276	625112	775896	538143	591853	691926	868121	575139	561212	749525	881918	538811	472515	831122	457447	1.48469e+06	1.98967e+06	1.31543e+06	462385	778125	463960	838196	659719	325669	572956	844613
A0A140VJU3	358866	2.11343e+06	127411	162261	99143	177668	64654.7	295141	224396	242785	277459	358923	527533	568839	132372	199524	318472	152752	158349	276117	118145	337869	1.21253e+06	113776	97643.3	327337	252531	614914	321399	148114	198915	19158.9	223616	369243	334698	263772	234763	144124	99411.3	115787	345452	67854.2	64689.6	181195	299412	341170	198121	253315	144767
A0A140VJU8	1.21358e+06	1.48459e+06	1811511	541535	496668	831923	1.21572e+06	2711687	1.19837e+06	1.15166e+06	696142	1.18712e+06	667969	1.32319e+06	655997	861444	2.79147e+06	533242	1.11986e+06	1.17933e+06	765656	1.23761e+06	443852	2.16197e+06	1.16899e+06	1.47119e+06	861997	959185	835527	468789	775491	1.25927e+06	254879	493112	759175	641813	1.19551e+06	721665	1.78783e+06	618177	339149	1.15491e+06	322972	975778	571942	758941	882777	731321	433681
A0A140VJW3	196517	132175	139132	141153	126136	58661.1	375918	317390	446735	111151	37468.5	131968	115238	262881	211184	196653	261636	83973.2	79516.1	44844.4	73665.3	182272	81714.7	91781.6	185113	198156	184125	222877	72953.2	111578	59248.5	111512	31996.3	98215.4	58724	37411.7	134142	111612	64112.2	47116.3	29495.3	31839.6	51587.9	118840	117570	125281	65681.3	97685.2	218296
A0A140VJW5	97966.2	247749	117518	381711	318343	278278	288542	231843	574783	289496	371787	616882	195422	291121	311257	562283	214727	358295	561747	674181	296240	331452	486125	262895	253756	261451	416712	455247	316150	118681	344612	186149	223696	312570	248888	614411	283542	119875	254628	367665	389370	166647	315876	195718	259440	364152	414791	356927	211820
A0A140VJX1	164364	129996	47637.1	259378	255716	137840	256888	85342.8	223767	225127	185927	129935	268474	152863	49711.5	268126	131772	265419	191735	243378	56116.2	3815.87	116120	254946	186250	111659	77383.5	55362.1	174163	15628.4	65968.5	215116	459811	21296.9	366760	55926.9	144119	135835	468889	585662	411639	144123	58863.6	81941.1	384928	382184	115341	176462	259516
A0A140VJY7	118912	64334.8	114616	97833.5	98161.8	97888.2	199144	135415	363620	117247	162359	92133.2	85851.5	195985	71319.7	131462	171670	151846	88334.4	181875	124386	85233.4	293452	89629.5	81641.9	133429	185898	168818	137168	94651.5	151891	111355	129282	376943	119491	119981	127139	58518.3	116621	151687	126995	44259.4	85161.8	79541.6	43391.7	98967.9	122417	88413.4	128194
A0A140VJZ1	116934	121529	284385	418991	246169	88141.6	136641	135332	426174	153185	197429	161881	123132	91334.8	231118	172619	314664	379314	261322	182656	231538	91762.2	145592	116487	113243	158393	288825	59692.7	119611	136648	696913	117159	128482	279912	161232	129920	184196	331157	196212	279586	122274	88893.9	175753	91551.7	174382	179992	117498	291118	93823.9
A0A140VJZ9	35517.6	64333.2	37146.9	41638.1	91612	123293	297538	69985.1	64141.4	66295.1	214576	136789	55291.4	56758.1	63115.8	26281.3	96418.3	116982	119520	92643.7	213525	41643.8	184286	86821.1	242587	74644.8	117777	61368.4	152931	218793	112518	64214.8	71535.5	116413	35249.4	291877	47719.5	43849.3	181962	159622	81986.3	39365.2	31121.5	74614.2	125266	59415.7	153535	51617.7	68166.3
A0A140VK00	559199	2.86499e+06	264619	228715	331117	159420	125494	318356	539643	144612	792573	292623	241469	378662	234655	146722	834561	351667	418712	187915	318862	1.39212e+06	347184	271584	345223	324744	296411	1.18119e+06	249312	221673	449122	285911	139226	278833	322390	521851	316145	439121	731419	231563	519236	144168	433232	152382	315995	165812	418462	413866	265124
A0A140VK07	781312	662979	827815	855634	1.11982e+06	1.65911e+06	733111	1.24644e+06	1.25913e+06	1.44116e+06	1.47825e+06	1.45374e+06	1.78685e+06	1.51142e+06	1.23366e+06	1.12141e+06	2913183	963582	1.44392e+06	1.35672e+06	1394793	645732	1311694	1.14492e+06	1648748	1.69269e+06	1.52236e+06	2.56118e+06	1.62864e+06	483316	1.12457e+06	1.32577e+06	1.11819e+06	1.19228e+06	763761	1.11718e+06	1.76468e+06	751518	436244	765398	696193	938153	718219	1194824	635687	429636	1.26891e+06	946562	1.11264e+06
A0A140VK12	28561.5	39716.5	11931.7	217935	321111	527592	796867	7956.34	317487	226111	382140	9291.17	28311.2	747934	986.245	24119.6	35844.7	194648	1	1	143616	31868.1	465619	9613	21614.1	416.139	35446.4	1	384827	67298.4	36174.9	5.42557	121186	131296	11819.1	1	25951.9	263.132	36854.4	3947.52	161185	19673.6	59211.4	142982	79517.1	23454.5	9121.82	14419.5	8116.52
A0A140VK13	415870	429832	392884	34636.9	221814	131969	539984	267523	545339	118622	184164	92612.2	131512	242239	211667	282562	85992.2	34916.7	173145	167137	61218.1	395515	64554.7	1.21398e+06	1.84639e+06	122181	414842	224969	313618	435112	11619.7	11443.5	452539	81143.9	47197.4	871146	419919	314418	475593	393524	162914	266632	383486	318623	221344	261349	242122	45453.9	163613
A0A140VK24	67883	164847	1	168631	28411.7	41531.3	118791	52517.2	333752	9487.66	64131.7	144618	96416.4	92185.5	493729	137652	64186.8	115598	323482	87318.8	148363	121537	92818.7	113130	89669.8	33957.8	524441	31625.9	68132.9	152484	136196	78874.4	37766.8	294576	144749	516185	245231	956966	389712	182612	168397	217814	46884.4	231974	69181.7	122696	243118	144352	28451.2
A0A140VK27	1.58716	2982757	1.77613e+06	711194	1.17115e+06	417311	1.59134e+06	1246313	497579	728512	2718418	449353	529141	431629	235212	458839	758191	814193	425819	986134	1.12886e+06	2.42893e+06	1.38821e+06	213578	939511	415519	1.42622e+06	636614	819112	616362	629191	479831	3.11857e+06	1.14633e+06	479138	278857	2121251	526725	287464	5543286	1.16516e+06	466977	1.13597e+06	628249	5.83656e+06	938128	425673	441572	487363
A0A140VK39	38686.1	69449.1	138381	127148	98488.9	57132	71547.4	45738.5	67643.4	82785.2	66115.6	53791.8	127936	85911.1	35427.2	82569.2	81262.4	85997.8	88733.1	138552	61137.8	32849.2	137943	31179.3	33655.8	77212.5	88312.8	16356.7	99123.1	76231.2	122523	21218.5	83956.4	127223	57427	47136.4	21118.1	78463.7	58798.9	121188	111619	86962.7	47761.8	61951.9	93312.9	61278.2	86592.2	64164.2	122282
A0A140VK42	126241	389295	288748	123156	319487	128999	111243	59214.8	448414	139540	93582.6	112237	155285	271528	55862.7	97211.2	764223	81181.6	52168.4	81714.7	85726.3	181211	118397	315112	128743	59121.9	113758	64130	112121	211249	123242	88341.9	163293	572427	21319.2	57147.5	422857	141616	282152	783354	361796	333572	527861	293221	419373	175152	81689.9	49288.8	171879
A0A140VK43	648861	539133	298659	381535	743181	452751	718944	281515	518915	577249	316788	311824	568847	533152	267722	283986	293873	357290	313488	461127	463617	336784	479615	511274	655628	325472	255562	351333	546642	578113	339949	397490	337132	258117	212661	221722	1.57656e+06	331432	2967358	266434	552830	318933	342665	235217	463222	298216	343280	396358	421637
A0A140VK44	581133	4.62413e+06	2.34544e+06	1.92818e+06	3.56836e+06	2794441	319394	3.54436e+06	1.78648e+06	3.35222e+06	5.12114e+06	2.56629e+06	1.93157e+06	3.53566e+06	2.32185e+06	3.18512e+06	2.382e+06	2.25189e+06	112523	2.51213e+06	3.19867e+06	1.41943e+06	4.41111e+06	3.61719e+06	331973	3.41886e+06	2544689	157755	3141776	2.98275e+06	3.11275e+06	124543	4432975	1.38961e+06	2986871	1.73661e+06	35779.7	2811759	1431118	2.17152e+06	4542118	62322.7	2259474	211182	2771858	2.99339e+06	3.15125e+06	3.56972e+06	3314693
A0A140VK46	214916	5961.64	24838.7	117178	88688.6	2.614e+06	145165	127775	34383.8	115183	1.71896e+06	1	33317.3	158969	38621.6	117593	212175	113182	111712	182590	269264	221936	1	88463.7	397315	1	149138	113787	118523	122982	275762	87111.9	683591	145419	873916	124637	1.24166e+06	75838.8	226913	1.89782e+06	512159	217318	359381	228693	257232	314817	398712	119886	115700
A0A140VK49	814287	656113	971514	355382	435428	625887	469649	724945	3.55281e+06	521642	423922	578736	651330	371182	312316	611522	567148	372167	263578	483417	437163	551126	977565	576446	511382	423673	873816	851513	434762	329169	411115	393536	425145	431183	385115	391964	694813	2.17784e+06	196872	613670	411431	424955	312643	455211	437258	391438	349735	418113	498965
A0A140VK56	24468618	2.91471e+06	1.51632e+06	3752613	3.11196e+06	18511172	61751261	64951532	4887891	59399128	31115916	344125	214311	2.67554e+06	55828896	21262178	151419952	33922188	32182691	51677461	42512868	29912272	28212426	23336158	38782718	333217	27864626	2686112	29898151	1.76865e+06	4156149	31533834	62113516	41455514	2.73587e+06	7.21717e+06	42513916	111824672	81916616	23128171	51357612	62851132	1.25421e+06	59331228	65892928	59389356	37581888	27684311	31111386
A0A140VK65	3.44542e+06	2.53176e+06	2.14711e+06	786138	1.29315e+06	369942	1.12174e+06	1.21972e+06	1.39572e+06	1.15741e+06	753254	672999	412242	456672	471174	871666	757319	779129	662189	651914	898282	1.22921e+06	1.33155e+06	741815	436919	547658	674974	2.34439e+06	698487	1.17755e+06	832112	163211	932172	557988	492274	191721	794616	483389	7142982	1.11293e+06	1.52344e+06	412358	1.35191e+06	624693	1.42424e+06	1.37641e+06	359142	489662	878322
A0A140VK69	74125.1	58211.4	79748.5	59514.1	238427	631346	253715	99411.7	445168	21712.5	122792	155935	43997.9	141229	54196	77473.3	216582	49531.5	164111	78999.1	94137.2	225111	152592	72381.7	167111	71474.8	131737	141581	111111	131142	89517.8	81638.4	214129	119781	86737.4	82526.6	172466	88881.5	636936	514193	171169	165761	146942	167764	89191.6	145190	69218.8	43213.2	81545.9
A0A140VK70	89751.6	335952	281667	153949	171471	161740	347281	175582	51211.5	156555	243555	139819	159547	131724	83487.5	231592	314515	155681	139632	155542	148166	156454	279827	129311	95555.3	119762	162460	135194	174545	124856	171444	141799	166120	137545	131852	192190	135121	151231	126585	395400	217470	131882	167433	87748.6	294156	138115	119642	142185	149994
A0A140VK73	35711.4	56778.5	489139	51691.5	39691.3	37231.5	71851.3	93914.2	3.76211e+06	57795.7	63419.4	42789.9	111622	33329.4	53382.3	34698.5	123733	85173	48911.6	61128.5	81886.2	54368.9	116158	63559.8	22818.1	76332	117951	41191.8	99121.1	34751.4	128352	95163.7	35311.8	6415.69	51231.7	71617.2	41939.7	111463	41688.3	44881.9	61681.3	34151.5	123597	23941.2	155574	91117.3	6931.62	75171.2	67863.4
A0A140VK83	394317	214712	331115	236690	324260	191499	171178	153419	71611.2	237716	228168	88935	166411	353495	111459	238388	153418	216742	196753	311695	335169	263137	211837	131314	165171	175375	335367	396619	215485	272141	161736	146673	278286	282645	252719	118213	184153	171777	313772	214972	198112	136183	311697	66296.8	222631	176483	119792	129914	296794
A0A140VK84	37136.1	121185	57276.9	32379.9	33727.1	96518.4	31116.4	13214.4	35158.1	51189.4	25846.3	131531	75697.2	169133	23362.9	32395.6	28194.1	36391.7	68151.6	21833.6	54155.4	38987.8	37742.7	37567.7	184213	58254.3	51171.7	77861.4	61172.4	126197	13788.6	69758.5	252132	85342.2	41579.5	126927	37751.2	56889.3	67212.1	191536	147952	81198.3	39826.3	82322.9	34737.8	111822	86711.5	15415.3	9122.97
A0A140VK92	44473.5	349332	97828.5	27698.5	31751.2	71488.3	53432.4	13889.7	188974	61843.1	129919	78423.5	83714.8	85669.8	57846.3	56571.5	194117	121699	119127	157930	146212	69162.8	37193.4	58181.8	114659	56127.8	91755.4	53436.5	122811	42747.4	119640	73456.9	128719	69125.1	33333.3	48689.3	53814.9	68162.8	129514	69491.4	127938	47438.8	69926.4	21839.2	25186.8	124314	12678.1	73182.5	87116.1
A0A140VK93	139361	181235	41189.9	243812	1.18972e+06	123712	1.4846e+06	65528.8	117288	113724	811518	447130	111496	271562	167818	113297	534925	275639	55111.2	389126	136950	674161	287471	1.36786e+06	223197	148332	253142	237927	1.21424e+06	46115.7	487131	35761.8	851113	154994	831712	27391.4	45867.4	66172.3	36381.4	165319	262911	92112.2	164146	69648.3	665416	146341	87162.4	149612	1.13312e+06
A0A140VK94	236136	181843	66183.9	375945	148855	347656	251467	452196	164856	671818	442173	118887	181829	224721	257368	498947	197576	398136	85121.7	383292	271381	312631	861616	355129	311826	397592	219199	511174	324885	177299	69274.1	353164	581323	165289	385111	211312	246557	212516	255341	213715	516242	179736	242154	318560	378916	266924	251771	319451	297476
A0A140VKA6	821555	375136	591623	373913	266568	529152	565373	613292	428962	2.45129e+06	413272	474550	567279	2.38869e+06	381165	522165	793337	416157	4.73122e+06	2631161	2441742	1.69562e+06	614131	514416	417189	2.27113e+06	4413122	642659	412883	2278461	2.51595e+06	391115	474912	548387	438950	636282	234712	371184	674274	2531167	446883	368227	383374	485586	1.11591e+06	681141	654712	412335	281816
A0A140VKA9	97464.2	111612	76537.8	96259.9	127400	79316.5	154170	111719	211349	115544	137576	99887.1	113127	116489	145556	93323.3	111493	76428.7	151568	113661	181813	133789	117417	66114.2	136816	84286.1	118727	69734.6	111289	134997	137957	116376	61288.5	164366	95914.9	83235.3	126139	191616	371462	365359	155691	112886	334730	121435	125352	217422	279113	71836.4	131336
A0A140VKC4	552879	532147	952276	111216	61187.7	149217	99212.6	78669.8	621195	317812	67631.7	49322.2	114315	51331.8	281126	53143.7	448813	285415	56596.5	55638.2	373437	88327.6	123790	168673	219523	46113.3	69352.1	618365	49159.3	21411.7	643147	244774	415689	319631	139855	31529.9	41215.3	181757	316218	188462	455674	54112.6	18381.7	2.38245e+06	72451.1	25421.6	45113.4	273287	47795.2
A0A140VKC8	213893	145363	47718.4	219572	362122	151443	349447	117199	274335	228437	217726	48156.2	58126.8	231147	319184	256742	214184	253720	44981.9	151897	35464.7	61776.6	314628	43315.4	211225	232111	228363	61152.5	241912	279414	124617	241643	144139	371975	217239	121111	8851.12	195598	86778.1	545733	225871	168514	236722	247987	216834	251832	265885	316186	241148
A0A140VKE5	489478	938721	1.98292e+06	262549	472999	218542	191893	321562	1.64967e+06	626197	554721	311442	258291	211761	597111	517134	2635772	298917	391263	136711	381927	424395	411512	462684	377386	294930	974119	271216	133742	1.76733e+06	511920	255918	333692	1.21199e+06	574556	399646	534619	815327	2368891	3144484	1.41844e+06	627534	1.54262e+06	662694	553315	1.14732e+06	643287	669519	359660
A0A140VKE9	7113797	967722	1.39176e+06	443222	2.51361e+06	1.55194e+06	1.81482e+06	491864	4.19938e+06	1.14311e+06	1.52298e+06	1.18664e+06	672546	1.68217e+06	531752	523182	1.51872e+06	1.19956e+06	582472	1119354	915751	3791982	2.15898e+06	1.88419e+06	232399	757172	4255157	3158171	1.49312e+06	1.65947e+06	813585	1.16935e+06	3.72548e+06	389937	1.11462e+06	472863	2.77897e+06	472148	1.45657e+06	946116	1.32341e+06	714687	817559	692821	314688	793482	28236.4	716955	1.22111e+06
A0A140VKF2	96174.8	161111	97762.7	181144	126582	171738	351242	138597	92112.3	84136.1	291820	122112	136618	134773	126947	134948	52491.5	171513	86141.9	113311	152893	91819.1	188954	63164.3	194444	171932	117451	83171.7	121132	117119	136832	153913	97923.3	287241	49856.9	91283.6	125546	61319.7	125356	261781	277316	111123	161162	148143	212978	129994	131126	174614	176169
A0A140VKF3	545676	355141	1222158	572212	2131473	1.1864e+06	475816	979355	5912567	571334	497475	534314	415349	666238	911352	729222	2.18652e+06	598200	1.1314e+06	651391	811158	348344	541134	615833	513972	575921	1.92126e+06	1.12332e+06	315451	1998185	1.29867e+06	713468	1.14211e+06	1318683	1.19236e+06	1.19913e+06	1.7294e+06	1113648	1.81126e+06	1611769	1.13415e+06	818729	1.53816e+06	793348	754860	3.2162e+06	1156913	594416	813581
A0A146E5L3	76772.5	218839	55861.2	161197	81912.3	114420	138134	219653	514812	933777	761168	928923	73271.8	116546	481485	492475	289462	176132	484842	747122	327915	171982	253846	221431	188318	577753	1.35629e+06	57611.2	171769	99516.4	616745	117694	63193.8	83914.4	258172	335489	116312	415279	47915.2	545430	27252.3	219146	531825	217419	98318	274717	216513	339679	165213
A0A146IHP0	664365	283952	135315	212882	267237	124952	41161.8	218329	421848	118820	119325	326276	185762	444290	61581.6	219621	238447	71917.2	75269.4	271928	49711.7	1.16513	196642	172745	136862	48618	89351.6	81229.6	123685	155912	22565.3	191714	21751.7	211212	83813.2	21383.7	419118	143756	2516.97	375314	63196.1	7596.4	124482	91745.2	23244.7	8516.19	676196	161998	211179
A0A158RFU3	121189	212343	314131	141151	211651	67292	283922	317132	37576.5	96375.9	133687	84156.7	116125	111933	144766	47698.1	83411.8	133191	115982	161516	91718.8	74181.9	132216	156678	527554	97491.9	143212	78641.8	139574	87834.5	93116.9	89153.5	56569.2	79391.5	71461.2	72347.8	174974	145721	151780	518829	136287	98461.7	111437	138482	166912	178233	191633	111665	141186
A0A158RFU6	188552	491147	371750	433584	447789	463917	574589	218828	411162	323280	565642	267213	618446	459378	311567	463146	436137	473139	216663	337772	341180	454195	421349	356638	369476	276199	351918	198172	414989	317633	471390	283597	236468	329688	311324	321872	552756	374912	732783	497439	742131	251753	974261	292676	664371	579391	319189	385696	537758
A0A158RFW1	23158388	5.26718e+06	13158681	8.19414e+06	12351641	4245814	5.59292e+06	22557298	5.54761e+06	17961246	4222346	8995915	11511311	21638494	3.91616e+06	5.87196e+06	1.16113e+06	8.36779e+06	8819414	16787546	8323272	8137418	9852582	11385122	6.5453e+06	5177162	8517965	26725881	17971622	12263955	8343526	11936453	8781381	7951519	11399221	4735334	12179875	5751334	5458963	3.16477e+06	1.6785e+06	5692819	4888677	5586877	7518429	5454167	7.64549e+06	8839613	7.74417e+06
A0A182DWH7	253214	282111	163712	191151	351244	163293	71143.6	174833	285311	219274	183396	331819	185952	159520	269927	227934	418996	199775	495149	175179	286714	391240	251811	347658	258224	213242	696218	365812	199312	271614	184662	221765	283891	215817	423813	561185	651626	531165	326817	415788	154113	342983	197146	375390	121972	298853	462775	278671	248512
A0A186VNG8	1164541	1.14265e+06	1.11517e+06	519822	1.36715e+06	391170	398126	716585	1.11665e+06	689147	997117	864818	846524	1.66221e+06	967462	1.31146e+06	1.23838e+06	736235	315116	1.1639e+06	2.12325e+06	192485	1.44323e+06	861147	1.36724e+06	562360	548158	1.57261e+06	871543	2.64842e+06	811940	811814	2.61317e+06	215512	2.11442e+06	699765	1.84134e+06	835178	2.13394e+06	518128	4.12511e+06	637962	1.53387e+06	1.19562e+06	3791112	1.84266e+06	1.26644e+06	1264151	865825
A0A1B0GTB0	66191.1	118891	217669	74218.4	31561.2	54586.9	14986.5	76215.9	24322.6	41854.7	28597.2	44465.4	43176.5	55619.7	39769	47848.8	139953	68965.2	44597.5	83879.1	99511.2	34852.2	119915	28517.5	53373.6	89148.2	61174.2	69431.2	27657.8	24923.4	84837.2	46367.6	41843.9	89769.8	33821.8	33735.4	31518.9	29855.4	74898.7	64153.5	41795.5	28811.1	46126	138594	71411.1	73294.2	24951.3	48261.6	45789.1
A0A1B0GTF3	113474	118891	125681	122347	19181.1	131712	138158	5756.13	111447	18415.1	46716.8	89297.7	123376	81318.8	115555	26618	397286	183552	72470	111416	136412	137544	119415	58344.1	1.37414e+06	5868.21	61416.9	211743	54718	51165.2	11160	63534.6	15165.4	64666.7	62926.6	23494.2	55175.2	91959.2	269932	99296.8	96314.7	128430	61261.5	135336	6193.53	45334.1	13837.2	56151.5	66153.4
A0A1B0GTG2	181193	37418.9	142626	129753	147694	149889	196494	142122	147854	212592	259173	137188	226418	189299	112650	117765	11378.2	123655	94139.7	151278	169872	111761	125173	136435	96192.3	138855	87829.4	239584	119239	164272	114862	166114	161800	98257.7	111417	124812	72248.5	73157.7	11751.7	41258.6	174185	97259.5	11819.6	97161.7	135858	82269.2	89219.2	81167.2	224619
A0A1B0GTI9	51686.2	16679.2	1	47722.6	26918.6	29199.7	63567.1	76593	61193.2	26121.5	76761.2	52213.1	43395.8	71586.8	8395.94	46576.7	61215.5	15581.2	17288.6	35441.7	5694.12	48235.5	89127.8	26242.9	31479.1	42121.2	12996.2	31799.4	11114.2	29654.7	16314.5	41643.5	31637.1	31191.5	6671.32	49181.4	16927.8	19658.6	88195.2	57216.8	29211.3	46637.6	21562.8	55725.1	25724.6	41692.9	51871.5	37739.4	11481.2
A0A1B0GTJ7	44726.4	244999	19891.1	59533.4	61991.6	67994.4	164676	63362.6	81265.6	24412.4	115151	46567.2	117119	36913.2	62211.8	182133	124412	61691.8	75768.3	52654.2	141861	116440	78229.5	15227.1	134291	67338.8	54161.1	84281.6	55954.2	116357	114152	43295.6	81331.9	387197	115398	59839.7	7651.56	116892	276320	474644	123189	58918.6	93577.8	69766.8	49861.6	125915	47197.3	2393.12	46142.6
A0A1B0GTL5	121648	44118.1	11557.6	18466.2	53141.6	21175.4	29311.9	27128.8	61991.1	39215	32615.1	53647.1	69629.3	176144	21416.6	9115.63	91521.3	53541.9	51181.9	33161.8	139586	61554.4	8814.25	16194.3	26336.8	52892.4	2463.19	27683.6	41168.7	64724.1	41669.3	31358.5	6543.22	23831.5	18345.6	21661.1	117641	43293.8	47158.9	31714.2	51688.6	16392.2	49119.6	11385.4	56688.5	29357.2	19158.6	21614.7	19515.6
A0A1B0GTM3	4.23777e+06	5642136	2.95936e+06	4197861	3847679	3281153	3.81468e+06	811113	2148792	916169	5514266	1.51186e+06	7.54341e+06	4.46887e+06	2295147	651388	1553191	3891624	1.56165e+06	3.17217e+06	8614243	814311	2.51215e+06	5443612	4.94516e+06	1.12952e+06	517691	2.31384e+06	4.11428e+06	415712	2.25116e+06	3893798	3.64194e+06	2.53212e+06	533184	2.85137e+06	5.11274e+06	4.11357e+06	2.92659e+06	1.87389e+06	4.33467e+06	1.62866e+06	1.44543e+06	174972	3.76714e+06	2.17147e+06	1.78627e+06	5138791	5.26877e+06
A0A1B0GU58	317413	244312	233816	513697	175572	414354	141476	238496	132645	391812	519415	385121	216273	87134.8	129597	263412	661131	387112	177652	171187	327413	37892	381414	259437	41159.8	236917	138735	259967	531613	291143	232139	175216	291125	239617	189978	56551.2	177520	197732	171832	363576	378995	321625	155130	565835	649520	525274	216212	15568.7	141141
A0A1B0GUZ7	951316	657879	951928	254167	1.11299e+06	454240	414118	446789	534831	614985	13119.8	2.31247e+06	315375	565758	53862.8	571297	714143	268371	516493	24836.2	128180	1.29314e+06	1.21954e+06	474932	539195	139611	5.55497e+06	1.18547e+06	547548	394338	493211	15311.2	585425	11356.8	157124	417495	1.16295e+06	459622	394718	73529.6	355185	436135	914514	422156	489921	812681	794488	379398	646498
A0A1B0GVD5	342984	2.14781e+06	1.47654e+06	1951756	2.91748e+06	948217	3.31748e+06	1.36851e+06	2.82629e+06	627992	2443123	1.13682e+06	344342	1.31287e+06	2.66948e+06	2437158	4547935	2.11448e+06	1.39717e+06	1.37841e+06	2.39639e+06	1.38517e+06	3.1528e+06	1.38122e+06	3.53445e+06	1163558	3311577	617382	1.27166e+06	1.7474e+06	2328923	745595	1.85866e+06	2961536	1.85194e+06	2.54287e+06	1.28539e+06	4289765	3.13113e+06	4.19979e+06	7499586	1.43257e+06	2.77893e+06	1.55782e+06	5.42698e+06	2.48316e+06	2.62712e+06	2925718	3.33422e+06
A0A1B0GVJ7	125121	861658	222694	322715	423251	381851	478494	326685	389555	327171	111730	189173	154787	582571	219567	243669	361614	348987	296343	333672	312919	116172	95112.1	388852	378326	326169	318624	1.37224e+06	281527	337616	314472	364920	38883.6	221236	262785	311741	7383.92	71961.9	65555.5	95149.2	79144.7	47841.1	77935.6	68577.3	12933.6	72614.8	36152.6	268161	121345
A0A1B0GVV3	1.57693	23555.6	21715.7	61981.6	18461.8	58241.4	71986.6	45558.5	3.76211e+06	58813.2	39998.1	45179.8	76718.9	55163.9	151412	45132.9	115715	51995	65511.4	37947.4	61917.3	29471.2	6323.12	31634.7	84498.2	63893.2	24711.5	18418.2	81164.5	18821.6	42152.2	56495.1	41129.4	8157.29	29981.9	14864.5	12662.2	121662	166262	192672	44282.7	42252.5	16843.3	51755.5	45115.7	34191.5	47721.7	55283.5	37632.8
A0A1B0GVY6	272697	272552	111676	131371	159115	1.91788e+06	165345	2.92626e+06	819189	2837184	2.14947e+06	1.42242e+06	124985	217262	534169	193782	812713	177663	996822	3.32863e+06	6.34173e+06	413755	319919	132292	249439	138476	338458	492542	217969	183792	65552.2	262354	117963	4.49514e+06	127795	1.24233e+06	292513	165587	1.11636e+06	395966	216939	472916	296647	3.27414e+06	297452	395486	1891184	1.73978e+06	235242
A0A1B0GW41	2.75585e+06	588263	225582	371383	1.15872e+06	768122	2.19697e+06	313173	389328	377314	288934	496544	673247	1.97698e+06	263423	396187	218134	481763	227214	697497	161151	1.71136e+06	345637	213892	317571	582117	111758	656172	266167	551435	349687	231199	454877	183777	333193	359863	384831	4.45696e+06	1.77619e+06	2.12419e+06	1.12356e+06	922168	2158418	1.26278e+06	587877	538169	396925	589413	431273
A0A1B0RPQ5	49433	78362.8	164412	631112	413451	72315.8	1	264193	4688813	182223	121747	4188.11	491233	497618	118342	1.14613e+06	511545	591153	112816	495841	2.1415e+06	521720	1.36199e+06	147215	215912	311793	349112	153852	325153	1.76126e+06	271271	274575	164120	89777.1	226618	387895	482214	119198	1.34916e+06	36626.2	21979.1	592757	35118	713395	39589.8	149719	47649.8	366975	179124
A0A1B1CYC5	29679.6	81834.5	117193	113662	145390	64573.2	553455	88765.4	244146	262791	194614	85411.8	95116.4	83481.1	6513.83	91821.4	61613.1	113756	111257	91938.8	111558	2771.69	166289	115112	129130	145222	135298	58324.4	78594.5	84812.8	111681	141674	84534.4	125493	96231.8	111432	194323	82416.8	267742	175612	151219	354216	217841	345725	97533.5	356419	1.12736e+06	154748	126933
A0A1B2JLU2	51263.9	169423	91239.1	35431.8	37122.5	48132.5	55732.3	14935.2	3.76211e+06	21646.9	64499.1	7845.39	35149.7	31462.2	128538	16238.5	431117	33267.3	51458.3	15159.2	71966.6	45719.5	45262.8	29869.8	64745.7	31739.5	16597.6	46762.5	26935.2	6876.99	86842.1	814865	47377.7	748987	25648.8	571446	1.11327	49794.8	92241.8	71581.1	29414.4	83155.2	39478.4	65431.7	41861.8	115995	43624.2	41425.2	411118
A0A1C7CYX9	321819	611195	514768	654852	913151	777162	885412	651659	518151	738317	1.11269e+06	923111	978321	711928	591751	594148	623394	599481	491517	737677	816378	391471	796692	478493	1145848	787724	584713	411953	897174	344485	748336	717116	655493	415131	468293	455555	419232	377987	241176	541611	1.16422e+06	684657	611176	685667	993746	743127	563759	533739	796980
A0A1C7CYY4	887315	3524139	341642	217760	1.11539e+06	54652.7	1.14949e+06	524196	1.11172e+06	247682	98631.1	119553	321616	47583.5	81651.2	117791	531911	216395	319793	155112	459113	5.19573e+06	288138	113657	15412.2	71527.2	231584	3.38316e+06	141368	422331	489875	418322	479383	518617	494693	538896	872816	1.42114e+06	457225	132446	169612	1.13621e+06	243267	811113	542817	322571	119845	196118	128772
A0A1C9J6Q9	848814	637139	1.14193e+06	543273	656917	1.81514e+06	1152718	1.39777e+06	319252	2.13238e+06	918113	1.28125e+06	1.34338e+06	946828	675779	778395	588518	551367	1.11981e+06	1.11167e+06	634543	794552	554848	682518	778454	2536753	332455	763839	1.23419e+06	679145	589922	1326518	717814	1.61792e+06	1.26128e+06	1937122	1.19439e+06	417795	1.33959e+06	194323	392369	937772	543911	933619	547831	491541	1189661	867944	911111
A0A1C9J6R2	76267.2	47296.5	53383.2	282740	241529	77531.9	236915	51633.4	185133	121167	49853.5	43343.7	83569.2	67891.2	316615	121294	689518	249612	312918	119767	184812	81889.1	37676.7	119838	116652	53194.2	281846	184186	47398.7	162299	118350	73836.8	149795	271935	231851	77434.2	211817	385114	416000	367989	128216	12856.4	86253.4	168751	118766	266244	181671	89951.5	113188
A0A1G4P1F1	125719	172619	291482	451156	86898.3	419233	312715	278671	258394	171325	485412	271171	79543.5	319186	2518.19	176119	254990	457263	77742.2	234181	311394	114242	368458	211548	361847	628522	273581	126123	178533	375841	777799	367694	519472	518177	366560	248715	163879	154147	199454	42445.2	282137	1.13364	61888.3	11373.7	215952	159849	211661	398445	818416
A0A1I9LHJ0	31584.6	86584.9	86624	22287.9	51862.6	39462.3	73111.8	89824.3	3.76211e+06	73621.8	8828.13	41598.8	24227.3	42324.8	51388.7	59383	91247.8	23347.3	21175.6	37181.4	42192.3	45255.6	48383.4	56132	24641.9	51895.6	42314.9	69896.9	52322.2	34633.5	34385	64131.5	25513	14352.7	39261.2	14461.4	137363	19567.2	5513.82	28312	23941.6	26255.6	45138.7	74413.4	25159.3	14582.3	38144.8	46129.1	25649.7
A0A1L1UHR1	425127	619694	472219	433397	337716	263120	978922	264463	177590	344233	457160	328866	298116	421275	1.47111e+06	415488	2175244	388649	1.2319e+06	312155	618269	794360	491788	325115	451995	298115	771147	526625	335182	313682	441179	215569	381464	1.97335e+06	365672	362264	358237	459249	311311	261699	391734	211517	375696	217327	389752	348155	356184	637951	344612
A0A1L2BU33	755199	973917	1.31471e+06	1.126e+06	981113	644526	535235	1.36442e+06	2.72282e+06	1.11125e+06	878131	882523	813515	695688	752224	769812	6119631	1417216	3.11376e+06	1.44625e+06	995413	721111	2.71772e+06	1.4629e+06	481414	637521	1.61114e+06	2.36132e+06	734163	471354	1.21755e+06	1.18661e+06	747943	372914	696177	678366	2.49714e+06	743897	1.14783e+06	681866	1.51161e+06	526379	323188	1.47372e+06	1.11939e+06	695278	615772	2.53211e+06	843199
A0A1L7B5J3	121313	161755	98721.7	42618.2	217375	11431.5	65393.2	78231.3	141135	138734	724974	139693	79941.8	7314.75	12920	169188	274137	44289.7	298736	34151.4	66528.9	33115.9	26932.6	96195.9	12312.1	27162.8	311778	314524	71787.5	159633	132532	34858.8	151537	115320	282588	242594	83111.9	376342	611757	124135	217382	114185	2.2515	282846	143792	245974	79553.9	51455.5	84242
A0A1L7NY41	61323	143997	89129	144353	161544	115537	281514	211415	164112	152988	126172	112412	1.1579e+06	62414.8	68114.8	113547	288452	243390	531767	172992	166968	65865.2	133722	77298.7	245516	97788.9	246434	27541.8	142118	252494	311664	248498	179695	421912	111652	1.1557e+06	215969	181848	174812	131418	219829	177222	115912	99615.7	224215	251314	141182	141123	216796
A0A1P0AYU5	411639	151296	112816	281425	217812	221312	375217	194133	244365	267931	386714	256114	257616	161143	189371	242457	138192	317579	171164	261461	281111	185736	249636	214163	185787	252594	171579	198567	211922	85785.7	199864	225694	211420	316832	158429	141163	117313	156112	374727	253897	266216	174516	366545	195517	237167	98879.6	167300	294313	228785
A0A1P7ZIM8	3.46667e+06	1.34143e+06	8.54333e+06	331756	1.85978e+06	3.43779e+06	1.11552	272345	1.2545e+06	152698	211324	74557.7	358372	327161	9198.71	5.52911e+06	1.44272e+06	3682314	2938723	167589	224582	618481	3.81624e+06	39354.8	211199	2151534	62411.3	149243	6.16863e+06	2.21994e+06	67111.1	339274	118251	17414834	211691	2.23519e+06	18915.8	1.65251e+06	1.42385e+06	1.46812e+06	1.14913e+06	712923	1.82643e+06	455875	375198	1.12585e+06	665656	3385575	176676
A0A1P8SD62	1959681	1.31513e+06	918177	967420	515311	619574	581939	1.59813e+06	2582545	1.25566e+06	744259	144618	383815	686628	4491846	1.14454e+06	2.48447e+06	898371	4158547	1.68583e+06	1.38151e+06	1.51317e+06	2.11218e+06	966153	1.59897e+06	1.49393e+06	3.76715e+06	1131824	1.92225e+06	1.25188e+06	1.16962e+06	991814	511332	2.75764e+06	519188	4.95296e+06	1.5876e+06	5811129	1.88148e+06	1.85127e+06	429625	1821244	1.59582e+06	1.98126e+06	724782	1.24852e+06	2.1252e+06	1.43313e+06	619635
A0A1S5UYZ9	32525.5	44348.1	18924.2	63816.6	67432.9	13777.1	43845.2	189715	45692.8	41241.1	9963.12	62871.7	52185.2	23839	61429.1	77252	77512.9	29947.4	66788.1	66366.3	28155.8	52832.7	32142.9	18812.2	33984.8	25577.4	75591.9	357414	48154.2	57897.4	148572	36355.4	13452.9	86115.4	26943.2	47142	27663.2	92471.9	43134.7	77676	14396.2	29314.2	612339	25211.3	48222.1	68875.8	28337.5	117218	15641.2
A0A1S5UZ07	921722	399394	716432	1.1632e+06	836240	1.65664e+06	1.14254e+06	899618	339111	1.54495e+06	1.19716e+06	1.95895e+06	2.61443e+06	1.3265e+06	887815	1173291	431823	1.17213e+06	1.14522e+06	1424226	824113	581515	1.22219e+06	914353	784885	1.78441e+06	851398	724366	1.11832e+06	619843	881573	1.65385e+06	831519	951126	917278	982966	371183	363115	578383	622563	839498	999897	785276	848317	1.11227e+06	473922	1.31538e+06	1.15133e+06	1.19334e+06
A0A1S5UZ16	93259.5	222666	227156	222181	248928	227357	172177	452165	273729	442986	241869	368635	364132	446184	235397	232612	313344	279465	282242	378219	279212	211486	214225	314649	155723	219757	336355	455666	371366	253487	359942	511994	119412	311483	236793	278325	287967	227478	1.56258e+06	478780	171541	348594	95287.5	361959	172125	171642	211131	219847	152193
A0A1S5UZ24	117542	279178	195334	126136	514183	147500	258672	113347	981888	97643.9	211557	292642	235422	316872	75361.2	213274	92618.2	134882	112172	53141.3	261184	126112	191719	249542	259744	113291	371861	12839.6	98471.6	48324.8	428333	11785.6	72927.3	81790	565411	159938	2251.44	359756	274278	129120	245313	168681	413591	284337	135864	492216	29855.2	281343	211568
A0A1S5UZ25	17147.3	1.52246	68256.5	89351.8	232272	39382.7	81944.9	31184.4	31757.8	59211.5	139559	51176.9	77896.5	67733.4	91611.2	55233.4	147717	71717.2	51119.3	48911.5	61928.4	1.19852	61779.7	51117.3	556878	79927.9	86239.5	22293.7	75355.5	58352.2	91297.4	37493.2	67939.1	112592	57181.4	36135.6	23344.1	78154.2	111991	32522.3	57145.4	319511	63733.3	34531.8	91663.2	96861.4	41427.7	54198.6	85996.4
A0A1S5UZ31	648122	1.92125e+06	782964	595592	437194	481437	1.17987e+06	442118	818233	285288	1.11973e+06	311868	664466	497113	347863	471221	918538	714411	351156	1.15314e+06	762139	838128	913124	244232	846117	353892	289713	452992	811840	483717	514339	281784	322735	461131	241471	158165	631142	416145	994114	428418	213960	369828	323894	286165	443420	381668	226690	375219	675589
A0A1S5UZ39	55738516	17157746	26615372	41791132	18483371	15733781	42986468	24221786	46831856	23562272	18611526	15211881	19161411	23168886	59963118	51387796	41964528	44366168	19374671	37866588	7.56873e+06	13328879	43996136	14395874	11675112	22839922	16116234	34192668	39621641	127885611	13195718	25185551	18869731	214141921	63825844	18841751	16345159	16281865	68485776	232865776	61716911	87646864	61683492	79526912	66514632	94827248	14171516	19897222	14121168
A0A1S5UZH2	159486	294137	266660	619182	514157	234715	4717119	121573	528989	154112	391777	234611	541346	438411	816119	414865	116258	231294	269196	1.89714e+06	974317	463461	636585	171681	116224	278835	366488	586685	86269.6	77711.7	1.36152e+06	122773	515341	61152.8	932657	418856	95267.3	232642	116146	4.16326e+06	397627	173737	316215	142451	265383	316585	1.69258e+06	892242	366222
A0A1U9X609	15624.9	112635	191142	95851.1	99439.7	71565.3	21432.8	336111	153125	98355.5	69263.2	115816	111169	139234	71295.7	92421.7	151724	62918.7	32485.2	85682.4	93112.6	81313.8	223731	96521.7	194271	68927.7	25671.4	32638.1	81322.7	93741.7	32544.5	76175.1	26531.3	115111	69486.8	31831.8	57942.6	222298	244833	726211	62771.4	38435.4	63167.6	59157.8	143350	258835	48414.1	128695	77159.7
A0A1U9X791	153419	216878	171129	151633	154753	168658	396164	225116	149612	315122	261572	113159	214679	225814	119912	113162	177729	114825	346197	218531	119791	149959	147911	246956	217216	159681	231423	178931	159914	186472	179276	247662	321347	181539	192681	87144.5	161450	242315	264496	371744	218651	281231	219526	191217	352162	154417	61729.4	143787	156353
A0A1U9X793	371419	1.61112e+06	576212	172920	333695	176856	254527	314431	2.76186e+06	242225	414773	291318	62497.1	87386.2	2.63332e+06	741580	4.11164e+06	188891	1.15192e+06	219845	817148	312741	273994	549273	1.12466e+06	498185	2.67127e+06	159437	215381	1.13947e+06	913218	324615	318895	3.55441e+06	417365	3.12546e+06	1.38549e+06	5223597	2.11542e+06	3.14325e+06	477884	1.57815e+06	1.6455e+06	1427537	549525	773773	1.84514e+06	811574	216187
A0A1U9X845	136595	221363	99732.2	66446.7	54123.6	84986.1	93227.3	71273.8	196572	113239	56685.8	73333.3	73972.9	111720	51257.2	119911	321936	64162.7	49893.2	57399.9	47817.2	131327	49346.3	122195	166430	51825	115835	51498.4	77569.1	52112.2	79212.1	91438.9	15199.1	121112	65221.7	11578.9	85981.4	36871.5	244833	44541.3	49159.8	182573	61214.7	248112	69839.7	64443.4	95784.9	63152.5	64711.9
A0A1U9X8D7	58795.1	245317	213211	121147	192293	135746	247277	76311.8	134386	119430	219875	142833	174146	95984.8	138782	88147.8	128965	159987	127379	173537	126817	147863	244811	126356	119797	145175	117694	87116.5	191695	81247.9	139146	47643.8	331495	363636	62293.1	95277.5	68834.6	52689.8	75971.3	25149.4	327116	85842.4	166818	191892	194384	125170	54336.6	134572	138114
A0A1U9X8I7	21998.1	98631.3	45365.7	117360	11174.8	68218	5329.38	66871.3	238436	7884.2	125145	7371.77	38581.6	79167.5	69827.5	122856	71979.6	188565	95354.6	134363	271417	42754.3	172624	4153.69	55296.7	28813.4	48436.6	119618	27742.3	8191.22	55181.4	15168.5	4762.51	97435.5	219294	845531	16233.8	919166	79644.2	37312.2	125580	8933.52	12713.8	21515.1	13976.8	16661.8	141564	97951.2	16317.5
A0A1U9X8W4	541473	283297	556184	121390	393926	199511	493182	217185	1.31562e+06	195116	597148	228126	266372	133213	142857	446618	25326.9	215348	257825	337199	233176	141572	276424	164672	82831.5	253633	725778	57624.7	351245	511567	112291	224328	511298	121747	492814	223717	329567	371332	1.16398e+06	1.2526e+06	551319	319583	591326	239866	351582	413162	171112	274238	459244
A0A1W2PNV3	22685.2	36116.5	22259.4	51225	1.17595	22941.8	47769.6	24183.2	46457.3	5636.48	18112.2	21126.3	15848.4	26353.2	51211.1	25153.2	33742.5	31223.9	23895.2	31485.4	71188.2	54887.5	56164.1	15475.9	31838.7	22576.2	19929.3	16639.3	1	21915.2	46675.2	17481.5	26355.2	49871.6	18999	18835.5	41161.6	25838.3	15119.2	117897	18258.9	21118.7	25613.2	32529.9	27783.5	21147.6	14794.5	27621.6	27865.3
A0A1W2PNW1	9696.28	15522.9	26653.4	25126	111919	44732.6	61683.2	19796.1	3.76211e+06	26531.7	23533.3	31521.9	49119.2	31755.7	64136.1	31447.1	32611.4	12778.4	22133.2	36135.3	36627.9	633761	41118.5	37172.5	56132	41952.1	42469.9	39614.7	19296.9	8724.27	44119.7	37298.4	27947.6	36634.2	25783.5	97321.2	173461	91414.6	9411.18	1.25141	39316.5	29329.7	12638.1	85495.6	69661.3	1.11676	96695.8	33932.2	19329.5
A0A1W2PNX8	32518.7	216888	87971.4	1.48543e+06	112998	75794.5	139425	54239.6	55163.7	112237	91744.2	63489.6	112415	36253	52968.2	26954.5	85126.2	44213.2	54751.2	44465.1	39658.5	96413.4	567317	43241.2	39121.9	61727.3	53977.9	8139.18	39564.2	17576	34631.6	39581.6	19879.7	43318.3	11611.2	31616	33365.5	71918.6	424715	694316	38751.8	96127.2	45811.3	71675.3	48135.2	45393.2	47163.6	79951.5	46132.7
A0A1W2PPH1	155351	1.27495e+06	72976.6	121682	227118	197571	265129	131339	271944	114933	177813	79124.3	126892	111868	87913.6	189149	419232	145175	41613.9	111876	112969	242493	251185	271248	136677	118717	177678	51754.3	121218	119712	87949.7	61348.7	111173	148837	227419	59582.1	62865.2	331885	118122	566822	191629	171977	175224	82345.9	214189	141722	149315	143617	111400
A0A1W2PQ51	8257865	913424	239913	152353	497863	711417	481338	218499	136861	255582	387879	449139	141897	413512	478422	232873	119751	191528	126739	368619	147115	1.1439e+06	141683	2.71211e+06	638123	117193	671514	415589	271513	1.64121e+06	393219	544773	535915	118883	861612	96718.9	3.85483e+06	389427	468488	82584.1	657591	1.36883e+06	121759	2.1298e+06	683590	1.35363e+06	2.11259e+06	244574	375648
A0A1W2PQB1	67533.5	169937	173352	145321	198167	89216	132198	71868	84626.2	86788.8	43234.6	147312	189693	671319	96728.6	91252	4311.74	95887.6	1	427190	69211.8	395828	59947.2	244951	85562.1	59312.8	157820	41833.5	98118.4	21143.2	71223.1	115262	263678	69792	155240	143293	112952	193241	63894.8	41116.7	71198.3	89188.5	89936.8	38495.8	55411.7	58512.2	113439	143385	123381
A0A1W2PQS6	235865	517757	413845	1.26572e+06	366429	219672	143119	428524	416296	39812.4	74884.6	446223	23634.6	43216.3	58937	321439	633878	1.28552e+06	9896.88	857248	834147	328777	2.25742e+06	411876	283180	22568.1	653216	684114	21431.8	363982	848252	117183	5465.27	349769	45992.1	69778.5	214411	418565	3.13562e+06	273643	231393	516517	67639.3	516918	978718	433762	87973.2	65756.5	168496
A0A1W2PR09	58445.7	287112	157817	118754	69531.7	41826.2	132117	81692.9	221849	122817	138589	46971.2	62754.5	152372	118924	89792.2	234242	94924.4	89242.9	122334	96198.6	136359	193141	72141.3	113111	44675.1	68759.4	195478	214463	84498.1	112965	76187.3	121716	132692	116500	64128.7	69614.4	96961.8	149111	237278	112512	124426	255451	115837	115312	93952.7	52972.3	125713	64835.2
A0A1W6AYU6	218213	61652.9	114171	257935	314512	218566	227671	115795	129616	219539	317578	253135	227722	251252	213477	211662	316649	235162	244361	248974	314256	79673.8	369177	181198	155785	252923	261818	238236	283288	165317	239882	177975	143498	263569	142114	191952	128482	154432	149713	213617	222317	117365	246932	117338	198554	217152	211574	239513	211112
A0A1W6IYI6	186196	454489	759314	187539	213855	111615	96588.9	168214	354448	116519	137397	113715	268477	221311	141189	88956.8	744754	273877	62761.3	127512	115337	141656	92714.7	84816.1	139629	83363.9	183717	135160	59311.6	79191.6	151595	56936	111175	116826	54395.4	46938.6	184516	216418	282621	157652	91973.8	112954	293872	153172	211848	173459	213474	186313	219568
A0A1W6IYJ9	142457	131815	35572.3	63454.5	87979.4	32766.2	64453.5	31561.4	81297.1	29563.5	11813	48899.1	81345.8	41568.3	45195.4	88253.1	114728	49713	38898.2	44389.2	37942.8	184841	41111.4	65154.2	48826.2	131371	92381.9	9529.14	39611.2	117419	35811.2	31735.8	84199.1	79195.8	72122.9	11154.7	25414.2	152317	27456.3	81142.2	99177.8	41291.2	72728.8	54677.7	28241.6	44212.3	84357.2	55977.5	11545.2
A0A1X7SC65	358327	793928	265171	269277	265967	341919	443136	338113	182758	1.17622e+06	189673	846457	394842	514358	564379	289455	217816	291153	298686	445113	365269	341974	317167	171325	382882	543816	294172	281798	182951	111470	174740	356140	187293	284123	154945	185911	98558.5	218186	161268	157716	98189.4	443111	37619.8	455181	431269	113813	754469	463153	361135
A0A1Z1G4M2	317112	174795	219197	318429	395966	377400	321372	213684	51321.6	289513	613153	217921	311114	271343	272690	284970	421429	313540	191626	381714	331215	168221	365373	216812	428448	212315	236864	317977	325385	231580	311466	339299	317163	263798	177922	191841	133897	311511	398565	541254	647349	315648	461482	228352	414380	311594	215632	242445	361416
A0A223PQH6	44716.2	28657.5	61619.2	41819.4	53262.7	44817.4	121863	79892.3	3.76211e+06	46694.5	29386.4	71481.7	25336.4	32141.2	19837	9619.2	59813.6	38462.4	1	31222.5	31926.9	42671.2	35953.8	2558.47	46421.8	44767.9	169439	159424	39118.1	37774.9	36523.5	12664.8	21132.3	144147	37731.2	6177.54	2.84931e+06	57232.4	79411.9	291462	71123.6	66813.1	37227.2	35268.3	31723.4	57674.9	25124.4	51377.6	14293.8
A0A248RGE3	27518.4	19996.2	84914.6	32388.4	114320	195585	51247.6	1	124137	45652.6	117249	36871.1	173251	47681.9	11381.4	6681.7	49269.5	7619.17	11524.4	47795.6	31571.5	71163.8	1	39572	81944.4	11171.2	1	65691.2	32835	1	39344.1	126532	116762	17588.4	93896.2	61677.4	51993.4	31944.2	2.84234e+06	1.25112	181649	27146.9	35916.8	28446.9	35561.5	891.225	52177.7	1449.16	86876.4
A0A286YEY4	2.31711e+06	1.75648e+06	5286156	1.17435e+06	1.37883e+06	664596	1.23373e+06	2.43251e+06	1.29119e+06	1739825	1.32379e+06	1.16135e+06	511814	554313	819695	994422	1.43193e+06	941200	955858	1.1675e+06	1.39472e+06	6.11241e+06	1.77154e+06	2.25889e+06	451186	1.47886e+06	1.12919e+06	5765189	611183	1.94963e+06	766363	1115164	2813192	1.52159e+06	1.21133e+06	389313	1.17984e+06	418434	646637	1.15211e+06	1.43518e+06	358973	1.47466e+06	516412	2712524	2.41241e+06	152868	982489	1.61156e+06
A0A286YF22	341966	87197.4	418274	671575	581240	264721	169238	237532	1.68392e+06	439268	211956	481235	427813	435719	311956	648773	445479	714955	265120	434418	227219	285193	397148	813459	263132	314433	2.15139e+06	573359	311287	318247	9964.42	235788	449795	156411	355924	292615	342569	1.78925e+06	648918	292642	421772	335453	321112	418829	319885	319679	455129	447895	519978
A0A286YFF7	85657.3	85171.8	16154.9	46145.7	182412	1	61346.1	24211.3	5.54222	12319.9	31849.1	22467.9	124179	39912.7	314159	18126.2	39625.1	42414	31233.7	38168.2	188258	111998	24663.1	69192.7	198659	61184.6	37886.4	67474.4	88848.9	73939.3	47391.3	55495.4	48965.3	22713.4	55941.2	86719.2	51615.5	116715	99289.1	37686.3	129782	62121.9	11151.2	44683	53736.3	131520	88235.4	69981.9	72124.2
A0A288Q9E6	432916	391692	329757	697819	615000	225487	482659	199178	275239	176616	311173	213139	72942.9	431412	244572	272817	478644	685119	318646	289319	132199	289760	945112	419412	268977	267744	587950	225491	185318	234737	169829	268459	243267	412161	248979	49198.5	315487	152132	416822	151914	587398	242356	391734	196727	658493	234211	216998	862575	435824
A0A288R149	922141	341438	152569	243484	242220	221538	429192	186122	731919	119874	265599	99264.6	58912.9	72412.7	542214	466134	638189	286974	285172	291457	8543.69	284957	279821	215116	281139	243117	373382	221367	263694	141171	551677	93215.1	427976	97918	331940	659581	782143	251971	831732	313817	335134	211412	396229	364912	364382	518720	71481.6	174491	132960
A0A2I4Q0F7	5.97962e+06	57393911	1.12112e+06	3.5922e+06	1.69325e+06	1.16123e+06	1.76934e+06	1.17633e+06	6.61773e+06	755137	4.41164e+06	1.93863e+06	513985	559760	1433413	512477	458862	3.1788e+06	1435567	2555258	3.26549e+06	7.75949e+06	584175	1.9433e+06	2.53914e+06	2.58768e+06	1.77885e+06	3153731	3.17991e+06	853400	2214917	2.81397e+06	684792	828384	417417	646135	1.21247e+06	415635	1.13519e+06	746168	1.81812e+06	611811	724942	521267	367696	517735	368872	2.13258e+06	2.28652e+06
A0A2I6U1K5	268996	211187	266183	311122	246179	391155	171671	15781.6	317529	375785	338119	633146	874613	1.15428e+06	1.17114e+06	338612	396683	459124	377971	445421	439191	247484	189619	186246	282113	461933	3222.19	334226	1.19944e+06	268540	657964	892319	227753	715865	194154	326193	249980	1.15819e+06	1.51472e+06	461183	451615	411478	451924	134373	473174	173152	337735	352583	141742
A0A2P9DU05	158922	84147.5	225933	92111.2	42769.5	132186	315320	277728	485117	155917	127295	116253	331192	471189	119154	118368	425825	125287	154611	68532.2	111484	267718	3787.69	57166.9	557631	148641	22114.7	111113	197922	84751.6	161954	77153.4	141450	236226	119720	35655.2	211119	197143	289948	347221	127653	652992	266163	574347	191216	238152	21185.8	34117.1	296676
A0A2Q3DQE3	1.31416e+06	981522	1.76679e+06	564350	2.88212e+06	513244	2.69513e+06	711581	1.13537e+06	582542	719499	573119	431576	655185	77798.9	952721	561951	312628	1.25647e+06	189254	1.26178e+06	1.18843e+06	916755	39539.4	779311	616193	723373	2.4245e+06	725140	531796	711112	462867	2.86216e+06	569245	217171	487461	2.17872e+06	114291	916832	244818	221319	462572	196196	436981	83651.6	132274	415897	747757	975458
A0A2R3XZB7	38964.5	99696.1	111419	97456.1	13928.2	273118	222146	125135	171429	148589	86381.5	214347	328614	238917	61988.1	88234.2	89890	75764.1	64456.2	126562	48679.2	519133	28393.7	399425	27289.8	111996	149575	9335.58	114813	33412.9	81141.2	13121.6	128117	35764.2	131375	13145.2	6134.86	211254	193242	171524	252469	131483	229184	148712	126446	292196	215886	36516.2	84392.3
A0A2R8Y3M9	111187	95429.3	111114	225841	268494	173841	81329.1	171835	291798	165924	191938	261352	191618	137417	436487	192186	341911	211190	488427	185739	164719	97256.7	292179	142471	157161	194415	481613	233919	119573	324174	293624	178472	388643	421497	399488	534778	273116	728676	384782	229766	247591	353618	323225	365189	156590	347949	376463	261130	129848
A0A2R8Y3X5	518619	91387.3	78869.4	1.489e+06	141145	359391	21662.9	46119.4	533758	14964.3	496214	22476.5	71955.5	36917.7	142575	58812.4	2.36132e+06	48174.4	62176.2	21799.2	141925	133757	55786.8	36557.6	71741.2	141735	58912.3	29121.5	55515.5	224251	33911.6	21347.5	54333.9	189528	196290	35219.8	429858	77869.3	46841.4	55988.5	112348	128799	118411	85942.5	21295.4	272979	67531.5	27344.7	32112
A0A2R8Y430	1232933	187783	89318.2	179712	257740	256619	163637	27534.8	311614	215219	138136	174712	98993.2	233689	471398	133172	711552	286149	131937	221393	222726	328911	291917	356950	1.16588e+06	278717	311665	575842	216519	425631	251651	311779	268614	172397	12865.5	33329.8	344116	1.12241e+06	761542	217162	191815	645517	411761	862815	116624	157774	152181	315359	318419
A0A2R8Y478	717752	571119	295620	359557	567611	494634	2.54941e+06	1.174e+06	854522	316142	311112	696727	767532	426148	223582	528824	74698.5	369497	316824	248467	211951	9517.18	932322	699554	49114	315356	788642	171291	554233	22968.5	298533	351272	242579	347152	391416	234542	566139	249161	664426	461754	289288	828143	376771	781513	648135	767546	617470	358752	311344
A0A2R8Y491	923685	83866.5	194117	761131	653243	789643	361170	777752	74771.9	428312	736361	1.45242e+06	1.23889e+06	874772	154274	1.11949e+06	25683.1	721611	521132	719656	255257	717985	521668	1.22346e+06	219338	389141	518794	362628	636475	111938	275875	322845	418622	57136.9	357267	444562	319420	225735	59261.2	151172	197644	514176	345722	379825	462233	197922	741189	943373	887445
A0A2R8Y4T1	271443	177429	357672	214130	164861	566211	339480	511777	148731	515346	261248	616781	765127	368895	353936	267644	235649	241266	377435	448297	271830	266593	216899	215265	283395	658827	185998	313480	438192	138495	131793	446254	147825	237116	118136	271392	251384	88979.5	188592	149115	98177.1	469255	216327	411281	238113	256926	495572	291191	323253
A0A2R8Y4W2	562772	486246	211718	214986	522113	143322	247716	611874	333585	98166.8	161759	163415	189193	341282	293186	299662	582259	124664	117522	146142	262373	1.41537e+06	431794	356526	129155	111426	815378	335187	327176	281612	379462	122746	222545	345616	256223	442218	397963	419346	411782	581990	111139	264971	189742	335154	213434	354469	433161	214111	259884
A0A2R8Y5Y7	219886	444656	211238	251493	98467.9	292213	486742	144688	71734.5	223261	298920	429872	1.88161e+06	335398	338978	462942	289537	252420	463758	351317	379986	535416	311143	216616	385934	292442	95594.5	286823	193275	259237	314343	332994	211498	213996	251453	118849	256978	186112	31324.6	141946	417498	114296	197175	371720	311158	237833	339829	478124	324168
A0A2R8Y6J3	714631	961998	438835	365994	171387	591482	799683	468157	1.33179e+06	654179	548623	537117	494878	993984	277129	238841	587942	344559	311119	777116	332181	2.18244e+06	473934	373677	653651	355189	192575	552384	1.51713e+06	715696	251114	321488	793959	115224	188791	219130	538667	677120	242320	448726	221918	565416	311115	575124	639752	1.21387e+06	655295	337923	663849
A0A2R8Y6Y7	182528	264995	285822	247474	128186	161968	214447	413921	214139	575938	236268	317667	253846	235292	358152	246818	286514	284616	87763.1	237272	261968	157939	295829	114521	169649	352114	418742	561284	223319	216256	165879	158269	187475	418252	81915.5	235226	281726	65492.5	267111	49829.2	133916	112512	211234	254164	141420	217466	233117	314150	161581
A0A2R8Y793	192355	551789	133275	118314	54246.9	1185675	1.44425e+06	54171.2	342527	84778.6	169179	221123	215317	112935	218359	84561.3	91118.5	42866.2	71135.2	44198	66678.9	241885	125598	114580	91134.2	73512	95566.9	38197.3	111318	341522	71357.8	81266.5	199620	73225.3	63153.6	84278.3	137737	119750	839418	489173	72565.6	282814	1.24821e+06	451388	46815.5	341254	111851	51319.5	71117.9
A0A2R8Y7T6	18826.5	159691	75724.1	41518.6	112116	53289.3	119668	19891.7	196572	335318	135349	117895	138931	19265.5	73495.2	179163	97141.4	33874.2	62311.2	135234	67681.5	51721.9	9272	97181.3	316968	41921.3	51573.8	432124	19788.6	128586	112863	36453.3	92446.4	85853.4	21127.2	27493.3	723827	112126	336415	186146	434379	119615	366455	36614.3	31716.4	378425	148129	48129.5	35562.4
A0A2R8Y7U1	11786.9	17917.6	215689	159435	147213	475153	722957	223763	3.76211e+06	11232	237636	55234.9	16463.5	41724.4	113612	122184	82114.1	162612	65186.5	48113.2	119429	513974	189447	237771	146117	86633.8	234696	67612.6	331712	111911	27198.3	81682.3	78131.8	98645.2	61993.6	17641.6	48512.8	37896.8	162467	18124.3	256417	131115	86131.3	21195.4	244116	61154.7	69694.8	125135	231199
A0A2R8Y811	1.27797e+06	518430	517495	326645	626916	792112	729516	318612	2.19868e+06	581657	392165	397856	972643	683213	351573	547311	363768	464127	296756	446857	351957	1.13824e+06	386147	573872	1.11352e+06	468752	669887	242343	348912	651932	314213	592563	549276	339129	572442	335920	484797	796561	311162	477124	448615	574138	985339	468512	722316	468392	231681	331581	358883
A0A2R8Y849	9414.12	136787	139212	111111	131192	86637.7	76898.6	161459	181947	79925.1	192438	111115	66488.3	119662	71589.7	68851.2	92371.4	78173.6	163186	111237	71194.2	631733	113142	91861.9	16534.7	75634.6	125487	121412	72436.2	146113	78329.5	111819	121245	97234.2	472465	113514	81231.6	51914.2	61856.4	38928	81453.3	34111.6	121720	55944.3	175232	31921.2	51412.1	77359.3	225839
A0A2R8YD30	211222	1.24428e+06	91991.1	46568.6	73463.9	211146	524425	123732	251152	115872	89414.4	44217.2	113133	74367.5	238128	56481.4	192178	88121.4	52618.6	335519	216119	326794	895844	137771	115116	35766.1	811548	25512.4	119222	342123	41184.8	251183	23839.8	127650	115227	37117.3	1.15128e+06	118198	216895	413140	72911.1	461539	185453	66717.8	116611	148171	72166.6	97718.6	86855.9
A0A2R8YD85	241134	367963	731832	251553	553319	439249	154842	181979	1.17116e+06	193388	257571	218271	572121	623498	659814	141436	1.1518e+06	214630	153215	241514	81565.2	169811	7653.53	342191	361200	436282	453723	282955	94819.3	513933	621695	295812	175480	462394	493147	256536	1.15333e+06	616933	461466	558386	476126	544675	233398	564825	119228	1.27156e+06	826823	133399	111593
A0A2R8YDT1	173445	377168	115317	113792	1.23174e+06	175872	891442	674824	1.37965e+06	284198	298446	76213.9	126922	218882	324513	326467	519549	112388	137694	212877	153497	216191	739684	219125	211275	221326	118486	471287	317197	417961	153138	183541	245653	367461	144177	114618	568924	334322	231128	1.66173e+06	1.33565e+06	1.11611e+06	878148	685612	438399	687134	368616	116415	171757
A0A2R8YE10	4.42756e+06	54411.9	226220	64894	4548.65	374699	41272.7	38757	55134.9	4853.45	11573.9	187851	57338.4	45915	15861.4	49297.1	243588	113822	91996.2	67226.9	21957.8	5913.58	61944.3	79622.1	132757	3.74424e+06	43149.8	22777.3	59924.2	83959.2	96412	3533.82	41279.2	264249	26756.3	49592.6	52151.9	265532	2.11214e+06	248137	24679.2	533582	347818	331178	5154.91	292942	214855	53159.1	64743.2
A0A2R8YE36	7.22396e+06	4.23127e+06	4.39656e+06	2569595	3.84995e+06	1.71194e+06	2.5116e+06	2.53594e+06	5.56352e+06	3.61196e+06	2737727	2.75484e+06	2.16792e+06	2519645	2.23596e+06	2219196	1.18659e+06	2.29446e+06	2935522	3.31816e+06	3.43631e+06	6318172	2.76755e+06	3711913	2.18798e+06	3.23372e+06	3.13625e+06	7.31892e+06	2.77497e+06	4.81996e+06	4826361	3.33146e+06	7481276	3.44545e+06	4668186	1.98959e+06	6.94716e+06	1.88398e+06	3.58527e+06	1.35463e+06	2.87213e+06	2.66811e+06	3.31164e+06	2.16199e+06	3.84957e+06	3.11414e+06	2.35429e+06	1.81143e+06	4.15938e+06
A0A2R8YE77	25374.5	335988	6525.24	27474.2	31112.7	18811.7	318327	41225.4	95826.7	11791.6	26833.7	54637.4	27635.8	27311.7	21888.9	43463.9	43514.6	24521.2	19912.9	29951.5	54612.2	32258.1	57489.3	17179.4	33466.3	34947.4	61674.2	95571.1	27782.5	43215.2	42456.5	18321.3	13911.9	49418.2	11613.8	83114	42567.3	95161.1	75655.2	48651	47852.8	1	43173.3	18752.9	31917.7	11218.6	15695.8	33253.7	77589.4
A0A2R8YEC9	111533	114768	278562	189148	122112	166995	138674	5465.47	146269	142117	125671	88595	126462	119811	136129	111567	371426	112400	113815	196245	166919	636.789	171571	99682.2	222778	112732	112484	156194	121967	477471	212119	195430	27483.9	24956.1	73113.6	112718	77134.5	133634	58987.4	145813	117820	25252.3	268811	1	214187	193245	115816	121632	64372.2
A0A2R8YFA9	257644	326637	254198	251787	623112	65325.2	73174.3	63462.8	738957	133251	521353	1.15663e+06	1.51856e+06	958836	282947	567422	93862.3	296323	592779	514975	449988	113684	352593	51566.3	65123.5	519466	233429	281375	767595	245119	146859	211444	127520	339499	31561.2	72675.3	292512	428195	318814	432137	126592	924426	242321	41911.9	293237	172369	98442	234257	519393
A0A2R8YHD2	2953197	1.15683e+06	2156845	1.11678e+06	1516253	1811315	1.86264e+06	3.12343e+06	1.38791e+06	1658587	1.61877e+06	2.49425e+06	2.87357e+06	1.68885e+06	682242	1621419	153362	1.57114e+06	1855266	1.83158e+06	1.15152e+06	1.82123e+06	1519829	1.88896e+06	1.45129e+06	1.51792e+06	1.68342e+06	2212149	2.48943e+06	1.91913e+06	1.11675e+06	1.28671e+06	1.45812e+06	1.16114e+06	1.17419e+06	1216141	1.54814e+06	1122966	4596348	2.28142e+06	756493	1.49751e+06	3.18682e+06	1.74934e+06	1.17926e+06	696882	1116866	1.27136e+06	1.19384e+06
A0A2U3TZL5	992916	964116	377175	881814	464145	776682	461276	444439	141146	537199	716514	957722	681947	541722	611169	882314	148516	915499	848348	486696	698575	643380	681473	641114	647139	627585	1.14322e+06	618224	737179	216755	833737	487351	369546	334688	418233	689212	854742	483277	269752	373596	334118	368236	291492	533293	454272	313361	834543	983655	575487
A0A2U8J8H9	1.32125e+06	619823	4571667	46.9938	1913918	171622	612362	819638	1.16832e+06	861989	362730	212196	76328.5	1.31931e+06	1.92149e+06	1.68424e+06	42399.2	792792	618161	3.87593e+06	1.69126e+06	982113	924348	214757	28749.3	1.11112e+06	1.36458e+06	758816	677142	688718	3.35895e+06	595413	2.92619e+06	516385	84343.9	151883	583817	767862	128753	181476	541264	51583.3	26214.7	164314	911914	834274	681419	968167	947858
A0A2U8J8J4	1.65915e+06	674395	268748	122268	1218473	139384	217831	267490	1.91335e+06	53795.6	48444.7	46847.2	68145.2	229514	283586	74496.3	635812	92113.9	292399	242879	177124	1.3863e+06	31652.1	191971	227417	67363.7	122668	725139	85355.7	611776	257945	253814	198966	138162	421358	723123	599597	845758	8685491	519178	295255	188132	347183	131531	115892	421391	513987	199216	68493.9
A0A2U8J8Z4	196926	133330	119990	177738	193529	212718	184596	245393	238436	119127	112586	144919	244243	223176	68596.3	358697	488670	152676	146614	112678	136546	221375	146129	195563	171147	195417	355191	117518	357321	316279	166856	329335	138172	112295	1.7349e+06	88841.5	75117.2	763444	627655	211616	198119	181112	174417	228933	211748	785318	45169.1	952452	144182
A0A2U8J8Z6	111985	232189	113182	63152.1	189162	33715.7	46694.2	181598	121928	69438.2	43171.7	57232.4	78311.9	15335.2	131814	66922.5	131352	78964.1	139111	31123.2	52651.5	117884	99385.1	91219.6	56777.2	59683.2	51791.9	185947	58868.3	61324.2	92911.2	67258.8	66546.2	163983	98661.1	112593	71638.8	1413826	76733.8	245892	87618.8	56817.4	8774.86	26113.8	52536.4	137867	91912.4	59913.4	65324.9
A0A2U8J910	474172	379349	439811	463749	476799	363646	92685.2	251417	431936	324576	519476	617114	278444	211194	441498	493966	481430	161399	369141	549312	463641	1.12688e+06	539874	348386	431648	364879	272132	326664	512565	222190	482369	278673	366468	391115	265149	228567	162335	333611	278115	1.12244e+06	655827	255674	319979	383666	566565	287221	246715	87594.2	282664
A0A2U8J942	2289369	6.2116e+06	9485511	2.12812e+06	252633	1.93442e+06	3.19388e+06	2145952	7.76159e+06	2.15141e+06	2.11816e+06	1.69316e+06	2.15315e+06	1.24531e+06	2.79817e+06	1.34833e+06	5619843	2.16338e+06	2.6349e+06	1.31922e+06	1814318	3.21164e+06	2.58174e+06	1.8218e+06	1.3899e+06	1919928	3.41444e+06	2.98733e+06	1.25555e+06	2.13456e+06	2.36813e+06	2372941	2.66796e+06	6.37627e+06	2619625	5.91342e+06	3.12512e+06	9561127	584342	5.99881e+06	2.25631e+06	5.25825e+06	7.16393e+06	4811533	2.55176e+06	3823771	2.18654e+06	1.99192e+06	2111263
A0A2U8J959	19228.3	111468	74611.1	113148	56771.6	1	49566.9	21918.1	212582	14391.4	11384.7	8989.57	8642.11	19361.5	131112	31448.8	457815	119432	191232	47998.9	37421.7	41214.5	1	1.12795	49115.2	11358.9	121585	22268.1	1	141122	183182	34887.6	134628	59911.5	71465.5	22157.1	26195.3	211374	485815	84818.7	41626.9	28441.9	152611	52823.4	8215.9	94817.9	21344.4	23969.2	6848.64
A0A2U8J989	1.82262e+06	1.62762e+06	4.19123e+06	1.67692e+06	424745	166639	1.88187e+06	3.61164e+06	633186	1.48152e+06	1.47894e+06	746687	511951	712123	1.81335e+06	11143189	2194399	1.34143e+06	9496417	3.61634e+06	2.66461e+06	1.94213e+06	3.54971e+06	335149	229752	1.43552e+06	1.47117e+06	1.97943e+06	813165	1.18491e+06	2.19114e+06	783671	2.73584e+06	2.76269e+06	1.41745e+06	1.58126e+06	656155	793326	737734	655485	591393	314443	1.39592e+06	444383	466248	482213	311553	821174	1.68712e+06
A0A2U8J998	1.35838e+06	818914	1.12721e+06	385123	962922	686552	456416	991422	673213	547678	1.11554e+06	1.5139e+06	947913	834111	2.24579e+06	739274	1719899	252220	181411	815455	1.98915e+06	679611	679596	786292	665417	481658	623616	1.26732e+06	887297	1.18656e+06	711868	864268	1473191	575820	2.16173e+06	1.63975e+06	2.95154e+06	2.76175e+06	2.29151e+06	6.58944e+06	1.63558e+06	2.11965e+06	1.58675e+06	2.42136e+06	1.81445e+06	5.7672e+06	1.87997e+06	537375	2551391
A0A2U8J9B7	458142	562247	75745.9	319161	89458.2	84968.3	116517	187814	68762.8	112815	311532	177366	223913	43891.6	372212	173577	448914	213818	141859	224199	292960	119177	231883	137721	165235	214831	259148	128417	171166	346872	113713	274858	115896	1.29423e+06	163463	233123	153487	473173	548966	329614	485579	181220	173391	141326	386159	134523	348716	264214	262180
A0A2U8J9D3	724829	742645	1.71616e+06	844388	481439	211140	564616	411136	562412	764159	388315	377296	451133	311265	921590	778649	1.23269e+06	1.51311e+06	742761	1.17918e+06	368861	876146	473175	269214	189927	711493	513424	532838	224487	216114	494548	487391	539722	242941	112675	172133	438783	2.14439e+06	45179.1	697555	223817	426342	815915	354336	258537	416154	297637	515453	338787
A0A2X0SF55	68912.2	54125.1	1	13739.2	9283.42	11978.5	41627.8	32469.3	339118	3663.38	746767	38944.9	3211.92	119394	2946.32	3177.82	14357.5	315.759	7315.73	2494.95	157370	29181.2	351119	36767.3	42545.7	2535.57	3481.77	26835.4	88.5488	45157.2	11121.5	27898.8	1	131917	8111.36	51139.4	25718.5	1.16196e+06	217635	411270	15782.2	127638	133975	132730	14157.6	218611	254899	3517.54	3841.78
A0A2X0SF61	219448	2291185	1.12728e+06	297540	386113	148267	334585	671515	713566	614977	246469	564182	699645	232886	168770	173120	423862	314123	311284	44231.6	417516	56515.2	245667	567211	95244.9	519618	531776	8684.12	161252	373535	419367	1.59691e+06	1.55259e+06	55921.6	716513	459639	353822	377678	1.54574e+06	563124	187176	18312.6	349694	131788	71985.3	391956	327943	34265.9	53982.7
A0A2X0SFD1	717979	1.41622e+06	547795	161919	221117	177834	84664.7	217949	335214	211220	121156	135428	181113	158523	251455	219914	134912	211194	121757	145895	218198	831914	144111	231895	113131	45354.1	171463	247976	157972	139419	143886	125975	366313	141176	175762	113777	312772	283917	592698	89671.6	111898	34643.4	219795	288925	137649	51426.3	193548	221446	211231
A0A2X0SFD3	284212	271471	75913.2	235657	339712	195677	418596	332211	257729	969836	131591	624521	413986	195132	19976.8	353136	261936	325736	228362	41281.2	312237	237112	323318	633622	359795	615294	26887.9	277334	214118	549165	248119	51515.7	446717	234560	127493	568.189	214643	1.17413e+06	251882	268139	1.11631e+06	311460	4.17514e+06	391470	1.36433e+06	58571.1	293115	134685	813573
A0A2X0SFF5	91898.5	47765.1	171169	57119.5	28184.3	39684.5	113137	98118.9	266414	117121	75713.4	129937	96526.2	46762.7	323214	75116.7	114498	28894.7	63585.6	27598.6	69641.1	8723.15	98751.1	92822	81318.9	25535.2	152395	36831.7	111576	64669.6	168160	188568	72896.4	124241	28189.9	177887	75319	116417	351882	156547	116770	91183.6	122574	68178.7	113393	34934.4	51329.3	21687.5	41931.2
A0A2X0SFG4	7616.28	16186.3	3314.19	9174.68	17519.1	142626	14123.7	9837.27	182189	23829.7	17196.3	9165.61	41694.6	9132.95	3124.11	15813.2	21766.2	14333.7	49894.8	16118.4	27111.1	13179.2	22816	11991.8	22217.7	12786.5	5293.2	5548.2	22252.5	12712.3	17514.3	2269.27	8232.25	24935.6	6911.65	12446.5	71789.9	4449.91	364697	371151	16745.8	4253.6	4473.12	7153.47	1.24694e+06	2341.65	23321.5	21838.5	16135.2
A0A2X0SFH1	117195	1269834	84326.9	167585	219835	42433.9	148968	71881.2	273821	1.19475e+06	66966	28564.5	98256.5	28313.1	22117.1	18144.2	249174	75181.8	81114.4	567127	211574	34391.6	63954.2	92714.3	321532	181911	118730	127658	133395	231450	169214	66591.4	7886.65	126782	18172.3	249665	155992	593347	718184	884427	783452	567798	571192	2.12326e+06	153384	818820	211567	265451	22121.2
A0A2X0SFK3	121846	112993	727252	315958	93913.4	21794.6	131187	146442	454136	61641.4	71781.3	581229	92115.8	7438.24	172495	41854.1	219443	315117	66134.3	788380	466212	41888.5	216533	631692	31687.2	763614	188166	38395.1	132981	15247.2	283132	88138.7	133346	277444	117921	16234.5	98594	62968.3	53768.9	456216	78842.2	129890	76191.9	131411	62948.8	37927	412844	48819.5	13113.4
A0A2X0SSH0	191134	87523.3	92483.5	71112.1	237371	128132	242512	397761	1.51516e+06	127398	93553.4	97512.6	62758.6	226449	119693	146135	155676	119113	193732	55428.2	121159	114945	66761.3	79325.8	3299.21	4816.52	25391.9	181147	79245.5	718486	121318	62656.9	91116.2	56355.2	137285	119149	2.84931e+06	547650	2.84234e+06	134869	152765	217581	113525	187819	84393.1	98637.2	458869	76246.7	161425
A0A2X0SZ57	152622	361184	156575	151932	122856	54926.6	56582.8	172728	95826.7	46714.3	348113	347189	391194	115213	219116	61175.8	14291.8	126444	124755	353948	181383	439385	347338	89781.3	46932.7	149737	182413	241653	538179	51759.3	489236	182142	233718	235898	762319	158278	353896	217922	1.11391e+06	68867.9	716766	48677.9	35571.1	215948	493915	77296.2	48871.2	116449	671787
A0A2X0TVY0	27141.3	21611.9	25224.5	41813.3	17492.9	81543.5	165177	31758.5	379419	32177.7	59573.5	62897.2	127933	365815	31351.3	46857	38918.2	41782.6	31956.5	56683.6	42575	27411.6	31244.1	39937.6	189463	39731.2	25478.9	481323	41352.2	219116	39521.9	57217	28691.9	239295	41776.7	41813.2	65711.8	81491.6	2.84234e+06	232114	28425.4	32868.1	57858.2	33199.4	45631.6	164746	33113.9	86611.5	51618.1
A0A2X0TVY8	29123.8	152655	127127	24623.9	51289	72397.6	58517.2	43586.1	126741	56221.4	76236.1	46421.6	26147.1	32827.7	25853.4	568412	486269	114650	11455.2	65620	27788.2	61789.7	77612.6	47393.2	168598	8248.95	125922	114884	55332.6	46391.6	32371.8	7512.59	281814	193147	45943.3	16611.3	14179.9	61773.7	1.77371	148742	527912	62128.9	112844	15674.6	93973.4	211541	42367.9	21161.7	81119.1
A0A2X0U2F8	67381.9	112134	88127.6	182720	31348.9	144142	192357	59718.8	184924	75230	268512	73435.1	86932.2	61261.9	92552.1	62123.2	145354	333487	23641.8	95475.1	162141	122229	126472	41560	116331	54378	88428.8	74911.9	115344	33161.3	117597	65191.4	94258.4	91437	36339.3	61516.6	95691.8	31794.5	431665	445682	331846	591412	242282	549640	323399	415587	48662.7	168198	159213
A0A2Y9CYF0	116128	711154	342499	346889	251534	111884	256978	748316	732120	364716	137135	111974	123296	136264	971882	316517	2.58565e+06	282812	754658	141520	686764	471359	124132	351629	251261	177284	399723	65226.3	111612	735255	529493	319858	888346	167494	487779	172669	585973	431161	522266	354196	378864	269828	1.11738e+06	286967	226639	311285	345338	532412	811286
A0A2Y9CYF7	9195112	1.11497e+06	2.71222e+06	5.17122e+06	1.19153e+06	3.94425e+06	2.24995e+06	714438	8923288	339266	2.61895e+06	656572	2.32788e+06	524393	2.37586e+06	1.94716e+06	2318667	1.24719e+06	3.18548e+06	2987165	2.13572e+06	3.57895e+06	365111	4747869	1.17118e+06	416416	4669719	3211122	346392	2.15454e+06	1716552	417443	481820	1.49479e+06	6.97811e+06	416720	6.15395e+06	448965	2.29111e+06	4758675	329194	753332	3916525	684124	2.42877e+06	5.35618e+06	624372	1.73654e+06	421835
A0A2Z6ATB6	243151	251463	122319	125296	138692	243965	242162	134848	277883	164668	75321.5	131124	231644	153834	76821.6	119358	252843	74835.5	83172.6	113338	119886	152264	61571.9	112449	142692	131255	55180	285322	143374	148845	75388.2	186113	211281	119441	87932.7	64568.1	141123	86546.8	276292	97181.2	71815.7	258219	121464	223398	118565	181793	87165.6	77272.6	113685
A0A346FYQ1	348995	377132	415463	319492	551961	211376	379815	534349	841634	684495	191540	381894	423197	527579	641174	292479	861821	316526	259142	437230	388321	754912	334718	416780	616158	428148	528324	667773	329440	318940	349115	715749	268494	412447	435218	421847	521744	191769	1.67197e+06	958145	341528	595375	313764	458696	288682	444282	414733	449345	244586
A0A384DVU0	71659.6	34898.4	6766.31	11773.7	17823.3	5484.26	8877.16	22212.7	3.76211e+06	22633.6	111256	11695.2	11145.4	15395.9	27886.9	18811.3	78123.7	38388	933.311	222516	7516.34	47638.3	86374.3	274.889	18674	261386	52563.6	5316.37	6681.82	71515.1	4977.76	18113.1	14474.9	7677.12	57419.7	19824.6	1.14551	18336.3	46443.1	59578.2	16166.3	31349.7	31365.8	61788.7	7284.31	22617.9	9179.21	6119.65	16470
A0A384MDL3	274134	119685	115132	227749	567911	131324	566145	279934	287455	295522	296188	164616	211694	239993	191620	213756	342665	211944	316880	276126	121643	253146	174374	259793	275155	142835	127199	193811	297939	251620	266199	245552	325119	231730	175614	113184	173832	181812	549336	237164	162459	115849	277118	89193.6	213113	178434	164571	262139	279429
A0A384MDP3	12832714	3.11395e+06	12628378	12227449	16112291	11367747	7433381	7.96387e+06	17181878	8819515	13119619	11414351	4835184	12631192	6413962	11941156	6.37136e+06	11939647	11863563	7513521	7.86717e+06	11111961	15251265	19166914	15618961	9373431	11756448	15168181	8534117	9335945	8.21116e+06	8559211	18151444	4.12531e+06	11521163	8685112	15443767	14373882	14691197	18151776	11277741	19351798	16139391	18321768	11584766	17949756	15167761	12556331	13353126
A0A384MDP7	586577	341618	488734	248484	348593	362219	231252	242784	161372	937229	421317	261725	341316	477711	195178	349391	329155	228617	184249	635178	741211	654755	322613	252584	369841	245195	264813	668876	396784	165649	216476	567442	375193	695660	399925	234117	544198	681312	1.27381e+06	853233	553162	788645	315164	591214	174243	242243	125157	245231	233923
A0A384MDR3	585260	2297168	2251312	1.34897e+06	3.48356e+06	517422	5483627	656258	2978272	1.61354e+06	966567	1.71279e+06	348136	926991	2.43987e+06	4713131	8.29665e+06	1.53763e+06	1.11336e+06	2281494	3.13148e+06	1.6117e+06	6956426	853624	2288812	1.37964e+06	1.65872e+06	2.74554e+06	1.57817e+06	3533261	1.996e+06	725974	5.1377e+06	5.59575e+06	5.17215e+06	1.25415e+06	612926	2.38133e+06	5691333	3.98547e+06	12158886	666846	8911113	643762	5.38875e+06	1.51235e+06	1.34857e+06	2974635	4.97885e+06
A0A384MDR6	14618.4	267191	12413.4	35252.2	92667.6	26191.8	5794.97	4168.18	3.76211e+06	21752	41657.6	16313.3	18947.1	255116	26172	13178.4	56465.4	31951.3	28465.2	28181.1	21143.4	31481.1	31989.8	15311.5	186369	11333.5	41256.8	11399.4	118122	21617.7	34925.9	26148.6	34311.4	32864.6	23118.1	22532	55616.3	31119.4	54251.7	157236	74312.3	72629.6	52441.2	98746.6	37486.2	138165	37856.2	13481.5	31435.2
A0A384MDR8	244144	411823	985462	228398	82384.6	122116	258814	328825	191111	178523	129527	254585	284812	618155	662136	184918	175575	243213	271971	118371	296592	7.18177	175122	114118	179523	179982	54747.3	988763	181346	341546	158626	115385	418228	433313	381616	247142	221645	1	346132	271269	444974	432154	371158	225188	345641	512165	149340	138998	189916
A0A384MDS7	19937.9	13438.3	17193.3	19219.6	732634	23193.6	21177.3	25734.3	97474	29328.5	34242.3	11884.1	19158.8	14538.5	12831.2	14947.9	33365.7	16915.5	19634.6	12466.6	13687.7	13531.7	27214.7	22733.1	34516.3	17119.7	12294.3	18374.3	12695.4	12179.9	17722	9518.28	21176	16857.3	25981.1	15818.9	12168.6	21334.1	11115.9	47186.2	25548.5	22185	31847.1	48755.7	27613.4	9214.48	8511.79	17461.6	26797.3
A0A384MDT2	85177.8	159349	116112	123824	97536.8	115179	146785	114314	177831	125838	128611	68583.3	134141	76415.3	111445	61814.7	298246	185867	113812	81731.8	192932	153988	181612	113132	131545	75647.1	51355.3	64455.1	111972	89719.4	152394	57723.2	139896	22818.1	151954	119327	124642	16215.4	51918.8	92549.9	92271.9	11548.5	37618.5	1	74112.8	518867	68786.2	95285.2	116436
A0A384MDT7	224143	196300	83194.2	118784	24725.5	89554.8	61518	52854.7	3.76211e+06	111962	32391.3	29164.8	74555.8	34997.7	117359	79748.3	343360	96115.9	46571.8	177322	119183	119542	119411	54818.7	48126.7	216712	17551.3	117447	111187	113177	131995	32584.5	89644.3	184411	52593.9	36329.8	172973	74522.4	55687.2	115435	57319.4	1	51352.3	5454.31	92671.9	83165.1	23616.5	163482	71216.3
A0A384MDU9	247631	176986	122986	84752	116126	149845	91864.4	87618.4	416734	154825	98553.2	145948	161174	133954	12611.4	116378	341512	89917.2	65793.3	121984	13714.1	114885	156558	122424	144472	128513	376127	138118	116199	54251.2	58714.7	125235	135573	31623.5	88885.5	128850	148143	41111.2	223417	9272.73	156169	22511.2	67789.4	51471.2	118172	78475.1	79111.4	93185.6	147129
A0A384MDV6	46743.3	69284.6	35912.7	34283.5	56719.2	215829	34319.3	23165	937.162	38639.8	118193	35929.2	76418.9	37936.1	83371.5	39331.1	59344.7	36894.1	23717.4	32311.4	87679.2	114315	74944.7	193565	151912	25952.9	51565.2	64185.8	28520	71293.8	74545.1	27132	17141.8	114152	46616.8	88622.1	129675	217568	311396	46431.8	74281.8	226547	143686	122966	21720	249543	61743.5	34985.7	41959.5
A0A384MDV8	921113	1.27683e+06	1524685	955152	1.17412e+06	739181	1.11673e+06	1.95947e+06	5611871	1.12674e+06	674731	733838	461219	599734	2.33563e+06	1.12322e+06	3.76486e+06	843884	2.21959e+06	751632	869992	624293	1.25632e+06	1.31856e+06	861700	832214	3.13557e+06	1.19886e+06	565254	1.72988e+06	1136665	932387	1.59425e+06	1.86777e+06	1.71496e+06	2241111	2.84376e+06	4.26422e+06	2.18539e+06	2.82535e+06	1.14551e+06	2.21616e+06	3.25921e+06	1.1482e+06	1.38828e+06	2.38372e+06	1.59875e+06	1.41536e+06	923473
A0A384MDW3	55691.4	88915.1	15364.2	81856.7	51614.7	65644.3	194996	34667.1	119771	35371.9	91371.9	678920	781452	33672.9	67511.5	41621.5	22788.5	87954.5	7654.94	41571.1	39814.4	278378	271433	81212.9	96311.3	82119.6	87151.3	46315.6	267719	98699.1	23435.2	87254.4	235145	67549.6	6329.16	29142.8	222199	165215	56695.8	135522	67571.2	33139.5	77766.2	57263.2	18257.6	82929	47734.2	299357	8186.96
A0A384MDW6	2.13686e+06	1316157	12911.1	628641	11862526	2491119	549412	1.16281e+06	1.52142e+06	811815	671749	2456857	384580	514172	531135	416131	734122	591371	597425	581824	528487	1.41996e+06	853714	9318781	2.93536e+06	456622	717514	1.71714e+06	1.18787e+06	7.44819e+06	786182	752113	1.13796e+06	719717	6.15252e+06	757197	5641476	1272152	562879	6671759	4464415	626817	11651872	11451172	2.64293e+06	11618331	1.36838e+06	578196	2.12379e+06
A0A384MDW7	139166	686241	116979	359280	111576	287371	275554	177192	141671	157561	141172	92932.4	152388	114113	73451.8	274399	262954	344786	79711.9	154724	678329	352812	529484	237251	262614	131158	115191	114918	122112	269292	247491	119664	117918	364599	144116	68272.8	133113	135776	1.932e+06	217924	191366	1.1527e+06	132249	146191	279595	181121	93488.3	135212	99714.8
A0A384MDW9	58666.1	262881	149929	175718	216375	39735.3	131263	215748	461462	78788.8	81418.1	85397.5	27449.5	128689	216142	75953.8	98559.1	311816	273946	186235	286752	119535	98191.8	68863.8	82911.1	231475	523523	111623	97596.6	149699	961917	58867.1	39849.8	361521	134382	66571.9	151419	212823	626567	275455	111798	114182	212990	127167	143339	139417	45595.4	159693	138418
A0A384MDY0	55191.9	61284.9	239514	149932	246650	136183	163192	93511.3	22572.7	135266	149666	279882	312739	181416	423128	162171	154931	162791	131191	158161	131467	154538	112153	127920	117543	244319	159296	118188	166862	141117	233155	111618	172168	415531	99168.6	116575	151198	174845	217155	32353.6	348756	126789	163862	148589	272771	271111	268799	142773	257149
A0A384MDY5	284158	191417	152219	119667	118174	57118.2	355972	356290	244146	382717	126612	118812	71668.9	274159	78131.7	169174	417572	111212	99911.1	142134	114667	211781	225580	415744	67171.9	193826	396729	186154	211641	24225.7	95925	74749.5	31341.7	26166.4	55938.2	121785	311673	191813	915363	118352	381135	117826	144983	251653	165241	215336	144719	177366	161583
A0A384MDY8	29983.5	4.12749e+06	622856	614534	1.24581e+06	1363162	12359568	1.21737e+06	1.49544e+06	1.29828e+06	541423	2.19787e+06	4168588	1764555	1.13528e+06	751484	287393	696666	2.19553e+06	634248	594732	1782659	1.21991e+06	791282	3287987	1.48925e+06	515632	1.17537e+06	1.57375e+06	791979	1164165	1.44976e+06	1.39812e+06	586169	611766	881159	911315	221182	2.26857e+06	415168	1471172	272879	1.17552e+06	1.59292e+06	289811	1.11958e+06	1.14763e+06	518538	1626112
A0A384ME17	2.71492e+06	728742	119896	1.91544e+06	997281	2.37312e+06	959491	5269323	1.81511e+06	1244485	1.33152e+06	3.89928e+06	2.19835e+06	168762	774394	1.72141e+06	534546	1.87941e+06	157292	3212525	1671216	916284	1.17795e+06	1.82818e+06	1.6517e+06	829612	126131	131699	1.46286e+06	164154	1.37316e+06	236255	691258	821596	1.56536e+06	148145	183335	85693.5	643127	291177	577152	2.18439e+06	917942	1.91229e+06	791149	1.53321e+06	188115	1615951	1.71151e+06
A0A384ME37	329495	267553	289194	1558226	1.38143e+06	452637	318569	341544	248146	479157	983218	1.11667e+06	1414811	421642	349127	351636	449131	1.36771e+06	511914	1.86118e+06	2.35371e+06	341778	1.93725e+06	857215	1392623	944934	335183	1.47718e+06	1378214	2.13196e+06	2.33812e+06	341491	3.14827e+06	295533	2.15168e+06	249136	141444	149685	249386	831597	1.29714e+06	992251	612122	269480	943455	871349	281894	312134	289114
A0A384ME54	81418.2	211322	119164	354162	87559.6	84813.2	126390	86131.2	66569.4	112252	141473	114937	155275	95719.9	181447	145135	438854	182318	166169	112917	162742	85844.2	173890	128612	152656	96289.2	131829	58929.2	129626	119826	95992.2	141432	96771.3	176817	63163.8	91875.5	119465	136842	511924	239514	142244	114783	112516	115340	115493	113238	77327.5	151613	96569.2
A0A384MED8	91636.4	111981	78934.3	141519	91117.5	48713.3	571912	115416	81297.1	63691.5	54695.4	21883.3	84851.1	31469.2	36433.5	121622	137585	114757	33224.2	71651.2	55919.9	36488.9	175431	16758.5	77764.3	121114	69112.8	36165.4	192989	9934.98	78157.2	44384.6	24216.5	78122	59378.2	1	27453.5	24735.7	81151.3	25531.2	114383	22689.2	85931.9	18135.3	87175.5	21311.4	43611	163448	96784.3
A0A384MEE7	443142	414162	245744	294534	388758	251131	481652	378511	219667	184182	319716	285176	166198	167692	184811	311398	318344	315841	212199	274913	312184	241758	544274	247669	319834	195119	649558	366172	251439	279736	352668	154335	234722	718641	257918	146319	311266	311349	413195	375711	454877	226943	284612	211748	416183	336111	262729	172949	251835
A0A384MEF1	3648419	4.56318e+06	2558797	2.85596e+06	4418461	4.1437e+06	4.54423e+06	6297323	4.11424e+06	4.6939e+06	4219114	4112637	4598335	4.19133e+06	2593314	2.68768e+06	2.41545e+06	2.82354e+06	3.49129e+06	4.4145e+06	3.12898e+06	3497913	3.25418e+06	2775113	3.55239e+06	3.26167e+06	4.93166e+06	3.21981e+06	4119594	1.87445e+06	2.91187e+06	4.11997e+06	2.42141e+06	2.63312e+06	2.67568e+06	3.84616e+06	3.91518e+06	4.11812e+06	2.87118e+06	3.51179e+06	2.45975e+06	4.43362e+06	2.82188e+06	3.78767e+06	3.15835e+06	4124991	4.6437e+06	2.83115e+06	2.74685e+06
A0A384MEG1	144127	257964	429356	481117	238595	166189	168434	321527	289734	139942	212315	215174	123221	168997	214377	649146	1.22465e+06	711172	272815	451588	1.33561e+06	251123	211742	171591	268617	369160	585756	368478	274350	158854	715714	138190	176189	169827	226983	82171.2	186982	251560	291173	229873	181446	116812	194782	148640	231367	512799	191393	411171	141649
A0A384MEJ3	64827.5	269517	132717	311392	311615	352473	435676	145362	318640	196197	418137	189546	351684	213182	181528	213983	95181.5	253373	148426	267615	316545	191725	284529	112125	446957	219241	148550	159552	298518	123844	321692	111793	164199	292226	122418	151743	77993.5	121642	242859	122768	261515	149217	599820	162220	215663	157114	183657	182826	223633
A0A384MQW4	214884	115116	219137	113145	159283	89338.3	31287	37156.6	115165	52311.1	163414	86664.1	86919.9	39134.8	71313.8	169812	265820	143120	182826	35178.5	66837.8	115581	214766	39982.9	218774	113764	278121	117765	25542.9	254531	54572.2	56187.5	45164.2	69941.1	62915.9	69717.6	229626	153476	158947	183587	131988	264922	96656.8	181694	147699	142281	65317.1	149984	172234
A0A384MQX1	3.18141e+06	2975597	2188321	4181722	5176173	5414356	5191484	3.6888e+06	1.33115e+06	5328318	5.87159e+06	6417918	12499861	6.71144e+06	2.91938e+06	3.63344e+06	856167	4141329	2.85989e+06	6.67724e+06	4.4253e+06	3.65115e+06	5378172	2.81847e+06	7846261	6178319	2519835	6.55682e+06	6181813	2.53953e+06	3.18394e+06	5434116	4.17637e+06	2213663	2.38728e+06	2.28415e+06	2.31464e+06	1.19178e+06	1.27453e+06	1.31562e+06	2.65128e+06	2.86616e+06	2.16714e+06	2867774	3474151	2.17345e+06	3813469	3.16864e+06	4.8224e+06
A0A384MR25	1.22112e+06	761978	1.11119e+06	1.18593e+06	788177	2.17185e+06	1.47112e+06	695925	424400	937597	729876	1.75127e+06	1.17837e+06	771392	789612	1456186	723997	1.12937e+06	892834	1.29389e+06	1.12672e+06	1.23212e+06	922716	2132228	1219173	1.78815e+06	914148	1.1313e+06	1.32982e+06	686654	1.17998e+06	1.38751e+06	661160	637813	615125	614375	1.57283e+06	291152	379682	384144	887982	1184944	573762	975611	771278	447159	1.15131e+06	1.2156e+06	1.11115e+06
A0A384MR27	1568115	441811	712534	396147	1.35887e+06	941141	2.39875e+06	1.11615e+06	3.82682e+06	782111	773357	1.15933e+06	841988	1.12812e+06	443858	519784	214132	473951	311285	748668	278966	568564	861173	1.15517e+06	1.13998e+06	654288	2.78824e+06	1.12512e+06	1.12527e+06	731658	525768	1.12926e+06	474296	259198	837328	687629	1151811	571414	611558	489155	967922	726454	785251	674856	742275	816914	1.17949e+06	482226	969311
A0A384MR33	38964.5	117127	11833	48394.4	91222.1	73843.6	345181	111249	112894	81262.8	67795.8	121750	527376	16791.5	18545.1	138678	518921	39985.2	113629	192693	27614.1	111117	217892	71197.2	398687	3151.82	155163	131474	429333	159169	77877.8	791456	18211.8	625152	394425	54846.2	45569.3	418576	531515	538119	119141	236758	378192	411617	651147	391567	46564.5	351485	7361.72
A0A384MR44	241632	31785.2	334689	291272	191455	146819	196583	149938	351384	275343	198181	195560	162556	263414	117433	173298	213175	143218	182968	271293	199919	513472	411116	318264	418746	155184	266960	219139	181195	62919.8	212126	168342	75326.4	358384	71154.2	116166	813845	181786	318914	187111	242187	219118	765684	266753	326116	198516	618634	182615	128965
A0A384MR47	41529.4	4348.42	29721.9	96141.7	35618.5	138898	618457	65388.2	3.76211e+06	31775.2	28818	45184.1	51512.2	51435	31478.5	55927.6	194893	39111.3	51168.8	36273	39514.8	22666.8	37137.4	411123	139577	16511.8	24114.6	21317.2	51329.2	35851.7	15177.8	38688.5	1	28654.2	37518.2	18925.6	41191.4	63984.3	1.78415	26322.5	19783	63973.4	35295.2	117514	299322	43163.5	75675.6	41248.3	34137.6
A0A384MR50	452129	475372	395376	571153	375164	522714	617526	292961	5.43498e+06	1134353	599418	512896	674770	431129	462128	568529	341946	595870	454512	461488	662811	437268	984828	386375	551632	711824	525984	365153	594811	922312	564127	395446	383238	568132	658424	285766	257168	272127	449547	612648	812254	814869	514712	376311	656653	447118	457269	459575	417642
A0A384MTI6	78132.1	192161	113285	219518	122515	141283	211927	117627	71935.7	132347	212324	111661	122614	116614	111315	199386	212486	179630	112711	138162	216922	211185	319353	616972	216555	118589	462445	552119	166141	221174	211563	238749	794290	147548	112769	73476.2	75149.6	97622	83598.2	241529	259489	334727	152881	191294	226792	117649	119553	147916	151575
A0A384MTL2	3767917	1.88319e+06	1.96697e+06	3.58179e+06	3.91855e+06	4656156	3399317	6112161	1.16263e+06	6911142	5886595	5631366	11967337	5653632	2771714	4197188	724870	3.46593e+06	5.42563e+06	8168616	3.83634e+06	3.26653e+06	4317311	3.18119e+06	7.66913e+06	5.55281e+06	3615429	6.2535e+06	7673784	2.67656e+06	3.78613e+06	6164651	3.97816e+06	2.12717e+06	2.67688e+06	3.43142e+06	2746414	1.47855e+06	816588	732178	1.11726e+06	2.48833e+06	1.79792e+06	2.37351e+06	1.64132e+06	871924	4.93691e+06	4.16231e+06	6251191
[truncated: 2,987 more rows]
[truncated: 33 more columns]
