# Supplementary material for: Characterization of the proteome of stable and unstable carotid atherosclerotic plaques using data-independent acquisition mass spectrometry
Source: J Transl Med. 2024 Mar 7;22:247. doi: 10.1186/s12967-023-04723-1 (PMC10921703; doi:10.1186/s12967-023-04723-1)
Supplement: Supplementary file 1 — Additional file 1: Fig S1. Number of proteins identified and quantified with a 1% false-discovery rate (FDR) in each sample in the Stable and Unstable. Fig S2. Pearson correlation analysis of QC samples by DIA analysis. Fig S3. Histograms of log2 transformed ratios of the summed intensity of the proteins in the respective quality marker panel and the summed intensity of all proteins in discovery cohort. Fig S4. a-b. The validation of ferroptosis and lipid metabolism associated DEPs using IHC in an independent cohort. A, Representative images show the immunohistochemical staining of TFR1, TF, AIFM2, DPP4, and GCLC proteins in stable and unstable plaques in the plaque fibrous cap region. B, Immunohistochemical staining for SLC1A5, BID, and APOA5 proteins in the plaque lipid core region. Fig S5. a-b. Pearson correlation analysis of DEPs and clinical characteristics. A, The heatmap of the relationship between validated DEPs and clinical characteristics. B, The heatmap of the inner relationship of validated DEPs. DEPs, differentially expressed proteins. DEPs, differentially expressed proteins. Table S1. a Summary of demographics of discovery cohort. Table S1b Summary of demographics of validation cohort. Table S1c Clinical Features of All Patients. Table S1d Clinical Features of DIA-MS. Table S1e Clinical Features of Patients for Immunohistochemical Staining. Table S2. The panel that showed increased intensities of contamination markers. Table S3. Carotid plaque proteins quantified by DIA analysis. Table S4. Proteome differntial analysis of stable and unstable. Table S4a Differential proteins between stable and unstable by DIA analysis. Table S4b Enriched function of DEPs between stable and unstable. P value indicates the siginificances of pathways and functions. Z-score indicates the activation (positive value) or inhibition (negative value) status of functions. Table S4c Enriched pathway of DEPs between stable and unstable. P value indicates the siginificances of pathw [file 12967_2023_4723_MOESM1_ESM.zip › ╕╜▒φ/Supplemental Table S4.xlsx]

## Sheet: Description
Table S4 Proteome differntial analysis of stable and unstable
Table S4a Differential proteins between stable and unstable by DIA analysis.
Table S4b Enriched function of DEPs between stable and unstable. P value indicates the siginificances of pathways and functions. Z-score indicates the activation (positive value) or inhibition (negative value) status of functions.
Table S4c Enriched pathway of DEPs between stable and unstable. P value indicates the siginificances of pathways and functions. Z-score indicates the activation (positive value) or inhibition (negative value) status of pathways.

## Sheet: Table S4a
Table S4a Differential proteins between stable and unstable by DIA analysis.
Protein ID	Stable/Unstble
	FC	log2(FC)	raw.pval	#NAME?
B4DWZ7	0.13671	-2.8708	3.67e-20	19.435
Q9Y4K3	0.19602	-2.3509	4.41e-20	19.356
A0A5C2GP46	0.23047	-2.1173	1.24e-18	17.908
I3L3R2	0.27555	-1.8596	2.56e-18	17.593
A0A5C2FX54	0.19517	-2.3572	2.94e-18	17.532
A0A5C2GNR1	0.12915	-2.9529	5.43e-18	17.265
A0A0S2Z3Z9	0.13972	-2.8394	8.32e-18	17.08
A0A5C2GTT5	0.19831	-2.3342	1.53e-17	16.815
A0A5C2GIS3	0.20585	-2.2804	1.69e-17	16.772
A0A5C2GLK9	0.32034	-1.6423	2.8e-17	16.553
A0A024CIM4	0.22794	-2.1333	4.36e-17	16.361
B2RAF9	0.23127	-2.1124	4.87e-17	16.313
A0A5C2GWP7	0.21432	-2.2222	6.14e-17	16.212
A0A0S2Z530	2.6978	1.4318	6.91e-17	16.16
Q8IWU5	0.31545	-1.6645	8.81e-17	16.055
A0A024RC06	0.18085	-2.4671	8.81e-17	16.055
A0A5C2G8M3	0.027796	-5.169	8.97e-17	16.047
Q9H492	6.5321	2.7076	1.63e-16	15.788
A0A5C2G998	0.21439	-2.2217	1.91e-16	15.718
A0A024RBL2	0.38765	-1.3672	2.32e-16	15.635
Q8TDB6	0.2428	-2.0421	2.72e-16	15.565
A0A5C2G7I5	0.19139	-2.3854	4.44e-16	15.353
A8K3H6	4.5407	2.1829	6.37e-16	15.196
A0A2R8YDM0	0.28877	-1.792	6.44e-16	15.191
A6NDG6	0.26426	-1.92	1.04e-15	14.981
Q5TD97	17.037	4.0906	1.27e-15	14.897
A0A5C2G896	0.3179	-1.6534	1.52e-15	14.818
A0A5C2G7K8	0.26038	-1.9413	1.98e-15	14.703
A0A5C2GAN3	0.3244	-1.6242	2.72e-15	14.566
A4D2J0	0.29844	-1.7445	4.28e-15	14.369
A0A5C2GRG0	0.16837	-2.5703	4.66e-15	14.331
A8ASI8	0.1897	-2.3982	5.47e-15	14.262
O43402	0.18395	-2.4426	5.85e-15	14.233
U6A3P2	0.19077	-2.3901	6.13e-15	14.213
A0A0X9USL5	0.26688	-1.9057	6.18e-15	14.209
A0A0M4FEM1	7.4392	2.8951	6.51e-15	14.187
A0A096LP25	0.2319	-2.1084	8.47e-15	14.072
B4DVR4	6.1534	2.6214	8.95e-15	14.048
Q8TCS8	0.25809	-1.954	9.17e-15	14.038
A0A5C2GN53	0.21059	-2.2475	9.21e-15	14.036
O75441	4.2906	2.1012	9.92e-15	14.003
D3VVS6	0.15876	-2.6551	9.95e-15	14.002
A0A3B3ISQ4	2.0717	1.0508	1.01e-14	13.997
A0A5C2GCG4	0.24737	-2.0153	1.01e-14	13.996
A0A0B4RUS7	0.29232	-1.7744	1.36e-14	13.867
H0YKV4	0.30265	-1.7243	1.7e-14	13.768
A0A5C2GHB3	0.34777	-1.5238	1.89e-14	13.724
A0A5C2GF64	0.27628	-1.8558	2.07e-14	13.684
A0A5C2GC70	0.24953	-2.0027	2.08e-14	13.683
A0A5C2G3Y2	0.25418	-1.9761	2.47e-14	13.607
Q8NCC3	0.26179	-1.9335	2.71e-14	13.568
A0A024R991	0.23146	-2.1111	2.84e-14	13.547
A8KA19	0.13041	-2.9389	6.58e-14	13.182
A0A1W6IYJ8	0.35146	-1.5086	7.12e-14	13.148
O14907	4.4886	2.1663	7.3e-14	13.137
B4DDH8	0.35465	-1.4955	7.78e-14	13.109
A0A5C2FUR3	0.3265	-1.6148	8.76e-14	13.058
A0A087WYF6	0.26489	-1.9165	1.11e-13	12.953
A0A5C2GN30	0.48796	-1.0352	1.19e-13	12.925
B3KPR5	0.2939	-1.7666	1.25e-13	12.902
Q8TEQ0	0.34545	-1.5334	1.55e-13	12.809
A0A5C2GU23	0.25999	-1.9435	2.08e-13	12.681
A0A5C2GKG9	0.31177	-1.6815	2.28e-13	12.642
A0A024R5S5	0.29736	-1.7497	2.29e-13	12.641
B4DW43	0.34571	-1.5324	2.72e-13	12.566
Q8IW75	0.22239	-2.1689	2.95e-13	12.53
B2R7T2	2.8157	1.4935	2.99e-13	12.525
A0A5C2FUE0	0.23603	-2.0829	3.17e-13	12.5
A0A024R163	0.39115	-1.3542	3.31e-13	12.48
C9JJN9	0.39685	-1.3333	3.59e-13	12.445
A0A5C2G9M8	0.42012	-1.2511	3.86e-13	12.413
B3KQ72	0.31352	-1.6734	4.18e-13	12.379
Q7Z3B1	3.9233	1.9721	4.49e-13	12.348
H0YMB0	0.31028	-1.6884	4.58e-13	12.339
B4DJ06	3.7956	1.9243	4.88e-13	12.311
B4E3T9	2.1989	1.1368	5.31e-13	12.275
A0A5C2FZB6	0.35976	-1.4749	5.38e-13	12.269
D3DX93	0.37438	-1.4174	5.51e-13	12.259
A0A140VJY2	0.25805	-1.9543	5.69e-13	12.245
A0A5C2GWY9	0.12207	-3.0342	6.73e-13	12.172
A0A024RA89	0.3809	-1.3925	8.37e-13	12.077
P62306	0.15146	-2.723	8.56e-13	12.067
B4E0E5	3.1559	1.658	8.91e-13	12.05
A0A5C2GB03	0.3781	-1.4032	9.03e-13	12.044
A0A5C2FX62	0.31939	-1.6466	1.03e-12	11.985
A0A5C2GST8	0.32385	-1.6266	1.17e-12	11.93
B7Z5A7	0.38309	-1.3843	1.41e-12	11.852
Q5T6U8	0.33159	-1.5925	1.41e-12	11.849
A0A5C2G970	0.35526	-1.4931	1.42e-12	11.847
A0A024R6G6	0.29393	-1.7665	1.63e-12	11.789
A0A2R8Y566	0.24109	-2.0524	1.63e-12	11.787
Q60FE6	3.4597	1.7907	1.71e-12	11.767
A0A0A0MRJ9	0.26411	-1.9208	1.77e-12	11.751
A0A0A0MQV6	2.805	1.488	1.87e-12	11.728
A0A087WXC5	0.26788	-1.9003	1.95e-12	11.71
A0A024QZL1	0.38533	-1.3758	1.98e-12	11.704
A0A024RAX2	0.3376	-1.5666	2.26e-12	11.645
A0A5C2GQ95	0.37065	-1.4319	2.31e-12	11.637
A0A024R1I3	0.46008	-1.12	2.55e-12	11.594
Q8WW59	0.26533	-1.9141	2.63e-12	11.58
D3DPT8	0.25729	-1.9585	2.83e-12	11.548
A6NIW2	0.31655	-1.6595	3.81e-12	11.419
A0A5C2GKS6	0.32992	-1.5998	4.1e-12	11.388
Q6ICG6	0.32371	-1.6272	4.2e-12	11.377
A0A5C2GS13	0.33031	-1.5981	4.56e-12	11.341
Q5TCX1	0.38373	-1.3819	4.59e-12	11.339
A0A024RC68	0.42551	-1.2327	4.63e-12	11.334
A0A5C2G2V5	0.34593	-1.5315	4.94e-12	11.307
A0A0S2Z3I4	0.28654	-1.8032	4.97e-12	11.304
A0A024R3N3	0.35288	-1.5028	5.14e-12	11.289
B4DK69	4.6381	2.2135	6.29e-12	11.201
A0A5C2GDJ9	0.37678	-1.4082	6.55e-12	11.184
B2R7P0	3.7074	1.8904	7.19e-12	11.143
Q96P70	0.39014	-1.3579	7.62e-12	11.118
A0A087X188	0.34624	-1.5302	8.6e-12	11.065
A0A5C2G8D9	0.41305	-1.2756	8.81e-12	11.055
A0A5C2G7A2	0.21761	-2.2002	8.89e-12	11.051
Q7Z637	0.31119	-1.6841	9.19e-12	11.037
P42345	3.2924	1.7192	1.03e-11	10.988
A0A024R145	0.4576	-1.1279	1.05e-11	10.981
A0A024R6E3	0.45635	-1.1318	1.08e-11	10.965
O95428	0.29964	-1.7387	1.13e-11	10.947
A0A5C2GDP4	0.28766	-1.7975	1.13e-11	10.947
D6RJ90	0.26372	-1.9229	1.15e-11	10.94
A0A0A0MS14	0.27001	-1.8889	1.23e-11	10.911
A0A140VKG4	0.47611	-1.0706	1.34e-11	10.874
A2IPH7	0.32637	-1.6154	1.36e-11	10.867
Q96A00	3.1504	1.6555	1.47e-11	10.834
B3KTR7	0.41252	-1.2775	1.49e-11	10.828
A0A5C2GME8	0.18339	-2.447	1.5e-11	10.824
B4DS50	0.41938	-1.2537	1.58e-11	10.802
Q7Z7L8	2.733	1.4505	1.88e-11	10.726
Q7YPT8	2.6255	1.3926	2.03e-11	10.693
A0A024RA31	3.7575	1.9098	2.09e-11	10.68
A0A5C2GF99	0.41682	-1.2625	2.28e-11	10.643
A0A5C2GPZ7	0.33356	-1.584	2.45e-11	10.611
A0A024RB20	2.8945	1.5333	2.54e-11	10.596
Q5CCG7	5.3751	2.4263	2.59e-11	10.586
P82909	3.6799	1.8797	2.69e-11	10.57
Q7Z6G4	0.4468	-1.1623	2.75e-11	10.561
A0A024RDL3	0.2543	-1.9754	3.42e-11	10.467
A0A5C2GFK1	0.43427	-1.2033	3.62e-11	10.441
A0A6B7HFT9	0.29366	-1.7678	3.72e-11	10.429
B7ZL13	0.3542	-1.4974	3.79e-11	10.422
P14384	0.23198	-2.1079	4.35e-11	10.361
A0A024R0K3	3.2445	1.698	4.43e-11	10.353
A0A2Z4LCH4	0.38183	-1.389	4.66e-11	10.332
A0A024RAH0	0.37023	-1.4335	4.78e-11	10.32
A0A0B4J1W8	2.7719	1.4709	4.97e-11	10.303
A0A5C2G6X2	0.41784	-1.259	5.17e-11	10.287
B2R7Z6	0.30218	-1.7265	5.31e-11	10.275
A0A5C2G9I6	0.40358	-1.3091	5.63e-11	10.25
A0A0C4DFP7	5.2393	2.3894	5.84e-11	10.234
B2RE74	0.4102	-1.2856	5.85e-11	10.233
A0A5C2GZR3	0.30437	-1.7161	6.27e-11	10.203
A0A3B3IT57	0.29313	-1.7704	6.32e-11	10.2
O95235	0.37278	-1.4236	6.96e-11	10.157
A0A5C2G6K7	0.44128	-1.1802	7.39e-11	10.131
A0A0C4DGH3	2.307	1.206	7.78e-11	10.109
A0A140VK41	0.42356	-1.2394	7.87e-11	10.104
A0A5C2G8W9	0.43619	-1.197	8.33e-11	10.079
A0A5C2GSZ9	0.49552	-1.013	8.39e-11	10.076
A0A024R5Z3	12.065	3.5927	8.74e-11	10.058
A0A024R5J7	2.8166	1.494	8.96e-11	10.048
B4DXU3	3.38	1.757	9.29e-11	10.032
A0A024R3S4	0.23261	-2.104	9.56e-11	10.019
Q9H3K6	0.45008	-1.1517	9.99e-11	10
Q9UJH8	2.3953	1.2602	1.08e-10	9.9655
A0A5C2GRT4	0.39264	-1.3487	1.24e-10	9.9053
A6NGP5	0.41393	-1.2726	1.29e-10	9.8904
A0A024R0S8	3.2615	1.7055	1.34e-10	9.8728
A0A384MDQ7	2.9246	1.5482	1.36e-10	9.865
B2R4P9	3.555	1.8299	1.44e-10	9.8428
Q8N3C0	3.6661	1.8742	1.57e-10	9.8053
A0A5C2GEF2	0.29953	-1.7392	1.61e-10	9.7938
A0A5C2GMZ5	0.39201	-1.351	1.68e-10	9.7746
A0A5C2GRU1	0.42212	-1.2443	1.71e-10	9.7677
A0A5C2GGH8	0.4079	-1.2937	1.89e-10	9.7226
A0A3B3ISV4	0.27631	-1.8556	1.92e-10	9.7168
P14543	3.002	1.5859	2.15e-10	9.6676
A0A5C2GGV2	0.38882	-1.3628	2.23e-10	9.6526
A0A1U9X8X5	0.42432	-1.2368	2.29e-10	9.6407
B7Z5V6	0.49542	-1.0133	2.32e-10	9.6346
B4DDC2	0.43159	-1.2123	2.35e-10	9.6287
A0A024R2S0	0.16483	-2.6009	2.42e-10	9.6164
A0A0U1RR80	0.39018	-1.3578	2.43e-10	9.6152
J3KNC0	2.5455	1.348	2.45e-10	9.6113
B4E2I4	0.4194	-1.2536	2.95e-10	9.5309
C9JRJ5	3.1507	1.6557	2.98e-10	9.5254
A0A5C2GTP5	0.45861	-1.1247	3e-10	9.5223
H3BNI4	0.48017	-1.0584	3.23e-10	9.4902
Q12846	0.30348	-1.7203	3.25e-10	9.4881
A0A024R725	0.46775	-1.0962	3.8e-10	9.4207
A0A384ME44	0.44092	-1.1814	3.87e-10	9.4127
J3KRG2	0.40341	-1.3097	4.57e-10	9.3401
A0A024R625	0.45613	-1.1325	4.63e-10	9.3347
A0A5C2GGJ4	0.39712	-1.3323	4.73e-10	9.325
A0A1W2PNV4	8.3586	3.0633	4.77e-10	9.3217
A0A0S2Z4Q4	2.895	1.5335	4.81e-10	9.3176
A0A5C2GUR1	0.43063	-1.2155	4.99e-10	9.3019
Q5SGD2	2.245	1.1667	5.18e-10	9.2858
G3V1P3	12.676	3.664	5.2e-10	9.2843
B4DUY6	0.44929	-1.1543	5.26e-10	9.2789
A0A0U1RQI6	2.2044	1.1404	5.31e-10	9.2753
A0A024R3A5	0.46294	-1.1111	5.63e-10	9.2497
B4DP27	0.43099	-1.2143	6.21e-10	9.2066
A0A5C2GE98	0.45448	-1.1377	6.56e-10	9.1831
A0A5C2GPE7	0.48935	-1.0311	6.75e-10	9.1708
P23141	0.34816	-1.5222	7.37e-10	9.1327
A0A2I6J2M4	4.3689	2.1273	7.48e-10	9.1263
A0A5E4DMZ9	2.8218	1.4966	7.86e-10	9.1047
Q9Y3E7	0.39418	-1.3431	8.04e-10	9.095
B2RBQ0	2.577	1.3657	1.11e-09	8.9562
A0A087X1B7	3.0778	1.6219	1.16e-09	8.937
Q8NBF2	5.7733	2.5294	1.28e-09	8.8942
A0A0A0MSA0	2.6343	1.3974	1.29e-09	8.8886
Q5VZ89	0.47149	-1.0847	1.34e-09	8.874
B2R5W6	2.2704	1.183	1.34e-09	8.8731
A0A0S2Z3F6	0.17888	-2.483	1.37e-09	8.8623
A0A0C4DG85	2.8038	1.4874	1.4e-09	8.8543
A0A024RDB5	2.3088	1.2071	1.41e-09	8.8499
B2R7C2	2.0319	1.0229	1.6e-09	8.7957
B4DIU3	0.49308	-1.0201	1.63e-09	8.7882
Q15758	0.36782	-1.4429	1.67e-09	8.7763
B4E3T4	2.3158	1.2115	1.68e-09	8.774
A0A5C2GXC2	2.7922	1.4814	1.79e-09	8.7473
A5PKX5	0.4968	-1.0093	1.84e-09	8.7351
A0A5C2GTG1	0.45427	-1.1384	1.94e-09	8.7113
A8K274	0.45366	-1.1403	1.98e-09	8.7035
A0A024R9G3	0.44105	-1.181	1.98e-09	8.703
A8K7W1	0.45669	-1.1307	2.15e-09	8.6681
A0A024R8W9	0.48294	-1.0501	2.16e-09	8.6654
D6REY1	2.8031	1.487	2.21e-09	8.6557
B3KSG7	2.7906	1.4806	2.29e-09	8.6394
A6XMH5	0.38648	-1.3715	2.42e-09	8.6169
B4DX46	0.31178	-1.6814	2.49e-09	8.6041
P27487	0.42463	-1.2357	2.55e-09	8.5933
A0A087WZM2	0.42125	-1.2473	2.56e-09	8.5922
A0A024R4E7	0.26906	-1.894	3.08e-09	8.5121
H0YC11	0.49572	-1.0124	3.62e-09	8.4416
A0A024R5J4	5.2963	2.405	3.66e-09	8.4371
A0A286YF00	7.12	2.8319	3.75e-09	8.4259
A0A0A0MRV4	0.49431	-1.0165	3.81e-09	8.4192
A0A5C2G6P6	0.25005	-1.9997	3.94e-09	8.4042
Q9C026	0.49474	-1.0153	4.17e-09	8.3801
A0A024R6U3	0.1605	-2.6394	4.56e-09	8.3413
Q8IZC6	2.4128	1.2707	5.08e-09	8.2945
D6RF35	0.47427	-1.0762	5.08e-09	8.2945
A0A2X0SFZ7	4.8471	2.2771	5.44e-09	8.2644
A8MXV4	0.14791	-2.7573	5.49e-09	8.2602
Q8WUH2	0.4954	-1.0133	5.51e-09	8.2589
P09661	0.42363	-1.2391	5.7e-09	8.2441
Q8NBL1	2.1265	1.0885	5.83e-09	8.2344
B4DZC9	2.3815	1.2519	6.15e-09	8.2111
A0A024RAB0	2.4276	1.2795	6.68e-09	8.175
A0A140VK72	0.28796	-1.7961	6.81e-09	8.1668
P57740	2.6111	1.3847	6.9e-09	8.161
A0A0U5FP74	8.8793	3.1505	9.97e-09	8.0012
B4DYG5	0.47507	-1.0738	1.12e-08	7.9498
F8WCA0	2.493	1.3179	1.14e-08	7.9414
B2RA81	3.8354	1.9394	1.16e-08	7.9348
A0A024R8T9	2.0013	1.0009	1.16e-08	7.9341
A0A5A4LMM3	0.41658	-1.2633	1.35e-08	7.8699
C9IZ01	7.4882	2.9046	1.39e-08	7.8558
A0A0C4DGG1	2.2443	1.1663	1.49e-08	7.8264
Q14694	0.24699	-2.0175	1.52e-08	7.819
Q96EM0	0.41052	-1.2845	1.54e-08	7.8136
P12035	0.22532	-2.1499	1.54e-08	7.8119
A0A0C4DFX9	2.0267	1.0191	1.77e-08	7.7512
B2RAJ0	2.0096	1.0069	1.86e-08	7.7314
E9PPG9	2.7167	1.4419	1.96e-08	7.7072
A8KAM5	2.3187	1.2133	2.43e-08	7.6145
A0A140VK29	0.33134	-1.5936	2.44e-08	7.6133
C0STK4	0.4699	-1.0896	3.3e-08	7.4812
Q9BX97	2.3892	1.2565	3.31e-08	7.4797
Q15599	2.6165	1.3876	3.96e-08	7.4023
A0A5C2G9U6	0.48076	-1.0566	4.88e-08	7.3117
E9PGE5	3.5357	1.822	5.72e-08	7.2424
Q13043	2.3237	1.2164	6.26e-08	7.2032
Q86YB8	5.157	2.3665	6.52e-08	7.1856
A0A2R8YDR8	0.31354	-1.6733	6.67e-08	7.1762
A6PVN5	2.6286	1.3943	7.6e-08	7.1191
P62072	2.1141	1.08	7.74e-08	7.1111
B4E205	0.45817	-1.1261	8.26e-08	7.0832
O95169	2.2695	1.1824	8.86e-08	7.0528
B2RNB2	0.47131	-1.0853	1.09e-07	6.9635
B7Z1H7	2.4907	1.3165	1.39e-07	6.8577
A0A5C2FT24	0.47205	-1.083	2.26e-07	6.6456
F8WF69	2.2775	1.1875	2.58e-07	6.5877
B2RB07	0.21031	-2.2494	3.61e-07	6.4426
A0A5C2GKH0	0.49589	-1.0119	3.94e-07	6.4044
Q9BRX8	0.42432	-1.2368	5.08e-07	6.294
A0A2R8YD49	6.5154	2.7039	6.19e-07	6.2083
Q13077	2.6596	1.4112	6.92e-07	6.16
A0A024R5S9	0.43428	-1.2033	7.93e-07	6.1005
P55036	0.37564	-1.4126	8.97e-07	6.0474
A0A024R6B4	0.20004	-2.3216	2.06e-06	5.6856
A0A5C2G1H3	0.36103	-1.4698	2.22e-06	5.6529
Q03169	0.4046	-1.3054	2.35e-06	5.6293
B3KN52	0.056747	-4.1393	3.27e-06	5.4849
O60701	2.3446	1.2293	3.63e-06	5.4403
A0A5C2FZ94	0.49473	-1.0153	3.63e-06	5.4398
A8K0V6	2.1039	1.073	6.16e-06	5.2105
Q8N386	40.802	5.3506	6.71e-06	5.1732
A0A1B0GVJ7	2.242	1.1648	8.93e-06	5.0492
B4DF30	0.48883	-1.0326	1.19e-05	4.926
G3V2V9	3.9126	1.9681	1.61e-05	4.7931
A0A5C2GF87	0.49167	-1.0242	4.28e-05	4.3686
O96008	0.42853	-1.2225	4.45e-05	4.3518
Q9UHA4	2.674	1.419	5.01e-05	4.2999
A0A5C2GC38	0.18008	-2.4733	6.48e-05	4.1886
A0A140VJN1	3.0042	1.587	6.77e-05	4.1691
A0A2X0SFH1	0.4175	-1.2602	7.49e-05	4.1254
P32121	0.49589	-1.0119	0.00011571	3.9366
Q9BRQ8	0.48455	-1.0453	0.00016172	3.7912
Q14485	0.39498	-1.3401	0.00023863	3.6223
Q6LAF9	0.46943	-1.091	0.00049875	3.3021
B7Z1V1	3.0057	1.5877	0.00071324	3.1468
A0A087WXU3	3.4599	1.7907	0.00078928	3.1028
A0A5C2GBW2	2.4431	1.2887	0.0008083	3.0924
B2R8R5	0.42836	-1.2231	0.00099834	3.0007
Q9Y4E6	0.32872	-1.6051	0.0010168	2.9927
D6RBW1	0.4496	-1.1533	0.0010848	2.9646
A0A024QZ03	0.39876	-1.3264	0.0013189	2.8798
B4DLR8	0.43427	-1.2033	0.0014033	2.8528
A0A024QZ77	0.4974	-1.0075	0.0016065	2.7941
A0A024RBU1	0.48144	-1.0546	0.0019402	2.7121
A0A5C2GHW5	0.43558	-1.199	0.0022237	2.6529
E9PKW1	2.8899	1.531	0.0027677	2.5579
A0A1I9LHJ0	5.5955	2.4843	0.0028566	2.5442
A0A5C2G8U8	0.46236	-1.1129	0.0028787	2.5408
P41091	0.37387	-1.4194	0.0030143	2.5208
C7FDR3	0.49703	-1.0086	0.0030658	2.5135
O95219	0.091468	-3.4506	0.003112	2.507
Q8N766	0.4639	-1.1081	0.003286	2.4833
Q5T6V5	0.18328	-2.4479	0.0033363	2.4767
B7Z6Q5	0.20657	-2.2753	0.0034816	2.4582
Q8N5K1	0.41143	-1.2813	0.0035457	2.4503
A0A2X0SF55	0.31499	-1.6666	0.0035976	2.444
A0A4P8J6J1	0.38671	-1.3707	0.0036451	2.4383
A0A5C2FV72	0.47509	-1.0737	0.0037441	2.4267
A0A024R1W3	2.4812	1.3111	0.0042363	2.373
A0A0C4DFN3	0.43059	-1.2156	0.0049428	2.306
A0A0S2Z523	0.22398	-2.1586	0.0052969	2.276
P59768	0.46512	-1.1043	0.0061939	2.208
B4DZC0	9.8027	3.2932	0.0063224	2.1991
P31946	2.1661	1.1151	0.0063611	2.1965
Q00604	0.47198	-1.0832	0.0068321	2.1654
A0A087WV17	0.46797	-1.0955	0.0074339	2.1288
B4DLE7	0.42908	-1.2207	0.0074391	2.1285
Q5JRA6	2.0623	1.0443	0.0078349	2.106
A0A090N7V5	2.9236	1.5477	0.0078578	2.1047
A0A5C2G774	0.34523	-1.5344	0.0097992	2.0088
A0A024R3F4	2.2597	1.1761	0.0098812	2.0052
P35556	4.1812	2.0639	0.010467	1.9802
A0A024R782	0.44672	-1.1625	0.010757	1.9683
E7DVW4	0.24392	-2.0355	0.010847	1.9647
Q12792	3.9195	1.9707	0.011271	1.948
O95408	0.46352	-1.1093	0.011838	1.9267
Q562M5	0.42881	-1.2216	0.01249	1.9034
Q15080	2.3994	1.2627	0.012865	1.8906
O75636	0.43165	-1.2121	0.013534	1.8686
A0A024R2B1	4.4068	2.1397	0.013685	1.8638
Q96I99	2.2332	1.1591	0.014757	1.831
A0A669KB10	0.40726	-1.296	0.015225	1.8174
Q9NPD3	0.42694	-1.2279	0.015814	1.801
B3KTJ9	0.40556	-1.302	0.015928	1.7978
Q15293	0.37317	-1.4221	0.016169	1.7913
A0A384N5W4	0.40249	-1.313	0.016373	1.7859
B4DRH8	0.12587	-2.99	0.016791	1.7749
K7EIN4	0.49175	-1.024	0.017122	1.7664
A0A024R1Z1	0.040689	-4.6192	0.017223	1.7639
Q96JB6	2.3714	1.2457	0.017362	1.7604
A0A024RDM2	2.9637	1.5674	0.01743	1.7587
A0A0G2JMS7	0.49204	-1.0232	0.017551	1.7557
A1NYL2	0.48025	-1.0581	0.019945	1.7002
Q9HD89	2.272	1.184	0.021658	1.6644
C9J1V9	0.44716	-1.1611	0.023886	1.6218
A0A590UJK3	2.575	1.3646	0.023986	1.62
A8K6A7	0.3744	-1.4174	0.024654	1.6081
Q5T1M5	0.46715	-1.098	0.025364	1.5958
Q9UKG1	2.8545	1.5132	0.025904	1.5866
A0A5C2G1S9	0.47458	-1.0753	0.026136	1.5828
F8SNU7	0.36783	-1.4429	0.026943	1.5695
O75339	3.5118	1.8122	0.031701	1.4989
Q8IV50	0.35793	-1.4822	0.031876	1.4965
Q9NZB2	2.4	1.263	0.032441	1.4889
Q4ZGM8	0.36362	-1.4595	0.033071	1.4805
P28072	3.4603	1.7909	0.033238	1.4784
A8K6X2	3.2746	1.7113	0.0335	1.475
B3KVN0	0.36185	-1.4665	0.036264	1.4405
B1AJQ6	0.41913	-1.2545	0.037872	1.4217
Q15075	0.43056	-1.2157	0.038962	1.4094
P00326	0.46523	-1.104	0.039715	1.401
A0A024R8N8	0.17015	-2.5551	0.041658	1.3803
O60493	0.27155	-1.8807	0.047978	1.319
B4DWU8	2.3386	1.2256	0.048693	1.3125

## Sheet: Table S4b
Table S4b Enriched function of DEPs between stable and unstable. P value indicates the siginificances of pathways and functions. Z-score indicates the activation (positive value) or inhibition (negative value) status of functions.
Enriched disease and function
Categories	Diseases or Functions Annotation	p-value	Predicted Activation State	Activation z-score	Molecules	# Molecules
Molecular Transport	Transport of molecule	1.37e-08		-0.92	ABCB9,AKR1C1/AKR1C2,ANO10,APLP2,APOA5,APPL1,AQP1,ATP6V0C,ATP6V0D2,CCDC22,CES1,CETP,CHTOP,DTX3L,EIF4E,FBN2,FLNA,GBF1,GC,HBA1/HBA2,HBB,IPO9,ITGB3,MGST1,MIA3,MTM1,MTOR,NUP107,OSBPL2,RAE1,SLC12A4,SLC1A5,SLC29A3,SLC9A3R2,SNX3,SNX4,STK4,STX12,TGFBRAP1,TIMM10,TOMM40,TPCN1,TREM2,VAMP2	44
Cancer,Organismal Injury and Abnormalities	Nonhematologic malignant neoplasm	2.26e-08			AAK1,ABCB9,ACTG1,ADAM17,ADH1C,ADH7,ADPRH,AIFM2,AKAP13,AKR1C1/AKR1C2,ALDOB,ALKAL2,ANO10,AP1G2,APLP2,APOA5,APPL1,AQP1,ARHGAP30,ARRB2,ART4,ASCC3,ATP6V0C,ATP6V0D2,ATXN3,BCKDHA,BID,BORCS5,BPGM,C11orf96,C1orf198,C1QTNF1,C9orf64,CCDC22,CD44,CDC34,CES1,CETP,CHIT1,CHMP3,CHST6,CHTOP,CILP,CISD2,CLASP2,CLTA,COL27A1,COMMD10,COQ9,CPM,CRYL1,CYB5A,CYBC1,DENND4C,DERL1,DOCK11,DOCK5,DPP4,DTX3L,ECE1,EEA1,EFHD2,EIF2S…	245
Cancer,Organismal Injury and Abnormalities	Solid tumor	7.54e-08		-0.087	AAK1,ABCB9,ACTG1,ADAM17,ADH1C,ADH7,ADPRH,AIFM2,AKAP13,AKR1C1/AKR1C2,ALDOB,ALKAL2,ANO10,AP1G2,APLP2,APOA5,APPL1,AQP1,ARHGAP30,ARRB2,ART4,ASCC3,ATP6V0C,ATP6V0D2,ATXN3,BCKDHA,BID,BORCS5,BPGM,C11orf96,C1orf198,C1QTNF1,C9orf64,CCDC22,CD44,CDC34,CES1,CETP,CHIT1,CHMP3,CHST6,CHTOP,CIAO2A,CILP,CISD2,CLASP2,CLTA,COL27A1,COMMD10,COQ9,CPM,CRYL1,CYB5A,CYBC1,DENND4C,DERL1,DOCK11,DOCK5,DPP4,DTX3L,ECE1,EEA1,EFHD…	247
Cancer,Endocrine System Disorders,Organismal Injury and Abnormalities	Thyroid carcinoma	8.37e-08			AAK1,ABCB9,ACTG1,ADAM17,ADH7,AIFM2,AKAP13,ALDOB,ALKAL2,ANO10,AP1G2,APLP2,APOA5,APPL1,AQP1,ARHGAP30,ARRB2,ASCC3,ATXN3,BCKDHA,BID,BPGM,C11orf96,CCDC22,CD44,CDC34,CES1,CETP,CHIT1,CHST6,CILP,CLASP2,COL27A1,COMMD10,COQ9,CPM,CRYL1,CYBC1,DENND4C,DOCK11,DOCK5,DPP4,ECE1,EEA1,EFHD2,EIF2S3,EIF3J,EIF4E,EMC1,EMC8,ENTPD5,EPS8L2,ERO1B,ESYT2,FABP4,FAM114A2,FAM120A,FBN2,FCN3,FGF2,FKBP10,FKBP15,FLNA,FNBP1,GALK2,GB…	201
Cancer,Organismal Injury and Abnormalities	Neck neoplasm	8.73e-08			AAK1,ABCB9,ACTG1,ADAM17,ADH7,AIFM2,AKAP13,ALDOB,ALKAL2,ANO10,AP1G2,APLP2,APOA5,APPL1,AQP1,ARHGAP30,ARRB2,ASCC3,ATXN3,BCKDHA,BID,BPGM,C11orf96,CCDC22,CD44,CDC34,CES1,CETP,CHIT1,CHST6,CILP,CLASP2,COL27A1,COMMD10,COQ9,CPM,CRYL1,CYBC1,DENND4C,DOCK11,DOCK5,DPP4,ECE1,EEA1,EFHD2,EIF2S3,EIF3J,EIF4E,EMC1,EMC8,ENTPD5,EPS8L2,ERO1B,ESYT2,FABP4,FAM114A2,FAM120A,FBN2,FCN3,FGF2,FHL5,FKBP10,FKBP15,FLNA,FNBP1,GAL…	203
Cancer,Organismal Injury and Abnormalities	Extracranial solid tumor	8.8e-08		-0.594	AAK1,ABCB9,ACTG1,ADAM17,ADH1C,ADH7,ADPRH,AIFM2,AKAP13,AKR1C1/AKR1C2,ALDOB,ALKAL2,ANO10,AP1G2,APLP2,APOA5,APPL1,AQP1,ARHGAP30,ARRB2,ART4,ASCC3,ATP6V0C,ATP6V0D2,ATXN3,BCKDHA,BID,BPGM,C11orf96,C1orf198,C1QTNF1,C9orf64,CCDC22,CD44,CDC34,CES1,CETP,CHIT1,CHMP3,CHST6,CHTOP,CIAO2A,CILP,CISD2,CLASP2,CLTA,COL27A1,COMMD10,COQ9,CPM,CRYL1,CYB5A,CYBC1,DENND4C,DERL1,DOCK11,DOCK5,DPP4,DTX3L,ECE1,EEA1,EFHD2,EIF2S…	246
Cancer,Organismal Injury and Abnormalities	Carcinoma	9.07e-08			AAK1,ABCB9,ACTG1,ADAM17,ADH1C,ADH7,ADPRH,AIFM2,AKAP13,AKR1C1/AKR1C2,ALDOB,ALKAL2,ANO10,AP1G2,APLP2,APOA5,APPL1,AQP1,ARHGAP30,ARRB2,ART4,ASCC3,ATP6V0C,ATP6V0D2,ATXN3,BCKDHA,BID,BPGM,C11orf96,C1orf198,C1QTNF1,C9orf64,CCDC22,CD44,CDC34,CES1,CETP,CHIT1,CHMP3,CHST6,CHTOP,CILP,CISD2,CLASP2,COL27A1,COMMD10,COQ9,CPM,CRYL1,CYB5A,CYBC1,DENND4C,DERL1,DOCK11,DOCK5,DPP4,DTX3L,ECE1,EEA1,EFHD2,EIF2S3,EIF3J,EIF4…	242
Cancer,Organismal Injury and Abnormalities	Malignant solid tumor	1.69e-07		-0.343	AAK1,ABCB9,ACTG1,ADAM17,ADH1C,ADH7,ADPRH,AIFM2,AKAP13,AKR1C1/AKR1C2,ALDOB,ALKAL2,ANO10,AP1G2,APLP2,APOA5,APPL1,AQP1,ARHGAP30,ARRB2,ART4,ASCC3,ATP6V0C,ATP6V0D2,ATXN3,BCKDHA,BID,BORCS5,BPGM,C11orf96,C1orf198,C1QTNF1,C9orf64,CCDC22,CD44,CDC34,CES1,CETP,CHIT1,CHMP3,CHST6,CHTOP,CILP,CISD2,CLASP2,CLTA,COL27A1,COMMD10,COQ9,CPM,CRYL1,CYB5A,CYBC1,DENND4C,DERL1,DOCK11,DOCK5,DPP4,DTX3L,ECE1,EEA1,EFHD2,EIF2S…	246
Cancer,Organismal Injury and Abnormalities	Non-melanoma solid tumor	2.52e-07			AAK1,ABCB9,ACTG1,ADAM17,ADH1C,ADH7,ADPRH,AIFM2,AKAP13,AKR1C1/AKR1C2,ALDOB,ALKAL2,ANO10,AP1G2,APLP2,APOA5,APPL1,AQP1,ARHGAP30,ARRB2,ART4,ASCC3,ATP6V0C,ATP6V0D2,ATXN3,BCKDHA,BID,BORCS5,BPGM,C11orf96,C1orf198,C1QTNF1,C9orf64,CCDC22,CD44,CDC34,CES1,CETP,CHIT1,CHMP3,CHST6,CHTOP,CILP,CISD2,CLASP2,COL27A1,COMMD10,COQ9,CPM,CRYL1,CYB5A,CYBC1,DENND4C,DERL1,DOCK11,DOCK5,DPP4,DTX3L,ECE1,EEA1,EFHD2,EIF2S3,EIF…	243
Cancer,Endocrine System Disorders,Organismal Injury and Abnormalities	Nonpituitary endocrine tumor	5.27e-07			AAK1,ABCB9,ACTG1,ADAM17,ADH7,AIFM2,AKAP13,ALDOB,ALKAL2,ANO10,AP1G2,APLP2,APOA5,APPL1,AQP1,ARHGAP30,ARRB2,ASCC3,ATXN3,BCKDHA,BID,BPGM,C11orf96,CCDC22,CD44,CDC34,CES1,CETP,CHIT1,CHST6,CILP,CLASP2,COL27A1,COMMD10,COQ9,CPM,CRYL1,CYBC1,DENND4C,DOCK11,DOCK5,DPP4,ECE1,EEA1,EFHD2,EIF2S3,EIF3J,EIF4E,EMC1,EMC8,ENTPD5,EPS8L2,ERO1B,ESYT2,FABP4,FAM114A2,FAM120A,FBN2,FCN3,FGF2,FKBP10,FKBP15,FLNA,FNBP1,GALK2,GB…	202
Cancer,Endocrine System Disorders,Organismal Injury and Abnormalities	Endocrine carcinoma	7.14e-07			AAK1,ABCB9,ACTG1,ADAM17,ADH7,AIFM2,AKAP13,ALDOB,ALKAL2,ANO10,AP1G2,APLP2,APOA5,APPL1,AQP1,ARHGAP30,ARRB2,ASCC3,ATXN3,BCKDHA,BID,BPGM,C11orf96,CCDC22,CD44,CDC34,CES1,CETP,CHIT1,CHST6,CILP,CLASP2,COL27A1,COMMD10,COQ9,CPM,CRYL1,CYBC1,DENND4C,DOCK11,DOCK5,DPP4,DTX3L,ECE1,EEA1,EFHD2,EIF2S3,EIF3J,EIF4E,EMC1,EMC8,ENTPD5,EPS8L2,ERO1B,ESYT2,FABP4,FAM114A2,FAM120A,FBN2,FCN3,FGF2,FKBP10,FKBP15,FLNA,FNBP1,GA…	205
Cancer,Organismal Injury and Abnormalities	Cancer of secretory structure	1.04e-06			AAK1,ABCB9,ACTG1,ADAM17,ADH7,AIFM2,AKAP13,AKR1C1/AKR1C2,ALDOB,ALKAL2,ANO10,AP1G2,APLP2,APOA5,APPL1,AQP1,ARHGAP30,ARRB2,ASCC3,ATXN3,BCKDHA,BID,BPGM,C11orf96,CCDC22,CD44,CDC34,CES1,CETP,CHIT1,CHST6,CILP,CLASP2,COL27A1,COMMD10,COQ9,CPM,CRYL1,CYBC1,DENND4C,DERL1,DOCK11,DOCK5,DPP4,DTX3L,ECE1,EEA1,EFHD2,EIF2S3,EIF3J,EIF4E,EMC1,EMC8,ENTPD5,EPS8L2,ERO1B,ESYT2,FABP4,FAM114A2,FAM120A,FBN2,FCN3,FGF2,FHL5,FK…	213
Molecular Transport,Protein Trafficking	Transport of protein	2.75e-06			ABCB9,APPL1,CCDC22,DTX3L,FLNA,IPO9,MIA3,MTM1,SNX3,SNX4,TGFBRAP1,TIMM10,TOMM40	13
Cancer,Organismal Injury and Abnormalities	Head and neck carcinoma	2.89e-06			AAK1,ABCB9,ACTG1,ADAM17,ADH7,AIFM2,AKAP13,ALDOB,ALKAL2,ANO10,AP1G2,APLP2,APOA5,APPL1,AQP1,ARHGAP30,ARRB2,ASCC3,ATXN3,BCKDHA,BID,BPGM,C11orf96,CCDC22,CD44,CDC34,CES1,CETP,CHIT1,CHST6,CILP,CLASP2,COL27A1,COMMD10,COQ9,CPM,CRYL1,CYBC1,DENND4C,DOCK11,DOCK5,DPP4,ECE1,EEA1,EFHD2,EIF2S3,EIF3J,EIF4E,EMC1,EMC8,ENTPD5,EPS8L2,ERO1B,ESYT2,FABP4,FAM114A2,FAM120A,FBN2,FCN3,FGF2,FHL5,FKBP10,FKBP15,FLNA,FNBP1,GAL…	205
Infectious Diseases	Viral Infection	2.92e-06		-0.583	ADH1C,ADH7,AKAP13,AP1G2,ARRB2,ASCC3,ATP6V0C,CD44,CES1,CHMP3,CHST6,CLTA,DPP4,EEA1,FCN3,FLNA,FNBP1,GBF1,GCLC,GTF2A1,HBA1/HBA2,HBB,HGS,HLA-B,HLA-DRB1,HLA-DRB5,HMGA1,HNRNPDL,IMPDH1,ITGB3,LYSMD2,MAN2B1,MAP1LC3A,MGLL,MTOR,NDUFA10,NEDD4,NQO1,NUMBL,NUP107,PACSIN3,PI4KA,PSMB6,PSMD4,PTGS1,RAE1,RETN,SMAD3,SNRPA1,SNRPF,SNW1,STARD3NL,STAT5A,SUCLG2,SULF2,TMC8,TMEM123,TNFAIP2,TWF1	59
Infectious Diseases	Infection by RNA virus	5.16e-06		-0.766	ADH1C,ADH7,AKAP13,AP1G2,ARRB2,ASCC3,ATP6V0C,CD44,CLTA,DPP4,EEA1,FLNA,GBF1,GTF2A1,HBA1/HBA2,HBB,HGS,HLA-DRB1,HLA-DRB5,HNRNPDL,IMPDH1,ITGB3,LYSMD2,MGLL,MTOR,NDUFA10,NEDD4,NQO1,NUMBL,NUP107,PACSIN3,PI4KA,PSMB6,PSMD4,PTGS1,SNRPA1,SNW1,STARD3NL,SUCLG2,TMEM123,TNFAIP2,TWF1	42
Connective Tissue Disorders,Developmental Disorder,Hereditary Disorder,Organismal Injury and Abnormalities,Skeletal and Muscular Disorders	Marfan syndrome	8.22e-06			FBN2,FLNA,GC,HBB,IMPDH1,SMAD3	6
Cancer,Organismal Injury and Abnormalities	Head and neck cancer	8.64e-06			AAK1,ABCB9,ACTG1,ADAM17,ADH7,ADPRH,AIFM2,AKAP13,ALDOB,ALKAL2,ANO10,AP1G2,APLP2,APOA5,APPL1,AQP1,ARHGAP30,ARRB2,ASCC3,ATXN3,BCKDHA,BID,BORCS5,BPGM,C11orf96,CCDC22,CD44,CDC34,CES1,CETP,CHIT1,CHST6,CILP,CLASP2,COL27A1,COMMD10,COQ9,CPM,CRYL1,CYBC1,DENND4C,DOCK11,DOCK5,DPP4,DTX3L,ECE1,EEA1,EFHD2,EIF2S3,EIF3J,EIF4E,EMC1,EMC8,ENTPD5,EPS8L2,ERO1B,ESYT2,FABP4,FAM114A2,FAM120A,FBN2,FCN3,FGF2,FHL5,FKBP10,FK…	209
Cancer,Organismal Injury and Abnormalities	Extrapancreatic malignant tumor	1.31e-05			AAK1,ABCB9,ACTG1,ADAM17,ADH1C,ADH7,ADPRH,AIFM2,AKAP13,AKR1C1/AKR1C2,ALDOB,ALKAL2,ANO10,AP1G2,APLP2,APOA5,APPL1,AQP1,ARHGAP30,ARRB2,ASCC3,ATP6V0C,ATP6V0D2,ATXN3,BCKDHA,BID,BORCS5,BPGM,C11orf96,C1orf198,C1QTNF1,C9orf64,CCDC22,CD44,CDC34,CES1,CETP,CHIT1,CHMP3,CHST6,CHTOP,CILP,CISD2,CLASP2,COL27A1,COQ9,CPM,CRYL1,CYB5A,CYBC1,DENND4C,DERL1,DOCK11,DOCK5,DPP4,DTX3L,ECE1,EEA1,EFHD2,EIF2S3,EIF3J,EIF4E,EMC1…	237
Hematological Disease	Methemoglobinemia	1.61e-05			CYB5A,HBA1/HBA2,HBB	3
Carbohydrate Metabolism,Drug Metabolism,Small Molecule Biochemistry	Binding of heparin	1.75e-05		-0.594	APOA5,FGF2,SULF2,TNC	4
Cancer,Organismal Injury and Abnormalities	Head and neck tumor	1.99e-05			AAK1,ABCB9,ACTG1,ADAM17,ADH7,ADPRH,AIFM2,AKAP13,AKR1C1/AKR1C2,ALDOB,ALKAL2,ANO10,AP1G2,APLP2,APOA5,APPL1,AQP1,ARHGAP30,ARRB2,ASCC3,ATP6V0D2,ATXN3,BCKDHA,BID,BORCS5,BPGM,C11orf96,CCDC22,CD44,CDC34,CES1,CETP,CHIT1,CHST6,CHTOP,CILP,CISD2,CLASP2,COL27A1,COMMD10,COQ9,CPM,CRYL1,CYBC1,DENND4C,DOCK11,DOCK5,DPP4,DTX3L,ECE1,EEA1,EFHD2,EIF2S3,EIF3J,EIF4E,EMC1,EMC8,ENTPD5,EPS8L2,ERO1B,ESYT2,FABP4,FAM114A2,FA…	218
Carbohydrate Metabolism,Small Molecule Biochemistry	Binding of glycosaminoglycan	2.1e-05		-0.895	APOA5,CD44,FGF2,SULF2,TNC	5
Cancer,Organismal Injury and Abnormalities	Genitourinary carcinoma	4.16e-05			AAK1,ABCB9,ACTG1,ADAM17,ADPRH,AIFM2,AKAP13,AKR1C1/AKR1C2,ALDOB,ALKAL2,ANO10,AP1G2,APPL1,AQP1,ARHGAP30,ARRB2,ASCC3,ATP6V0C,ATXN3,BCKDHA,BPGM,C1orf198,C1QTNF1,C9orf64,CD44,CDC34,CES1,CHIT1,CHMP3,CHTOP,CILP,CISD2,CLASP2,COL27A1,CYBC1,DENND4C,DERL1,DOCK11,DOCK5,DPP4,DTX3L,ECE1,EEA1,EFHD2,EIF2S3,EIF4E,EMC1,ENTPD5,EPS8L2,ERO1B,ESYT2,EXOSC4,FABP4,FBN2,FCN3,FGF2,FHL5,FKBP10,FKBP15,FLNA,FNBP1,GALK2,GBF1,G…	178
Cancer,Organismal Injury and Abnormalities	Abdominal neoplasm	4.87e-05			AAK1,ABCB9,ACTG1,ADAM17,ADH1C,ADH7,ADPRH,AIFM2,AKAP13,AKR1C1/AKR1C2,ALDOB,ALKAL2,ANO10,AP1G2,APLP2,APOA5,APPL1,AQP1,ARHGAP30,ARRB2,ASCC3,ATP6V0C,ATP6V0D2,ATXN3,BCKDHA,BID,BPGM,C11orf96,C1orf198,C1QTNF1,C9orf64,CCDC22,CD44,CDC34,CES1,CETP,CHIT1,CHMP3,CHST6,CHTOP,CIAO2A,CILP,CISD2,CLASP2,COL27A1,COQ9,CRYL1,CYB5A,CYBC1,DENND4C,DERL1,DOCK11,DOCK5,DPP4,DTX3L,ECE1,EEA1,EFHD2,EIF2S3,EIF3J,EIF4E,EMC1,ENT…	229
Cancer,Organismal Injury and Abnormalities	Intraabdominal organ tumor	6.19e-05			AAK1,ABCB9,ACTG1,ADAM17,ADH7,ADPRH,AIFM2,AKAP13,AKR1C1/AKR1C2,ALDOB,ALKAL2,ANO10,AP1G2,APLP2,APOA5,APPL1,AQP1,ARHGAP30,ARRB2,ASCC3,ATP6V0C,ATP6V0D2,ATXN3,BCKDHA,BID,BPGM,C11orf96,C1orf198,C1QTNF1,C9orf64,CCDC22,CD44,CDC34,CES1,CETP,CHIT1,CHMP3,CHST6,CHTOP,CIAO2A,CILP,CISD2,CLASP2,COL27A1,COQ9,CRYL1,CYB5A,CYBC1,DENND4C,DERL1,DOCK11,DOCK5,DPP4,DTX3L,ECE1,EEA1,EIF2S3,EIF3J,EIF4E,EMC1,ENTPD5,EPS8L2,E…	226
Cancer,Organismal Injury and Abnormalities	Abdominal adenocarcinoma	6.57e-05			AAK1,ABCB9,ACTG1,ADAM17,ADH1C,ADH7,ADPRH,AKAP13,AKR1C1/AKR1C2,ALDOB,ALKAL2,ANO10,AP1G2,APLP2,APOA5,APPL1,AQP1,ARHGAP30,ARRB2,ASCC3,ATP6V0C,ATP6V0D2,ATXN3,BCKDHA,BID,BPGM,C11orf96,C1orf198,C1QTNF1,CCDC22,CD44,CDC34,CES1,CETP,CHIT1,CHMP3,CHST6,CHTOP,CILP,CISD2,CLASP2,COL27A1,COQ9,CYB5A,DENND4C,DERL1,DOCK11,DOCK5,DPP4,DTX3L,ECE1,EEA1,EFHD2,EIF2S3,EIF3J,EIF4E,EMC1,ENTPD5,EPS8L2,ESYT2,EXOSC4,FABP4,FAM…	213
Cardiovascular Disease,Hereditary Disorder,Organismal Injury and Abnormalities	Familial cardiovascular disease	7.24e-05			APOA5,AQP1,CETP,DPP4,ECE1,FBN2,FKBP10,FLNA,GLB1,IMPDH1,ITGB3,KIF20A,LDB3,MTOR,NHLRC2,RETN,SLMAP,SMAD3,STK4,TAX1BP3,TIMM10	21
Cancer,Organismal Injury and Abnormalities	Genitourinary adenocarcinoma	7.7e-05			AAK1,ABCB9,ACTG1,ADAM17,ADPRH,AIFM2,AKAP13,AKR1C1/AKR1C2,ALDOB,ALKAL2,AP1G2,APPL1,AQP1,ARHGAP30,ARRB2,ASCC3,ATXN3,BCKDHA,BPGM,C1QTNF1,CD44,CDC34,CES1,CHMP3,CHTOP,CILP,CISD2,CLASP2,COL27A1,DENND4C,DOCK11,DOCK5,DPP4,DTX3L,ECE1,EEA1,EFHD2,EIF2S3,EIF4E,EMC1,EPS8L2,EXOSC4,FABP4,FBN2,FCN3,FGF2,FHL5,FKBP10,FKBP15,FLNA,FNBP1,GALK2,GBF1,GC,GFM1,GGCT,GLB1,HBA1/HBA2,HBB,HLA-B,HLA-DRB1,HLA-DRB5,HMGA1,HSPA13,…	157
Cellular Development,Connective Tissue Development and Function,Skeletal and Muscular System Development and Function,Tissue Development	Differentiation of osteoclasts	8.13e-05			ADAM17,OSCAR,PRXL2A,TRAF6,TREM2	5
Cancer,Organismal Injury and Abnormalities	Adenocarcinoma	8.43e-05			AAK1,ABCB9,ACTG1,ADAM17,ADH1C,ADH7,ADPRH,AIFM2,AKAP13,AKR1C1/AKR1C2,ALDOB,ALKAL2,ANO10,AP1G2,APLP2,APOA5,APPL1,AQP1,ARHGAP30,ARRB2,ASCC3,ATP6V0C,ATP6V0D2,ATXN3,BCKDHA,BID,BPGM,C11orf96,C1orf198,C1QTNF1,CCDC22,CD44,CDC34,CES1,CETP,CHIT1,CHMP3,CHST6,CHTOP,CILP,CISD2,CLASP2,COL27A1,COQ9,CRYL1,CYB5A,DENND4C,DERL1,DOCK11,DOCK5,DPP4,DTX3L,ECE1,EEA1,EFHD2,EIF2S3,EIF3J,EIF4E,EMC1,ENTPD5,EPS8L2,ESYT2,EXOS…	216
Cancer,Organismal Injury and Abnormalities	Abdominal carcinoma	9.13e-05			AAK1,ABCB9,ACTG1,ADAM17,ADH1C,ADH7,ADPRH,AIFM2,AKAP13,AKR1C1/AKR1C2,ALDOB,ALKAL2,ANO10,AP1G2,APLP2,APOA5,APPL1,AQP1,ARHGAP30,ARRB2,ASCC3,ATP6V0C,ATP6V0D2,ATXN3,BCKDHA,BID,BPGM,C11orf96,C1orf198,C1QTNF1,C9orf64,CCDC22,CD44,CDC34,CES1,CETP,CHIT1,CHMP3,CHST6,CHTOP,CILP,CISD2,CLASP2,COL27A1,COQ9,CYB5A,CYBC1,DENND4C,DERL1,DOCK11,DOCK5,DPP4,DTX3L,ECE1,EEA1,EFHD2,EIF2S3,EIF3J,EIF4E,EMC1,ENTPD5,EPS8L2,ES…	222
Cellular Assembly and Organization	Development of cytoplasm	0.000116		-0.563	ACTG1,CD44,CLASP2,FGF2,FLNA,GNG2,ITGB3,MAP1LC3A,MTM1,PREX1,SMAD3,STK4,STX12,TRAF6,TWF1	15
Cellular Movement	Invasion of breast cancer cell lines	0.000131		-1.64	CD44,EIF4E,ENTPD5,FGF2,HGS,HMGA1,ITGB3,MTOR,NEDD4,NUMBL,PREX1,PTBP3,SMAD3,STX4,TNC,UGDH	16
Cancer,Organismal Injury and Abnormalities	Genitourinary tumor	0.000134			AAK1,ABCB9,ACTG1,ADAM17,ADPRH,AIFM2,AKAP13,AKR1C1/AKR1C2,ALDOB,ALKAL2,ANO10,AP1G2,APPL1,AQP1,ARHGAP30,ARRB2,ASCC3,ATP6V0C,ATXN3,BCKDHA,BPGM,C1orf198,C1QTNF1,C9orf64,CD44,CDC34,CES1,CHIT1,CHMP3,CHTOP,CILP,CISD2,CLASP2,COL27A1,CRYL1,CYBC1,DENND4C,DERL1,DOCK11,DOCK5,DPP4,DTX3L,ECE1,EEA1,EFHD2,EIF2S3,EIF4E,EMC1,ENTPD5,EPS8L2,ERO1B,ESYT2,EXOSC4,FABP4,FBN2,FCN3,FGF2,FHL5,FKBP10,FKBP15,FLNA,FNBP1,GALK2,…	185
Cardiovascular Disease,Cell Death and Survival,Connective Tissue Disorders,Hematological Disease,Organismal Injury and Abnormalities	Heinz body anemia	0.000139			HBA1/HBA2,HBB	2
Cellular Assembly and Organization,Cellular Function and Maintenance,Molecular Transport	Exocytosis of tertiary granules	0.000139			STX4,VAMP2	2
Cancer,Organismal Injury and Abnormalities	Malignant genitourinary solid tumor	0.00014			AAK1,ABCB9,ACTG1,ADAM17,ADPRH,AIFM2,AKAP13,AKR1C1/AKR1C2,ALDOB,ALKAL2,ANO10,AP1G2,APPL1,AQP1,ARHGAP30,ARRB2,ASCC3,ATP6V0C,ATXN3,BCKDHA,BPGM,C1orf198,C1QTNF1,C9orf64,CD44,CDC34,CES1,CHIT1,CHMP3,CHTOP,CILP,CISD2,CLASP2,COL27A1,CRYL1,CYBC1,DENND4C,DERL1,DOCK11,DOCK5,DPP4,DTX3L,ECE1,EEA1,EFHD2,EIF2S3,EIF4E,EMC1,ENTPD5,EPS8L2,ERO1B,ESYT2,EXOSC4,FABP4,FBN2,FCN3,FGF2,FHL5,FKBP10,FKBP15,FLNA,FNBP1,GALK2,…	183
Carbohydrate Metabolism	Metabolism of carbohydrate	0.000159		-0.339	AKR1C1/AKR1C2,ALDOB,CD44,CETP,CHIT1,CHST6,CYB5A,FGF2,GALK2,GDPGP1,GLB1,GNG2,MAN2B1,MTM1,PGP,PI4KA,PLA2G15,PYGM,SMAD3,SULF2,UGDH	21
Connective Tissue Disorders,Hereditary Disorder,Organismal Injury and Abnormalities	Hereditary connective tissue disorder	0.00019			ACTG1,ADH1C,CES1,CILP,COL27A1,ECE1,EIF2S3,FBN2,FKBP10,FLNA,GC,GDF11,GLB1,HBB,HLA-B,IMPDH1,LAMA3,LTBP3,MAN2B1,MGST1,MIA3,MTOR,NEDD4,NUP107,PI4KA,SMAD3,TREM2	27
Cancer,Organismal Injury and Abnormalities,Reproductive System Disease	Metastatic breast cancer	0.00022			CD44,FLNA,MTOR,NQO1,PTGS1,SCRIB,SMAD3,XRCC1	8
Cancer,Organismal Injury and Abnormalities	Tumorigenesis of epithelial neoplasm	0.000267			AAK1,ABCB9,ACTG1,ADAM17,ADH1C,ADH7,ADPRH,AKAP13,AKR1C1/AKR1C2,ALDOB,ALKAL2,ANO10,AP1G2,APLP2,APOA5,APPL1,AQP1,ARHGAP30,ARRB2,ASCC3,ATP6V0D2,ATXN3,BCKDHA,BID,BPGM,C1QTNF1,CCDC22,CD44,CDC34,CES1,CHIT1,CHMP3,CHST6,CHTOP,CILP,CISD2,CLASP2,COL27A1,CRYL1,CYB5A,DENND4C,DERL1,DOCK11,DOCK5,DPP4,DTX3L,ECE1,EEA1,EIF2S3,EIF3J,EIF4E,EMC1,ENTPD5,ESYT2,EXOSC4,FABP4,FAM114A2,FAM120A,FBN2,FCN3,FGF2,FHL5,FKBP10,FK…	186
Cancer,Organismal Injury and Abnormalities	Abdominal cancer	0.000268			AAK1,ABCB9,ACTG1,ADAM17,ADH1C,ADH7,ADPRH,AIFM2,AKAP13,AKR1C1/AKR1C2,ALDOB,ALKAL2,ANO10,AP1G2,APLP2,APOA5,APPL1,AQP1,ARHGAP30,ARRB2,ASCC3,ATP6V0C,ATP6V0D2,ATXN3,BCKDHA,BID,BPGM,C11orf96,C1orf198,C1QTNF1,C9orf64,CCDC22,CD44,CDC34,CES1,CETP,CHIT1,CHMP3,CHST6,CHTOP,CILP,CISD2,CLASP2,COL27A1,COQ9,CRYL1,CYB5A,CYBC1,DENND4C,DERL1,DOCK11,DOCK5,DPP4,DTX3L,ECE1,EEA1,EFHD2,EIF2S3,EIF3J,EIF4E,EMC1,ENTPD5,EPS…	225
Cancer,Organismal Injury and Abnormalities	Development of carcinoma	0.000277			AAK1,ABCB9,ACTG1,ADAM17,ADH1C,ADH7,ADPRH,AKAP13,AKR1C1/AKR1C2,ALDOB,ALKAL2,ANO10,AP1G2,APLP2,APOA5,APPL1,AQP1,ARHGAP30,ARRB2,ASCC3,ATP6V0D2,ATXN3,BCKDHA,BPGM,C1QTNF1,CCDC22,CD44,CDC34,CES1,CHIT1,CHMP3,CHST6,CHTOP,CILP,CISD2,CLASP2,COL27A1,CRYL1,CYB5A,DENND4C,DERL1,DOCK11,DOCK5,DPP4,DTX3L,ECE1,EEA1,EIF2S3,EIF3J,EIF4E,EMC1,ENTPD5,ESYT2,EXOSC4,FABP4,FAM114A2,FAM120A,FBN2,FCN3,FGF2,FHL5,FKBP10,FKBP15…	185
Connective Tissue Disorders,Hematological Disease,Organismal Injury and Abnormalities	Thalassemia	0.000278			GDF11,HBA1/HBA2,HBB,IMPDH1,MTOR	5
Cell-To-Cell Signaling and Interaction	Binding of tumor cell lines	0.000305		0.431	ADAM17,CD44,CHST6,DPP4,FGF2,FLNA,ITGB3,LAMA3,LGALS8,MTOR,NID1,PREX1,PSMD4,SCRIB,SMAD3,TNC,UGDH	17
Cancer,Gastrointestinal Disease,Organismal Injury and Abnormalities	Oral mucosa tumor	0.000313			CD44,HLA-B,IMPDH1,MGLL	4
Connective Tissue Disorders,Hematological Disease,Organismal Injury and Abnormalities	Hemoglobinopathy	0.000324			GDF11,HBA1/HBA2,HBB,HLA-B,IMPDH1,MGLL,MTOR,SLC12A4	8
Cell-To-Cell Signaling and Interaction	Binding of bone marrow cells	0.000333			CD44,ITGB3,MTOR	3
Cellular Development,Cellular Growth and Proliferation,Hair and Skin Development and Function	Proliferation of skin cell lines	0.000336		0.314	DPP4,EIF4E,FGF2,NTN4,PNPT1	5
Inflammatory Disease,Organismal Injury and Abnormalities	Granuloma	0.000343			CYBC1,FGF2,HLA-B,HLA-DRB1,IMPDH1,MGLL,MTOR,NCF4,TRAF6	9
Cancer,Organismal Injury and Abnormalities	Frequency of tumor	0.000393			AAK1,ABCB9,ACTG1,ADAM17,ADH1C,ADH7,ADPRH,AKAP13,AKR1C1/AKR1C2,ALDOB,ALKAL2,ANO10,AP1G2,APLP2,APOA5,APPL1,AQP1,ARHGAP30,ARRB2,ASCC3,ATP6V0D2,ATXN3,BCKDHA,BID,BPGM,C1QTNF1,CCDC22,CD44,CDC34,CES1,CHIT1,CHMP3,CHST6,CHTOP,CILP,CISD2,CLASP2,COL27A1,CRYL1,CYB5A,DENND4C,DERL1,DOCK11,DOCK5,DPP4,DTX3L,ECE1,EEA1,EIF2S3,EIF3J,EIF4E,EMC1,ENTPD5,ESYT2,EXOSC4,FABP4,FAM114A2,FAM120A,FBN2,FCN3,FGF2,FHL5,FKBP10,FK…	186
Cell Morphology,Cellular Function and Maintenance	Macroautophagy	0.000408			CHMP3,HGS,LAMTOR3,MAP1LC3A,MTOR,NEDD4,RRAGC,TOMM40	8
Cardiovascular Disease,Hematological Disease,Metabolic Disease,Nutritional Disease,Organismal Injury and Abnormalities,Reproductive System Disease	Iron deficiency anemia of pregnancy	0.000415			HBA1/HBA2,HBB	2
Connective Tissue Disorders,Hematological Disease,Organismal Injury and Abnormalities	Thalassemia intermedia	0.000415			HBA1/HBA2,HBB	2
Cellular Assembly and Organization,Cellular Function and Maintenance,Molecular Transport	Exocytosis of specific granules	0.000415			STX4,VAMP2	2
Lipid Metabolism,Molecular Transport,Small Molecule Biochemistry	Transport of cholesterol ester	0.000415			CETP,SLC9A3R2	2
Cellular Assembly and Organization	Formation of cytoskeleton	0.00042		-0.563	ACTG1,CD44,CLASP2,FGF2,FLNA,GNG2,ITGB3,PREX1,SMAD3,STK4,TRAF6,TWF1	12
Hematological Disease,Infectious Diseases	Malaria caused by Plasmodium falciparum	0.000429			HBA1/HBA2,HBB,PTGS1	3
Cardiovascular System Development and Function,Cell Morphology	Shape change of vascular endothelial cells	0.000439		1.231	CD44,DOCK5,FGF2,ITGB3,TNC	5
Free Radical Scavenging	Synthesis of reactive oxygen species	0.000471		0.025	BID,CD44,FGF2,GBF1,HBA1/HBA2,HBB,ITGB3,NCF4,NQO1,PNPT1,PREX1,STAT5A,TRAP1	13
Cell-To-Cell Signaling and Interaction	Adhesion of tumor cell lines	0.000489		-0.009	ADAM17,CD44,CHST6,FLNA,ITGB3,LAMA3,LGALS8,MTOR,NID1,PREX1,PSMD4,SCRIB,SMAD3,TNC	14
Cellular Assembly and Organization,Cellular Function and Maintenance	Formation of actin cytoskeleton	0.000541			FLNA,ITGB3,TRAF6	3
Cellular Assembly and Organization	Organization of cellular membrane	0.00063			AAK1,ACTG1,ARRB2,CLTA,FNBP1,HGS,OSBPL2,VAMP2,YWHAB	9
Cardiovascular Disease,Cell Death and Survival,Connective Tissue Disorders,Hematological Disease,Organismal Injury and Abnormalities	Hemolytic anemia	0.000662			DPP4,GCLC,HBA1/HBA2,HBB,IMPDH1,MTOR,RHCE/RHD	7
Connective Tissue Disorders,Hematological Disease,Hereditary Disorder,Organismal Injury and Abnormalities	Beta-thalassemia major	0.000671			GDF11,HBB,IMPDH1,MTOR	4
Cancer,Organismal Injury and Abnormalities	Pelvic carcinoma	0.000684			AAK1,ABCB9,ACTG1,ADAM17,ADH7,ADPRH,AKAP13,AKR1C1/AKR1C2,ALDOB,ALKAL2,AP1G2,APPL1,AQP1,ARHGAP30,ASCC3,BCKDHA,C1QTNF1,C9orf64,CD44,CDC34,CES1,CHIT1,CHMP3,CHTOP,CILP,CISD2,CLASP2,CYBC1,DENND4C,DOCK11,DOCK5,DPP4,DTX3L,ECE1,EEA1,EFHD2,EIF2S3,EIF4E,EMC1,ENTPD5,EPS8L2,ESYT2,EXOSC4,FABP4,FBN2,FCN3,FGF2,FHL5,FKBP10,FKBP15,FLNA,FNBP1,GALK2,GBF1,GC,GDF11,GFM1,GGCT,GLB1,HBA1/HBA2,HBB,HGS,HLA-B,HLA-DRB1,HMGA1…	159
Cellular Assembly and Organization	Fusion of vesicles	0.000751			EEA1,MAP1LC3A,STX4,VAMP2	4
Lipid Metabolism,Molecular Transport,Small Molecule Biochemistry	Transport of lipid	0.0008		-1.522	AKR1C1/AKR1C2,APOA5,CES1,CETP,ITGB3,OSBPL2,SLC9A3R2,STX12	8
Cellular Development,Connective Tissue Development and Function,Tissue Development	Differentiation of bone cells	0.0008			ADAM17,FGF2,OSCAR,PRXL2A,SMAD3,TRAF6,TREM2	7
Organismal Injury and Abnormalities,Renal and Urological Disease	Fibrosis of kidney	0.000818			AQP1,IMPDH1,MTOR	3
Cardiovascular Disease,Hereditary Disorder,Organismal Injury and Abnormalities	Familial thoracic aortic aneurysm	0.000818			FBN2,FLNA,SMAD3	3
Connective Tissue Disorders,Developmental Disorder,Hematological Disease,Organismal Injury and Abnormalities	Congenital hemoglobinopathy	0.000824			HBA1/HBA2,HBB	2
Cancer,Organismal Injury and Abnormalities	Neoplasia of embryonic cell lines	0.000824			CD44,MTOR	2
Connective Tissue Disorders,Hematological Disease,Organismal Injury and Abnormalities	Alpha thalassemia	0.000824			HBA1/HBA2,HBB	2
Cancer,Organismal Injury and Abnormalities	Incidence of tumor	0.000833			AAK1,ABCB9,ACTG1,ADAM17,ADH1C,ADH7,ADPRH,AKAP13,AKR1C1/AKR1C2,ALDOB,ALKAL2,ANO10,AP1G2,APLP2,APOA5,APPL1,AQP1,ARHGAP30,ARRB2,ASCC3,ATP6V0D2,ATXN3,BCKDHA,BID,BPGM,C1QTNF1,CCDC22,CD44,CDC34,CES1,CHIT1,CHMP3,CHST6,CHTOP,CILP,CISD2,CLASP2,COL27A1,CRYL1,CYB5A,DENND4C,DERL1,DOCK11,DOCK5,DPP4,DTX3L,ECE1,EEA1,EIF2S3,EIF3J,EIF4E,EMC1,ENTPD5,ESYT2,EXOSC4,FABP4,FAM114A2,FAM120A,FBN2,FCN3,FGF2,FHL5,FKBP10,FK…	188
Hereditary Disorder,Organismal Injury and Abnormalities,Skeletal and Muscular Disorders	Hereditary myopathy	0.000848			ADH1C,CES1,FKBP10,GFM1,HLA-DRB1,HNRNPDL,KIF20A,LDB3,LTBP3,MGST1,MPV17,MTM1,NDUFA10,NDUFB8,NEDD4,PNPT1,POGLUT1,PYGM,SLC1A5,SLMAP,SUCLG2,SURF1,TAX1BP3,TIMM10	24
Cancer,Gastrointestinal Disease,Hepatic System Disease,Organismal Injury and Abnormalities	Biliary tract adenocarcinoma	0.000886			ADH1C,AKAP13,APLP2,C1orf198,CD44,CHIT1,EIF4E,EPS8L2,FBN2,FGF2,GC,NUMBL,SERPINA6	13
Cancer,Gastrointestinal Disease,Organismal Injury and Abnormalities	Digestive organ tumor	0.000888			AAK1,ABCB9,ACTG1,ADAM17,ADH1C,ADH7,ADPRH,AIFM2,AKAP13,AKR1C1/AKR1C2,ALDOB,ALKAL2,ANO10,AP1G2,APLP2,APOA5,APPL1,AQP1,ARHGAP30,ARRB2,ASCC3,ATP6V0C,ATP6V0D2,ATXN3,BCKDHA,BID,C11orf96,C1orf198,C1QTNF1,CCDC22,CD44,CDC34,CES1,CETP,CHIT1,CHST6,CHTOP,CIAO2A,CILP,CLASP2,COL27A1,COQ9,CRYL1,CYB5A,DENND4C,DERL1,DOCK11,DOCK5,DPP4,DTX3L,ECE1,EEA1,EIF2S3,EIF3J,EIF4E,ENTPD5,EPS8L2,ESYT2,EXOSC4,FABP4,FAM114A2,FAM…	215
Hereditary Disorder,Immunological Disease,Inflammatory Disease,Organismal Injury and Abnormalities	Chronic granulomatous disease	0.00093			CYBC1,HLA-B,MGLL,NCF4	4
Infectious Diseases	HIV infection	0.000933		-0.12	AKAP13,AP1G2,ATP6V0C,CD44,CLTA,DPP4,GTF2A1,HGS,HNRNPDL,IMPDH1,MTOR,NDUFA10,NEDD4,NUMBL,NUP107,PI4KA,PSMB6,PSMD4,PTGS1,SNRPA1,SNW1,STARD3NL,SUCLG2,TWF1	24
Cancer,Organismal Injury and Abnormalities,Reproductive System Disease	Breast or gynecological cancer	0.000955			AAK1,ABCB9,ACTG1,ADAM17,ADPRH,AIFM2,AKAP13,AKR1C1/AKR1C2,ALDOB,ALKAL2,ANO10,AP1G2,APPL1,AQP1,ARHGAP30,ARRB2,ASCC3,ATP6V0C,C1orf198,C1QTNF1,CD44,CES1,CHMP3,CHTOP,CILP,CISD2,CLASP2,COL27A1,CRYL1,DENND4C,DERL1,DOCK11,DOCK5,DPP4,DTX3L,ECE1,EEA1,EIF2S3,EIF4E,EMC1,ERO1B,ESYT2,EXOSC4,FABP4,FBN2,FCN3,FGF2,FKBP10,FLNA,FNBP1,GALK2,GBF1,GC,GFM1,GGCT,GLB1,GTF2A1,HBA1/HBA2,HBB,HGS,HLA-B,HLA-DRB1,HLA-DRB5,HMGA…	148
Connective Tissue Disorders,Developmental Disorder,Hematological Disease,Hereditary Disorder,Organismal Injury and Abnormalities	Familial erythrocytosis	0.000985			BPGM,HBA1/HBA2,HBB	3
Cardiovascular Disease,Hematological Disease,Metabolic Disease,Organismal Injury and Abnormalities	Hypertriglyceridemia	0.00103			APOA5,CETP,DPP4,PTGS1	4
Infectious Diseases	Infection by coronavirus	0.00107			ADH1C,ADH7,ARRB2,ASCC3,DPP4,EEA1,FLNA,HBA1/HBA2,HBB,HLA-DRB1,HLA-DRB5,ITGB3,LYSMD2,NQO1,PTGS1,TMEM123,TNFAIP2	17
Cancer,Gastrointestinal Disease,Organismal Injury and Abnormalities	Advanced colorectal tumor	0.00111			AKR1C1/AKR1C2,CD44,FBN2,HMGA1,KIF20A,LAMA3,LGALS8,MTOR,PRG1,PTGS1,SCRIB,SMAD3,TRIM9	13
Cancer,Gastrointestinal Disease,Hepatic System Disease,Organismal Injury and Abnormalities	Hepatobiliary system cancer	0.00114			ACTG1,ADAM17,ADH1C,AIFM2,AKAP13,AKR1C1/AKR1C2,ALDOB,ALKAL2,AP1G2,APLP2,APOA5,AQP1,ARRB2,ASCC3,ATXN3,C1orf198,C1QTNF1,CCDC22,CD44,CES1,CETP,CHIT1,CHST6,CHTOP,CILP,CLASP2,COL27A1,COQ9,CYB5A,DENND4C,DERL1,DOCK11,DTX3L,EIF4E,EPS8L2,ESYT2,EXOSC4,FBN2,FCN3,FGF2,FKBP10,FKBP15,FLNA,FNBP1,GC,GCLC,GDF11,GFM1,GLB1,HBA1/HBA2,HBB,HGS,HLA-B,HNRNPDL,ILKAP,IMPDH1,KIAA1671,L3HYPDH,LAMA3,LDB3,LGALS8,LRRC25,LRRC32,…	111
Cardiovascular System Development and Function,Cell Morphology,Cellular Development,Organismal Development,Tissue Development	Sprouting of vascular endothelial cells	0.00114		0.849	CD44,FGF2,ITGB3,TNC	4
Cellular Movement	Chemotaxis of tumor cell lines	0.00115		0.359	ARRB2,CD44,FGF2,ITGB3,MTOR,NEDD4,SMAD3	7
Infectious Diseases	Infection by HIV-1	0.00115		-0.12	AKAP13,AP1G2,ATP6V0C,CD44,CLTA,DPP4,GTF2A1,HGS,HNRNPDL,NDUFA10,NEDD4,NUMBL,NUP107,PI4KA,PSMB6,PSMD4,SNRPA1,SNW1,STARD3NL,SUCLG2,TWF1	21
Cancer,Organismal Injury and Abnormalities,Reproductive System Disease	Breast cancer	0.00116			AAK1,ADAM17,ADPRH,AIFM2,AKAP13,AKR1C1/AKR1C2,ANO10,AP1G2,AQP1,ARRB2,ATP6V0C,C1orf198,CD44,CES1,COL27A1,DERL1,DOCK11,DOCK5,DPP4,ECE1,EIF4E,ERO1B,ESYT2,FABP4,FBN2,FGF2,FLNA,FNBP1,GGCT,GLB1,HBA1/HBA2,HBB,HLA-B,HLA-DRB1,HLA-DRB5,ILKAP,IMPDH1,ITGB3,KIF20A,LAMA3,LGALS8,LRRC32,LTBP3,MAP3K2,MGLL,MTOR,NDUFB9,NID1,NQO1,NUMBL,NUP107,PLA2G15,PNPT1,PPM1L,PREX1,PSMD4,PTBP3,PTGS1,PYGM,RCC1,RHCE/RHD,SCRIB,SLMAP,…	74
Cancer,Organismal Injury and Abnormalities	Pelvic tumor	0.00122			AAK1,ABCB9,ACTG1,ADAM17,ADH7,ADPRH,AKAP13,AKR1C1/AKR1C2,ALDOB,ALKAL2,AP1G2,APPL1,AQP1,ARHGAP30,ASCC3,BCKDHA,C1QTNF1,C9orf64,CD44,CDC34,CES1,CHIT1,CHMP3,CHTOP,CILP,CISD2,CLASP2,CRYL1,CYBC1,DENND4C,DOCK11,DOCK5,DPP4,DTX3L,ECE1,EEA1,EFHD2,EIF2S3,EIF4E,EMC1,ENTPD5,EPS8L2,ESYT2,EXOSC4,FABP4,FBN2,FCN3,FGF2,FHL5,FKBP10,FKBP15,FLNA,FNBP1,GALK2,GBF1,GC,GDF11,GFM1,GGCT,GLB1,GTF2A1,HBA1/HBA2,HBB,HGS,HLA-B,H…	165
Cellular Function and Maintenance	Cellular homeostasis	0.00123		0.713	ABCB9,ADAM17,AQP1,ASCC3,ATXN3,BID,BORCS5,C1QTNF1,CCDC22,CHMP3,CISD2,GC,HGS,HLA-DRB1,LAMA3,LAMTOR3,MAP1LC3A,MGLL,MTOR,NDP,NEDD4,NTN4,OSCAR,RRAGC,SNW1,STAT5A,TMEM123,TOMM40,TPCN1,USP10	30
Lipid Metabolism,Molecular Transport,Small Molecule Biochemistry	Transport of steroid	0.00128		-1.016	AKR1C1/AKR1C2,CES1,CETP,OSBPL2,SLC9A3R2,STX12	6
Cell Death and Survival	Cytolysis	0.00132			CD44,DPP4,EIF4E,GCLC,HBA1/HBA2,HBB,IMPDH1,MTOR,RHCE/RHD	9
Cell-To-Cell Signaling and Interaction,Connective Tissue Development and Function	Binding of bone marrow stromal cells	0.00136			CD44,MTOR	2
Molecular Transport	Transport of oxygen	0.00136			HBA1/HBA2,HBB	2
Carbohydrate Metabolism,Molecular Transport,Small Molecule Biochemistry	Accumulation of glycosaminoglycan	0.00136			GLB1,UGDH	2
Cancer,Gastrointestinal Disease,Organismal Injury and Abnormalities	Cardiac adenocarcinoma	0.00136			NQO1,XRCC1	2
Cardiovascular Disease,Cell Death and Survival,Connective Tissue Disorders,Hematological Disease,Hereditary Disorder,Organismal Injury and Abnormalities	Familial hemolytic anemia	0.00137			GCLC,HBA1/HBA2,HBB,RHCE/RHD	4
Cell-To-Cell Signaling and Interaction	Adhesion of connective tissue cells	0.00144		0	CD44,ITGB3,MTOR,TMEM123,TNC	5
Dermatological Diseases and Conditions,Immunological Disease,Inflammatory Disease,Organismal Injury and Abnormalities	Lichen planus	0.00149			CD44,HBB,HLA-B,HLA-DRB1,MTOR,SYNGR2	6
Cancer,Gastrointestinal Disease,Organismal Injury and Abnormalities	Hepatobiliary neoplasm	0.00152			AAK1,ACTG1,ADAM17,ADH1C,ADPRH,AIFM2,AKAP13,AKR1C1/AKR1C2,ALDOB,ALKAL2,ANO10,AP1G2,APLP2,APOA5,AQP1,ARRB2,ASCC3,ATXN3,BID,C1orf198,C1QTNF1,CCDC22,CD44,CES1,CETP,CHIT1,CHST6,CHTOP,CIAO2A,CILP,CLASP2,COL27A1,COQ9,CYB5A,DENND4C,DERL1,DOCK11,DTX3L,EIF4E,EPS8L2,ESYT2,EXOSC4,FBN2,FCN3,FGF2,FKBP10,FKBP15,FLNA,FNBP1,GC,GCLC,GDF11,GFM1,GLB1,HBA1/HBA2,HBB,HGS,HLA-B,HNRNPDL,ILKAP,IMPDH1,IPO9,KIAA1671,L3HYPDH…	123
Small Molecule Biochemistry	Catabolism of carboxylic acid	0.00154			CD44,FGF2,GLB1,NUDT19,PLA2G15	5
Post-Translational Modification	Deubiquitination of protein	0.00164			ARRB2,ATXN3,HGS,PSMB6,PSMD4,SMAD3,SNX3,TRAF6,USP10	9
Cellular Compromise,Inflammatory Response	Degranulation of cells	0.00177			APLP2,ATP6V0C,CD44,CHIT1,FLNA,GLB1,HBB,HLA-B,IMPDH1,ITGB3,LAMTOR3,MGST1,NHLRC2,OSCAR,RETN,RNASET2,VAMP2	17
Cardiovascular System Development and Function,Cell-To-Cell Signaling and Interaction	Adhesion of endothelial cell lines	0.00179		0.54	CD44,FGF2,LGALS8,NTN4	4
Lipid Metabolism,Molecular Transport,Small Molecule Biochemistry	Accumulation of lipid	0.00181		0.391	BID,CETP,FABP4,GLB1,MGLL,MTM1	6
Metabolic Disease,Neurological Disease,Organismal Injury and Abnormalities,Skeletal and Muscular Disorders	Mitochondrial leukoencephalopathy	0.00181			GFM1,MPV17,NDUFA10,NDUFB8,PNPT1,SURF1	6
Cell Death and Survival	Apoptosis	0.00194		-0.103	ADAM17,AIFM2,AKAP13,APPL1,AQP1,ARRB2,BID,CD44,CES1,DPP4,EEA1,EIF4E,ENTPD5,FGF2,FLNA,GCLC,GSDMA,HBB,HMGA1,ILKAP,ITGB3,LGALS8,MAP1LC3A,MTM1,MTOR,NEDD4,NQO1,NTN4,NUMBL,OSCAR,PNPT1,PREX1,PSMD4,PTGS1,PTPA,RETN,SCRIB,SMAD3,SNW1,STAT5A,STK4,STX4,SULF2,TMEM123,TNC,TRAF1,TRAF6,TRAP1,USP10,XRCC1	50
Hereditary Disorder,Immunological Disease,Inflammatory Disease,Organismal Injury and Abnormalities	Autosomal recessive chronic granulomatous disease	0.00203			CYBC1,NCF4	2
Cellular Assembly and Organization,Cellular Compromise	Disruption of actin filaments	0.00203			CES1,MTOR	2
Gastrointestinal Disease,Hepatic System Disease,Organismal Injury and Abnormalities	Hepatic injury	0.00203			HLA-B,HLA-DRB1	2
Cancer,Organismal Injury and Abnormalities	Invasive melanoma	0.00203			CD44,FGF2	2
Cardiovascular Disease,Hereditary Disorder,Organismal Injury and Abnormalities	Familial thoracic aortic aneurysm type 2	0.00203			FBN2,FLNA	2
Cell-To-Cell Signaling and Interaction,Cellular Compromise	Stress response of cells	0.00208		-0.555	CETP,MTOR,NQO1,RETN,SLC1A5	5
Dermatological Diseases and Conditions,Organismal Injury and Abnormalities	Abnormality of skin morphology	0.00209			ADAM17,ANO10,ARRB2,CD44,ECE1,HBB,HLA-B,HLA-DRB1,IMPDH1,MTOR,NQO1,PTGS1,SERPINB8,SYNGR2	14
Cancer,Organismal Injury and Abnormalities	Pelvic adenocarcinoma	0.0021			AAK1,ABCB9,ACTG1,ADAM17,ADH7,ADPRH,AKAP13,AKR1C1/AKR1C2,ALDOB,ALKAL2,AP1G2,APPL1,AQP1,ARHGAP30,ASCC3,BCKDHA,C1QTNF1,CD44,CES1,CHMP3,CHTOP,CILP,CISD2,CLASP2,DENND4C,DOCK11,DOCK5,DPP4,DTX3L,ECE1,EEA1,EFHD2,EIF2S3,EIF4E,EMC1,EPS8L2,EXOSC4,FABP4,FBN2,FCN3,FGF2,FHL5,FKBP10,FKBP15,FLNA,FNBP1,GALK2,GBF1,GC,GFM1,GGCT,GLB1,HBA1/HBA2,HBB,HLA-DRB1,HMGA1,HSPA13,ILKAP,IPO9,IRF9,ITGB3,KIAA1671,KRT3,LAMA3,LRRC3…	141
Cellular Assembly and Organization,Cellular Function and Maintenance	Formation of multivesicular bodies	0.00213			CHMP3,HGS,SNX3	3
Lipid Metabolism,Molecular Transport,Small Molecule Biochemistry	Accumulation of acylglycerol	0.00213			CETP,FABP4,MGLL	3
Cancer,Organismal Injury and Abnormalities	Pelvic cancer	0.00217			AAK1,ABCB9,ACTG1,ADAM17,ADH7,ADPRH,AKAP13,AKR1C1/AKR1C2,ALDOB,ALKAL2,AP1G2,APPL1,AQP1,ARHGAP30,ASCC3,BCKDHA,C1QTNF1,C9orf64,CD44,CDC34,CES1,CHIT1,CHMP3,CHTOP,CILP,CISD2,CLASP2,CRYL1,CYBC1,DENND4C,DOCK11,DOCK5,DPP4,DTX3L,ECE1,EEA1,EFHD2,EIF2S3,EIF4E,EMC1,ENTPD5,EPS8L2,ESYT2,EXOSC4,FABP4,FBN2,FCN3,FGF2,FHL5,FKBP10,FKBP15,FLNA,FNBP1,GALK2,GBF1,GC,GDF11,GFM1,GGCT,GLB1,GTF2A1,HBA1/HBA2,HBB,HGS,HLA-B,H…	162
Cell Death and Survival	Cell survival	0.00218		-0.556	ADAM17,AKAP13,ARRB2,ASCC3,BID,CD44,CES1,DPP4,EIF4E,EMC1,FAM120A,FGF2,FLNA,GALK2,GCLC,GDF11,HBA1/HBA2,HBB,HMGA1,ITGB3,LAMA3,LAMTOR3,MGST1,MTOR,NDP,NTN4,PPM1L,PREX1,PRPS2,PSMB6,SLC1A5,SMAD3,SNRPA1,SNRPF,SNW1,USP10,XRCC1	37
Cardiovascular Disease	Aneurysm	0.0022			FBN2,FLNA,PTGS1,RETN,SMAD3	5
Tissue Development	Organization of extracellular matrix	0.00224			CD44,DPP4,FBN2,FGF2,ITGB3,LAMA3,NID1,TNC	8
Protein Synthesis	Metabolism of protein	0.00225		-0.846	AAK1,ADAM17,APLP2,APOA5,ARRB2,ATXN3,DERL1,DPP4,DTX3L,ECE1,EIF2S3,EIF3J,EIF4E,FLNA,GFM1,HGS,MIA3,MRPS36,MTOR,NEDD4,NUMBL,RCN1,RNASET2,SNX3,STK4,STX12,TNC	27
Cancer,Gastrointestinal Disease,Hepatic System Disease,Organismal Injury and Abnormalities	Bile duct adenocarcinoma	0.00242			ADH1C,APLP2,C1orf198,CD44,CHIT1,EIF4E,EPS8L2,FGF2,GC,NUMBL,SERPINA6	11
Lipid Metabolism,Small Molecule Biochemistry	Hydrolysis of acylglycerol	0.00243			FABP4,MGLL,OSBPL2	3
Cardiovascular Disease,Hematological Disease,Organismal Injury and Abnormalities	Microcytic anemia	0.00243			HBA1/HBA2,HBB,RHCE/RHD	3
Cellular Movement	Migration of fibrosarcoma cell lines	0.00248		0.371	EIF4E,FLNA,LAMA3,SLC9A3R2	4
Lipid Metabolism,Small Molecule Biochemistry	Catabolism of lipid	0.00249			APOA5,FABP4,GLB1,MGLL,NUDT19,PLA2G15	6
Cellular Movement	Invasion of cells	0.00253		-0.837	ADAM17,AKAP13,ATP6V0C,CD44,CES1,DOCK5,DPP4,ECE1,EIF4E,ENTPD5,FAM120A,FBN2,FGF2,HGS,HMGA1,ITGB3,MTOR,NEDD4,NUMBL,PI4KA,PREX1,PSPH,PTBP3,SCRIB,SLC12A4,SMAD3,STX4,TNC,TRAP1,UGDH	30
Cancer,Gastrointestinal Disease,Organismal Injury and Abnormalities	Invasive colorectal cancer	0.00258			AKR1C1/AKR1C2,CD44,FBN2,KIF20A,LAMA3,LGALS8,MTOR,PRG1,PTGS1,SCRIB,SMAD3,TRIM9	12
Infectious Diseases,Organismal Injury and Abnormalities	Infection of embryonic cell lines	0.00265		-0.335	AKAP13,AP1G2,ATP6V0C,CLTA,DPP4,HNRNPDL,NEDD4,NUMBL,PSMB6,SNRPA1,SNW1	11
Cell Signaling,Post-Translational Modification,Protein Synthesis	Assembly of protein-protein complex	0.00266			BID,NDUFA10,NDUFB1,NDUFB8,NDUFB9,SLC9A3R2,SURF1,TMC8,TRAF1	9
Neurological Disease,Organismal Injury and Abnormalities	Leukoencephalopathy	0.0027			GFM1,MPV17,NDUFA10,NDUFB8,PNPT1,RNASET2,SURF1,TREM2	8
Cancer,Organismal Injury and Abnormalities,Renal and Urological Disease	Chromophobe renal cell carcinoma	0.00271			CD44,MTOR,NDUFA10,NDUFB1,NDUFB8,NDUFB9,PTGS1	7
Infectious Diseases	Infection of cells	0.00272		-0.616	AKAP13,AP1G2,ATP6V0C,CLTA,DPP4,EEA1,GBF1,GTF2A1,HGS,HNRNPDL,MGLL,NDUFA10,NEDD4,NUMBL,NUP107,PACSIN3,PI4KA,PSMB6,PSMD4,SNRPA1,SNW1,STARD3NL,SUCLG2,TWF1	24
Cellular Development	Differentiation of carcinoma cell lines	0.00276			FGF2,LAMTOR3,MTOR	3
Infectious Diseases	Infection of epithelial cell lines	0.00277		-0.231	AKAP13,AP1G2,ATP6V0C,CLTA,DPP4,HNRNPDL,NEDD4,NUMBL,PSMB6,SNRPA1,SNW1	11
Cancer,Gastrointestinal Disease,Organismal Injury and Abnormalities	Advanced colorectal adenoma	0.00282			CD44,HMGA1	2
Gastrointestinal Disease,Organismal Injury and Abnormalities	Metaplasia of intestine	0.00282			CD44,MGLL	2
Cellular Assembly and Organization,Cellular Function and Maintenance	Quantity of lamellipodia	0.00282			DOCK5,SLC9A3R2	2
Cancer,Organismal Injury and Abnormalities	Anogenital cancer	0.00286			AAK1,ABCB9,ACTG1,ADAM17,ADPRH,AIFM2,AKAP13,AKR1C1/AKR1C2,ALDOB,ALKAL2,ANO10,AP1G2,APPL1,AQP1,ARHGAP30,ARRB2,ASCC3,ATP6V0C,BCKDHA,C1orf198,C1QTNF1,CD44,CES1,CHMP3,CHTOP,CILP,CISD2,CLASP2,COL27A1,CRYL1,DENND4C,DERL1,DOCK11,DOCK5,DPP4,DTX3L,ECE1,EEA1,EFHD2,EIF2S3,EIF4E,EMC1,ENTPD5,EPS8L2,ERO1B,ESYT2,EXOSC4,FABP4,FBN2,FCN3,FGF2,FHL5,FKBP10,FKBP15,FLNA,FNBP1,GALK2,GBF1,GC,GFM1,GGCT,GLB1,GTF2A1,HBA1/HB…	166
Organismal Injury and Abnormalities,Renal and Urological Disease	Glomerulosclerosis	0.00288			AQP1,IMPDH1,MTOR,NUP107	4
Lipid Metabolism,Small Molecule Biochemistry,Vitamin and Mineral Metabolism	Homeostasis of cholesterol	0.00288			AKR1C1/AKR1C2,APOA5,CES1,CETP	4
Molecular Transport,Protein Trafficking	Import of protein	0.0029			APPL1,FLNA,IPO9,TIMM10,TOMM40	5
Cancer,Organismal Injury and Abnormalities	Formation of solid tumor	0.00292			AAK1,ABCB9,ACTG1,ADAM17,ADH1C,ADH7,ADPRH,AKAP13,AKR1C1/AKR1C2,ALDOB,ALKAL2,ANO10,AP1G2,APLP2,APOA5,APPL1,AQP1,ARHGAP30,ARRB2,ASCC3,ATP6V0D2,ATXN3,BCKDHA,BID,BORCS5,BPGM,C1QTNF1,CCDC22,CD44,CDC34,CES1,CHIT1,CHMP3,CHST6,CHTOP,CILP,CISD2,CLASP2,COL27A1,CPM,CRYL1,CYB5A,DENND4C,DERL1,DOCK11,DOCK5,DPP4,DTX3L,ECE1,EEA1,EIF2S3,EIF3J,EIF4E,EMC1,ENTPD5,EPS8L2,ESYT2,EXOSC4,FABP4,FAM114A2,FAM120A,FBN2,FCN3,F…	206
Cancer,Gastrointestinal Disease,Organismal Injury and Abnormalities	Advanced colorectal cancer	0.00298			AKR1C1/AKR1C2,CD44,FBN2,KIF20A,LAMA3,LGALS8,MTOR,PRG1,PTGS1,SCRIB,SMAD3,TRIM9	12
Cellular Assembly and Organization,Cellular Function and Maintenance,Tissue Development	Formation of actin filaments	0.00304		0	ACTG1,CD44,CLASP2,FGF2,GNG2,PREX1,SMAD3,STK4,TWF1	9
Carbohydrate Metabolism	Catabolism of polysaccharide	0.00306			CD44,CHIT1,FGF2,GLB1,PYGM	5
Infectious Diseases	Infection of kidney cell lines	0.00309		-0.231	AKAP13,AP1G2,ATP6V0C,CLTA,DPP4,HNRNPDL,NEDD4,NUMBL,PSMB6,SNRPA1,SNW1	11
Cancer,Gastrointestinal Disease,Organismal Injury and Abnormalities	Hepatobiliary carcinoma	0.00309			ACTG1,ADAM17,ADH1C,AIFM2,AKAP13,AKR1C1/AKR1C2,ALDOB,ALKAL2,AP1G2,APLP2,AQP1,ARRB2,ASCC3,ATXN3,C1orf198,C1QTNF1,CCDC22,CD44,CETP,CHIT1,CHST6,CHTOP,CILP,CLASP2,COL27A1,COQ9,CYB5A,DENND4C,DERL1,DOCK11,DTX3L,EIF4E,EPS8L2,ESYT2,EXOSC4,FBN2,FCN3,FGF2,FKBP10,FKBP15,FLNA,FNBP1,GC,GCLC,GDF11,GFM1,GLB1,HBA1/HBA2,HBB,HLA-B,HNRNPDL,ILKAP,IMPDH1,KIAA1671,L3HYPDH,LAMA3,LDB3,LGALS8,LRRC25,LRRC32,LTBP3,MAN2A1,MG…	107
Metabolic Disease,Organismal Injury and Abnormalities,Renal and Urological Disease	Organic aciduria	0.00309			BCKDHA,MAN2B1,MCCC2,SUCLG2	4
Cell-To-Cell Signaling and Interaction	Adhesion of sarcoma cell lines	0.00311			LAMA3,NID1,TNC	3
Lipid Metabolism,Small Molecule Biochemistry	Catabolism of acylglycerol	0.00311			APOA5,FABP4,MGLL	3
Cardiovascular Disease,Hematological Disease,Metabolic Disease,Organismal Injury and Abnormalities	Fredrickson hyperlipoproteinemia	0.00311			APOA5,CETP,DPP4	3
Cancer,Gastrointestinal Disease,Organismal Injury and Abnormalities	Digestive system cancer	0.00321			AAK1,ABCB9,ACTG1,ADAM17,ADH1C,ADH7,AIFM2,AKAP13,AKR1C1/AKR1C2,ALDOB,ALKAL2,ANO10,AP1G2,APLP2,APOA5,APPL1,AQP1,ARHGAP30,ARRB2,ASCC3,ATP6V0C,ATP6V0D2,ATXN3,BCKDHA,BID,C11orf96,C1orf198,C1QTNF1,CCDC22,CD44,CDC34,CES1,CETP,CHIT1,CHST6,CHTOP,CILP,CLASP2,COL27A1,COQ9,CRYL1,CYB5A,DENND4C,DERL1,DOCK11,DOCK5,DPP4,DTX3L,ECE1,EEA1,EIF2S3,EIF3J,EIF4E,ENTPD5,EPS8L2,ESYT2,EXOSC4,FABP4,FAM114A2,FAM120A,FBN2,FCN…	210
Cellular Movement	Migration of breast cancer cell lines	0.00345		-0.289	ARRB2,CD44,DPP4,EIF4E,FGF2,FLNA,HMGA1,ITGB3,MTOR,NEDD4,PREX1,PTBP3,SMAD3	13
Infectious Diseases	COVID-19	0.00346			ADH1C,ADH7,ARRB2,ASCC3,FLNA,HBA1/HBA2,HBB,HLA-DRB1,HLA-DRB5,ITGB3,LYSMD2,NQO1,PTGS1,TMEM123,TNFAIP2	15
Lipid Metabolism,Small Molecule Biochemistry	Fatty acid metabolism	0.00346		-1.707	AKR1C1/AKR1C2,APOA5,CES1,CETP,ITGB3,MGLL,NUDT19,OSBPL2,PLA2G15,PRXL2B,PTGS1,SLC9A3R2,SMAD3,STX12	14
Cellular Function and Maintenance	Mitochondrial respiration of tumor cell lines	0.00348			CD44,CISD2,TRAP1	3
Inflammatory Response	Antibody response	0.00348			HLA-B,HLA-DRB1,TREM2	3
Cardiovascular System Development and Function,Cell Death and Survival	Cell viability of endothelial cell lines	0.00348			FGF2,NTN4,SNRPF	3
Cell Signaling,Post-Translational Modification,Protein Synthesis	Assembly of Respiratory chain complex I	0.00356			NDUFA10,NDUFB1,NDUFB8,NDUFB9	4
Cell Morphology	Mineralization of connective tissue cells	0.00373			FGF2,SMAD3	2
Cardiovascular Disease,Neurological Disease,Organismal Injury and Abnormalities	Intracranial aneurysm	0.00373			FBN2,PTGS1	2
Skeletal and Muscular Disorders	Torticollis	0.00373			PTGS1,VAMP2	2
Dermatological Diseases and Conditions,Gastrointestinal Disease,Immunological Disease,Inflammatory Disease,Organismal Injury and Abnormalities	Oral lichen planus	0.00373			CD44,MTOR	2
Drug Metabolism,Molecular Transport	Depletion of glutathione	0.00373			CD44,GCLC	2
Cancer,Cell-To-Cell Signaling and Interaction,Inflammatory Response	Cytotoxic reaction of carcinoma cell lines	0.00373			MTOR,XRCC1	2
Embryonic Development,Organismal Development	Gastrulation of embryo	0.00373			CLASP2,PHLDB1	2
Cellular Development,Cellular Growth and Proliferation	Cell proliferation of melanoma cell lines	0.00385		0.111	CD44,DPP4,EIF4E,FGF2,HGS,PNPT1,PSPH,STAT5A	8
Cancer,Gastrointestinal Disease,Organismal Injury and Abnormalities	Buccal squamous cell carcinoma	0.00388			HLA-B,IMPDH1,MGLL	3
Cancer,Organismal Injury and Abnormalities,Reproductive System Disease	Genital tumor	0.00391			AAK1,ABCB9,ACTG1,ADAM17,ADPRH,AKAP13,AKR1C1/AKR1C2,ALDOB,ALKAL2,AP1G2,APPL1,AQP1,ARHGAP30,ASCC3,BCKDHA,C1QTNF1,CD44,CES1,CHMP3,CHTOP,CILP,CISD2,CLASP2,CRYL1,DENND4C,DOCK11,DOCK5,DPP4,DTX3L,ECE1,EEA1,EFHD2,EIF2S3,EIF4E,EMC1,ENTPD5,EPS8L2,EXOSC4,FABP4,FBN2,FCN3,FGF2,FHL5,FKBP10,FKBP15,FLNA,FNBP1,GALK2,GBF1,GC,GFM1,GGCT,GLB1,GTF2A1,HBA1/HBA2,HBB,HGS,HLA-B,HLA-DRB1,HMGA1,HSPA13,ILKAP,IMPDH1,IPO9,IRF9…	153
Cellular Movement	Migration of sarcoma cell lines	0.00391		0.199	CD44,EIF4E,FLNA,LAMA3,SLC9A3R2,TNC	6
Lipid Metabolism,Molecular Transport,Small Molecule Biochemistry	Concentration of cholesterol	0.00407			APOA5,CETP,HMGA1,OSBPL2	4
Metabolic Disease,Organismal Injury and Abnormalities	Mitochondrial disorder	0.00409			ADH1C,FKBP10,GFM1,MPV17,NDUFA10,NDUFB8,PNPT1,SUCLG2,SURF1,TIMM10	10
Cell Death and Survival	Cell viability of tumor cell lines	0.00411		-0.715	ADAM17,AKAP13,ASCC3,BID,CD44,CES1,DPP4,EIF4E,FAM120A,FGF2,FLNA,GALK2,GCLC,HBA1/HBA2,HBB,HMGA1,ITGB3,LAMTOR3,MTOR,PPM1L,PREX1,PRPS2,PSMB6,SLC1A5,SMAD3,SNRPA1,SNRPF,SNW1,USP10,XRCC1	30
Hereditary Disorder,Metabolic Disease,Neurological Disease,Organismal Injury and Abnormalities,Skeletal and Muscular Disorders	Leigh syndrome	0.00413			GFM1,NDUFA10,NDUFB8,PNPT1,SURF1	5
Lipid Metabolism,Molecular Transport,Small Molecule Biochemistry	Transport of sterol	0.00413		-1.016	CES1,CETP,OSBPL2,SLC9A3R2,STX12	5
Cancer,Gastrointestinal Disease,Organismal Injury and Abnormalities	Secondary neoplasm of digestive system	0.00424			AKR1C1/AKR1C2,CD44,FBN2,KIF20A,LAMA3,LGALS8,MTOR,PRG1,PTGS1,SCRIB,SMAD3,TRIM9	12
Cancer,Organismal Injury and Abnormalities,Reproductive System Disease	Genital tract cancer	0.00428			AAK1,ABCB9,ACTG1,ADAM17,ADPRH,AKAP13,AKR1C1/AKR1C2,ALDOB,ALKAL2,AP1G2,APPL1,AQP1,ARHGAP30,ASCC3,BCKDHA,C1QTNF1,CD44,CES1,CHMP3,CHTOP,CILP,CISD2,CLASP2,CRYL1,DENND4C,DOCK11,DOCK5,DPP4,DTX3L,ECE1,EEA1,EFHD2,EIF2S3,EIF4E,EMC1,ENTPD5,EPS8L2,EXOSC4,FABP4,FBN2,FCN3,FGF2,FHL5,FKBP10,FKBP15,FLNA,FNBP1,GALK2,GBF1,GC,GFM1,GGCT,GLB1,GTF2A1,HBA1/HBA2,HBB,HGS,HLA-B,HLA-DRB1,HMGA1,HSPA13,ILKAP,IPO9,IRF9,ITGB3,…	151
Cell Morphology,Cellular Assembly and Organization,Cellular Development,Cellular Function and Maintenance,Cellular Growth and Proliferation	Formation of plasma membrane projections	0.00431			DOCK5,ITGB3,PDXP	3
Cancer,Dermatological Diseases and Conditions,Organismal Injury and Abnormalities	Skin cancer	0.00433			AAK1,ABCB9,ACTG1,ADH7,AIFM2,AKAP13,AKR1C1/AKR1C2,ALDOB,ANO10,APLP2,APOA5,APPL1,ARHGAP30,ARRB2,ART4,ASCC3,ATP6V0D2,ATXN3,BPGM,C1orf198,C1QTNF1,C9orf64,CCDC22,CD44,CES1,CETP,CHIT1,CHMP3,CHST6,CILP,CLASP2,CLTA,COL27A1,COMMD10,CPM,CYB5A,DENND4C,DOCK11,DOCK5,DPP4,DTX3L,ECE1,EEA1,EFHD2,EIF2S3,EMC8,ENTPD5,EPS8L2,ERO1B,ESYT2,FABP4,FAM114A2,FAM120A,FBN2,FCN3,FGF2,FHL5,FKBP10,FKBP15,FLNA,FNBP1,GBF1,GC,GCLC…	171
Carbohydrate Metabolism	Catabolism of carbohydrate	0.00439			CD44,CHIT1,FGF2,GLB1,MAN2B1,PYGM	6
Cell Death and Survival	Cell viability	0.00441		-0.488	ADAM17,AKAP13,ASCC3,BID,CD44,CES1,DPP4,EIF4E,EMC1,FAM120A,FGF2,FLNA,GALK2,GCLC,GDF11,HBA1/HBA2,HBB,HMGA1,ITGB3,LAMTOR3,MGST1,MTOR,NDP,NTN4,PPM1L,PREX1,PRPS2,PSMB6,SLC1A5,SMAD3,SNRPA1,SNRPF,SNW1,USP10,XRCC1	35
Cancer,Organismal Injury and Abnormalities	Invasive cancer	0.00443			AKR1C1/AKR1C2,CD44,DOCK5,FABP4,FBN2,FGF2,HLA-B,KIF20A,LAMA3,LGALS8,MGLL,MTOR,NEDD4,PREX1,PRG1,PTGS1,SCRIB,SMAD3,TNC,TRIM9	20
Lipid Metabolism,Small Molecule Biochemistry	Hydrolysis of lipid	0.00454		-0.849	CETP,FABP4,GLB1,MGLL,OSBPL2	5
Connective Tissue Disorders,Metabolic Disease,Organismal Injury and Abnormalities,Skeletal and Muscular Disorders	Metabolic bone disease	0.00454			FBN2,FGF2,FKBP10,FLNA,GLB1	5
Cancer,Organismal Injury and Abnormalities	Malignant solid organ tumor	0.00462			AAK1,ABCB9,ACTG1,ADH7,AIFM2,AKAP13,AKR1C1/AKR1C2,ALDOB,ANO10,APLP2,APOA5,APPL1,ARHGAP30,ARRB2,ART4,ASCC3,ATP6V0D2,ATXN3,BPGM,C1orf198,C1QTNF1,C9orf64,CCDC22,CD44,CES1,CETP,CHIT1,CHMP3,CHST6,CILP,CLASP2,CLTA,COL27A1,COMMD10,CPM,CYB5A,DENND4C,DOCK11,DOCK5,DPP4,DTX3L,ECE1,EEA1,EFHD2,EIF2S3,EMC8,ENTPD5,EPS8L2,ERO1B,ESYT2,FABP4,FAM114A2,FAM120A,FBN2,FCN3,FGF2,FHL5,FKBP10,FKBP15,FLNA,FNBP1,GBF1,GC,GCLC…	172
Cellular Compromise,Inflammatory Response	Degranulation of granulocytes	0.00475			ATP6V0C,CD44,CHIT1,GLB1,HBB,HLA-B,IMPDH1,LAMTOR3,MGST1,OSCAR,RETN,RNASET2,VAMP2	13
Cellular Assembly and Organization	Targeting of vesicles	0.00475			CLASP2,YKT6	2
Cellular Assembly and Organization,Cellular Function and Maintenance	Organization of intermediate filament cytoskeleton	0.00475			ATXN3,KRT3	2
Carbohydrate Metabolism,Lipid Metabolism,Molecular Transport,Small Molecule Biochemistry	Concentration of phosphatidylserine	0.00475			BID,PI4KA	2
Carbohydrate Metabolism	Cleavage of polysaccharide	0.00475			CD44,CHIT1	2
Endocrine System Disorders,Gastrointestinal Disease,Metabolic Disease,Organismal Injury and Abnormalities	Post transplant diabetes mellitus	0.00475			DPP4,MTOR	2
Molecular Transport	Transport of peptide	0.00475			ABCB9,MGST1	2
Free Radical Scavenging	Formation of reactive oxygen species	0.00477			BID,NQO1,PREX1	3
Cancer,Gastrointestinal Disease,Hepatic System Disease,Organismal Injury and Abnormalities	Cholangiocarcinoma	0.00508			ADH1C,CD44,EIF4E,FGF2,GC,SERPINA6	6
Cancer,Organismal Injury and Abnormalities,Reproductive System Disease	Breast or ovarian cancer	0.00517			AAK1,ABCB9,ACTG1,ADAM17,ADPRH,AIFM2,AKAP13,AKR1C1/AKR1C2,ANO10,AP1G2,AQP1,ARRB2,ATP6V0C,C1orf198,CD44,CES1,COL27A1,DERL1,DOCK11,DOCK5,DPP4,ECE1,EIF2S3,EIF4E,ERO1B,ESYT2,EXOSC4,FABP4,FBN2,FGF2,FLNA,FNBP1,GBF1,GC,GGCT,GLB1,GTF2A1,HBA1/HBA2,HBB,HLA-B,HLA-DRB1,HLA-DRB5,HMGA1,ILKAP,IMPDH1,ITGB3,KIF20A,LAMA3,LGALS8,LRRC32,LTBP3,MAP3K2,MGAT4B,MGLL,MTOR,NCF4,NDUFB9,NEDD4,NID1,NQO1,NUMBL,NUP107,OSBPL2,PGP…	92
Cancer,Organismal Injury and Abnormalities	Visceral metastasis	0.00519			AKR1C1/AKR1C2,CD44,FBN2,KIF20A,LAMA3,LGALS8,MTOR,PRG1,PTGS1,SCRIB,SMAD3,TRIM9	12
Cell Morphology,Cellular Function and Maintenance	Autophagy	0.00522		0.689	ABCB9,ASCC3,BORCS5,CHMP3,CISD2,HGS,LAMTOR3,MAP1LC3A,MGLL,MTOR,NEDD4,RRAGC,SNW1,TOMM40,TPCN1,USP10	16
Drug Metabolism,Molecular Transport,Small Molecule Biochemistry	Concentration of glutathione	0.00525			CD44,GCLC,ITGB3	3
Cellular Development,Cellular Growth and Proliferation	Proliferation of prostate cancer cell lines	0.00535		0.559	ART4,ASCC3,CD44,ENTPD5,FGF2,HGS,ILKAP,MTOR,NEDD4,PYGM,RETN,RHCE/RHD,STK4	13
Vitamin and Mineral Metabolism	Metabolism of vitamin	0.00539			ADH7,AKR1C1/AKR1C2,CYB5A,GC,MCCC2,PDXP,VKORC1L1	7
Cardiovascular Disease,Hematological Disease,Organismal Injury and Abnormalities	Anemia	0.00558			DPP4,GCLC,GDF11,HBA1/HBA2,HBB,HLA-B,IMPDH1,MGLL,MTOR,NQO1,RHCE/RHD,SLC12A4	12
Carbohydrate Metabolism	Metabolism of polysaccharide	0.00564			CD44,CHIT1,CHST6,FGF2,GLB1,PYGM,SULF2,UGDH	8
Hematological Disease,Metabolic Disease,Organismal Injury and Abnormalities	Dyslipidemia	0.00566			APOA5,CETP,DPP4,FABP4,IMPDH1,PTGS1	6
Cancer,Gastrointestinal Disease,Organismal Injury and Abnormalities	Neoplastic intestinal polyp	0.00576			CD44,MTOR,PTGS1	3
Metabolic Disease,Organismal Injury and Abnormalities	Disorder of lipid metabolism	0.00578			APOA5,CD44,CETP,CHIT1,DPP4,FABP4,IMPDH1,PTGS1,TREM2	9
Developmental Disorder,Hereditary Disorder,Organismal Injury and Abnormalities,Skeletal and Muscular Disorders	Myotonic dystrophy	0.00589			LDB3,NEDD4	2
Cardiovascular System Development and Function,Cellular Development,Cellular Growth and Proliferation,Organismal Development	Angiogenesis of tumor cell lines	0.00589			LTBP3,MTOR	2
Cell Death and Survival,Hair and Skin Development and Function	Cell viability of skin cell lines	0.00589			FGF2,NTN4	2
Organismal Injury and Abnormalities	Delayed graft function	0.00589			IMPDH1,MTOR	2
Cellular Development,Cellular Growth and Proliferation	Expansion of stem cells	0.00589			FGF2,STAT5A	2
Organismal Injury and Abnormalities,Renal and Urological Disease	Interstitial fibrosis of kidney	0.00589			IMPDH1,MTOR	2
Gastrointestinal Disease,Inflammatory Disease,Inflammatory Response,Organismal Injury and Abnormalities	Proctitis	0.00589			FGF2,PTGS1	2
Cancer,Cardiovascular Disease,Developmental Disorder,Hematological Disease,Hereditary Disorder,Metabolic Disease,Organismal Injury and Abnormalities,Skeletal and Muscular Disorders	FANCC IVS-4 mutation positive Fanconi anemia	0.00589			IMPDH1,MTOR	2
Cancer,Organismal Injury and Abnormalities	Benign connective or soft tissue neoplasm	0.00602			COL27A1,FABP4,FGF2,FLNA,GALK2,IMPDH1,MGST1,MTOR,NEGR1,PI4KA,PPP4C,PTGS1,TNC,TWF1	14
Auditory Disease,Neurological Disease	Hearing loss	0.00605			ACTG1,CISD2,DPP4,ENTPD5,EPS8L2,MIA3,OSBPL2,PNPT1,TNC	9
Immunological Disease,Inflammatory Disease,Inflammatory Response,Organismal Injury and Abnormalities,Renal and Urological Disease	Membranous glomerulonephritis	0.0063			IMPDH1,MTOR,PTGS1	3
Cell Morphology	Polarity of cells	0.0063			MTOR,PTBP3,SSH3	3
Immunological Disease	Acute graft-vs-host disease	0.0063			DPP4,IMPDH1,MTOR	3
Cancer,Organismal Injury and Abnormalities	Multiple cancers	0.00654			AAK1,ABCB9,ACTG1,ADAM17,ADPRH,AIFM2,AKAP13,AKR1C1/AKR1C2,ANO10,AP1G2,AQP1,ARRB2,ATP6V0C,C1orf198,CD44,CES1,COL27A1,DERL1,DOCK11,DOCK5,DPP4,ECE1,EIF2S3,EIF4E,ERO1B,ESYT2,EXOSC4,FABP4,FAM120A,FBN2,FGF2,FLNA,FNBP1,GBF1,GC,GGCT,GLB1,GTF2A1,HBA1/HBA2,HBB,HLA-B,HLA-DRB1,HLA-DRB5,HMGA1,ILKAP,IMPDH1,ITGB3,KIF20A,LAMA3,LGALS8,LRRC32,LTBP3,MAP3K2,MGAT4B,MGLL,MTOR,NCF4,NDUFB9,NEDD4,NID1,NQO1,NUMBL,NUP107,OS…	94
Cardiovascular Disease,Hereditary Disorder,Organismal Injury and Abnormalities	Familial aortic disorder	0.0066			FBN2,FLNA,ITGB3,SMAD3	4
Cellular Function and Maintenance,Molecular Transport	Exocytosis by cells	0.0066			CLASP2,MIA3,STX4,VAMP2	4
Cell Death and Survival	Cell death of tumor cell lines	0.00667		-0.346	ADAM17,APPL1,ARRB2,BID,CD44,CDC34,CES1,CHTOP,DPP4,EEA1,EIF4E,ENTPD5,FGF2,HMGA1,ILKAP,IRF9,ITGB3,LGALS8,MTM1,MTOR,NEDD4,NQO1,NUMBL,PSMD4,RELCH,RETN,SCRIB,SLC9A3R2,SMAD3,SNW1,SNX4,STAT5A,STK4,STX4,SULF2,SYNGR2,TMEM123,TNC,TRAF1,TRAF6,TRAP1,USP10,XRCC1	43
Cardiovascular System Development and Function,Cell-To-Cell Signaling and Interaction	Binding of vascular endothelial cells	0.00672		-1.203	CD44,FGF2,ITGB3,LGALS8,STX4,SULF2	6
Cardiovascular System Development and Function,Tissue Development	Formation of endothelial tube	0.00687			CD44,FGF2,NDP	3
Carbohydrate Metabolism	Glycolysis of cells	0.00695			ALDOB,CISD2,ITGB3,MTOR,NUP107,RAE1	6
Infectious Diseases	Replication of Hepatitis C virus	0.00698		-1.131	CES1,MAP1LC3A,MTOR,PI4KA	4
Cellular Movement	Cell movement of leukemia cell lines	0.007		0.225	CD44,FLNA,GC,HMGA1,MTOR,NEDD4,TNC	7
Cardiovascular Disease,Hematological Disease,Metabolic Disease,Organismal Injury and Abnormalities	Hyperlipoproteinemia	0.00703			APOA5,CETP,DPP4,IMPDH1,PTGS1	5
Embryonic Development,Organismal Development	Development of abdomen	0.00703			ADAM17,FGF2,HBB,MTOR,NUP107	5
Cancer,Gastrointestinal Disease,Organismal Injury and Abnormalities	Metastatic colorectal cancer	0.00714			AKR1C1/AKR1C2,CD44,FBN2,KIF20A,LAMA3,LGALS8,MTOR,PRG1,SCRIB,SMAD3,TRIM9	11
Cell-To-Cell Signaling and Interaction,Cellular Assembly and Organization	Turnover of focal adhesions	0.00715			APPL1,DOCK5	2
Hereditary Disorder,Metabolic Disease,Organismal Injury and Abnormalities	Primary coenzyme Q10 deficiency	0.00715			COQ9,ENTPD5	2
DNA Replication, Recombination, and Repair	Mismatch repair of DNA	0.00715			MTOR,USP10	2
Cancer	Transformation of kidney cell lines	0.00715			MTOR,PTPA	2
Cell-To-Cell Signaling and Interaction,Cellular Compromise,Embryonic Development	Stress response of embryonic cell lines	0.00715			CETP,MTOR	2
Gastrointestinal Disease,Organismal Injury and Abnormalities	Short bowel syndrome	0.00715			DPP4,FLNA	2
Cardiovascular Disease	Ischemic complication	0.00715			ITGB3,PTGS1	2
Cardiovascular Disease,Organismal Injury and Abnormalities	Coronary artery disease	0.00724			AKAP13,APOA5,CETP,HBA1/HBA2,ITGB3,MIA3,PTGS1,SMAD3,SNX29	9
Infectious Diseases	Viral entry	0.00732		-0.762	AKAP13,ATP6V0C,DPP4,ITGB3,MGLL	5
Molecular Transport	Transport of bicarbonate	0.00747			AQP1,HBA1/HBA2,HBB	3
Metabolic Disease,Organismal Injury and Abnormalities	Disorder of iron metabolism	0.00747			DPP4,HBA1/HBA2,HBB	3
Cancer,Organismal Injury and Abnormalities	Advanced extracranial solid tumor	0.00774			AKR1C1/AKR1C2,CD44,DPP4,FBN2,FGF2,FLNA,HMGA1,KIF20A,LAMA3,LGALS8,MTOR,NQO1,PRG1,PTGS1,SCRIB,SMAD3,TRIM9,XRCC1	18
Cancer,Organismal Injury and Abnormalities	Development of adenocarcinoma	0.0079			AAK1,ABCB9,ACTG1,ADH1C,ADH7,ADPRH,AKR1C1/AKR1C2,ALDOB,ALKAL2,AP1G2,APLP2,APPL1,ARHGAP30,ASCC3,ATXN3,BCKDHA,BPGM,C1QTNF1,CCDC22,CD44,CDC34,CES1,CHIT1,CHMP3,CHST6,CHTOP,CILP,CISD2,CLASP2,COL27A1,CRYL1,DENND4C,DERL1,DOCK11,DOCK5,DPP4,EEA1,EIF2S3,EMC1,EXOSC4,FABP4,FAM114A2,FBN2,FCN3,FGF2,FKBP10,FLNA,GALK2,GBF1,GFM1,GGCT,GLB1,HBB,HLA-B,HLA-DRB1,HMGA1,HSPA13,ILKAP,IMPDH1,IPO9,IRF9,ITGB3,KRT3,LAMA3,LDB3…	131
Cardiovascular Disease,Connective Tissue Disorders,Hematological Disease,Hereditary Disorder,Organismal Injury and Abnormalities	Sickle cell anemia	0.00793			HBB,HLA-B,IMPDH1,MGLL,SLC12A4	5
Cell-To-Cell Signaling and Interaction,Hematological System Development and Function,Inflammatory Response,Organismal Functions	Activation of blood platelets	0.00793			ARRB2,C1QTNF1,FLNA,GNG2,ITGB3	5
Hematological Disease	Polycythemia	0.00818			BPGM,CD44,HBA1/HBA2,HBB,PTGS1,STK4	6
Cardiovascular Disease,Hematological Disease,Hereditary Disorder,Metabolic Disease,Organismal Injury and Abnormalities	Primary genetic hyperlipidemia	0.00819			APOA5,CETP,DPP4,IMPDH1	4
Cellular Development,Connective Tissue Development and Function,Tissue Development	Differentiation of connective tissue cells	0.00824		-0.641	ADAM17,CD44,FGF2,HMGA1,OSCAR,PRXL2A,SMAD3,TRAF6,TREM2	9
Cancer,Gastrointestinal Disease,Organismal Injury and Abnormalities	Large intestine carcinoma	0.00825			AAK1,ABCB9,ACTG1,ADAM17,ADH7,AKAP13,AKR1C1/AKR1C2,ANO10,AP1G2,APLP2,APOA5,APPL1,AQP1,ARHGAP30,ARRB2,ASCC3,ATP6V0C,ATP6V0D2,ATXN3,BCKDHA,BID,C11orf96,C1orf198,C1QTNF1,CCDC22,CD44,CDC34,CES1,CETP,CHIT1,CHST6,CILP,CLASP2,COL27A1,COQ9,DENND4C,DOCK11,DOCK5,DPP4,DTX3L,ECE1,EEA1,EIF2S3,EIF3J,EIF4E,ENTPD5,EPS8L2,EXOSC4,FABP4,FAM114A2,FAM120A,FBN2,FCN3,FHL5,FKBP10,FKBP15,FLNA,FNBP1,GALK2,GBF1,GCLC,GDF11,G…	177
Cancer,Organismal Injury and Abnormalities	Cancer of head	0.0083			ADPRH,AKAP13,AP1G2,APLP2,AQP1,ARHGAP30,ASCC3,ATXN3,BORCS5,CD44,CHIT1,CILP,COL27A1,COQ9,DOCK11,DOCK5,DPP4,DTX3L,EEA1,EIF2S3,ENTPD5,EPS8L2,FAM120A,FBN2,FKBP10,FKBP15,FLNA,GBF1,GDF11,GFM1,GLB1,GSDMA,HLA-B,IMPDH1,ITGB3,KIAA1671,KRT3,LAMA3,LDB3,LRRC32,MAN2A1,MAN2B1,MGLL,MTM1,MTOR,NDUFA10,NDUFB8,NDUFB9,NEDD4,NTN4,NUDT19,PACSIN3,PAPLN,PHLDB1,PI4KA,PNPT1,PPM1L,PPP1R14A,PREX1,PRXL2B,PTGS1,PYGM,RELCH,SDSL,…	79
Cellular Development,Cellular Growth and Proliferation,Hematological System Development and Function,Hematopoiesis,Lymphoid Tissue Structure and Development,Tissue Development	Hematopoiesis of phagocytes	0.00845	Increased	2	ADAM17,HLA-B,HLA-DRB1,ITGB3,MTOR,TREM2	6
Inflammatory Disease,Inflammatory Response,Organismal Injury and Abnormalities,Renal and Urological Disease	Lupus nephritis WHO class III/IV	0.00851			IMPDH1,PTGS1	2
Free Radical Scavenging,Small Molecule Biochemistry	Catabolism of hydrogen peroxide	0.00851			HBA1/HBA2,HBB	2
Cell-To-Cell Signaling and Interaction,Cellular Compromise,Hair and Skin Development and Function	Stress response of epithelial cell lines	0.00851			CETP,MTOR	2
Gene Expression	Initiation of reverse transcription of genomes	0.00851			AKAP13,NUMBL	2
Cancer,Endocrine System Disorders,Organismal Injury and Abnormalities	Parathyroid carcinoma	0.00851			HGS,MTOR	2
Inflammatory Response,Organismal Injury and Abnormalities,Renal and Urological Disease	Acute renal allograft rejection	0.00851			IMPDH1,MTOR	2
Molecular Transport	Export of molecule	0.00857		-0.365	CES1,CETP,CHTOP,EIF4E,NUP107,OSBPL2,RAE1,STX12	8
Auditory Disease,Hereditary Disorder,Neurological Disease,Organismal Injury and Abnormalities	Hereditary hearing loss	0.00857			ACTG1,CISD2,ENTPD5,EPS8L2,MIA3,OSBPL2,PNPT1,TNC	8
Cardiovascular Disease,Organismal Injury and Abnormalities	Aortic aneurysm	0.00862			FBN2,FLNA,RETN,SMAD3	4
Cell-To-Cell Signaling and Interaction,Renal and Urological System Development and Function	Adhesion of kidney cells	0.00862			CD44,ITGB3,MTOR,TMEM123	4
Cellular Development,Cellular Growth and Proliferation,Connective Tissue Development and Function,Skeletal and Muscular System Development and Function,Tissue Development	Osteoclastogenesis	0.00876			FGF2,ITGB3,MTOR	3
Cancer,Gastrointestinal Disease,Hepatic System Disease,Organismal Injury and Abnormalities	Liver tumor	0.00879			AAK1,ACTG1,ADAM17,ADPRH,AIFM2,AKAP13,AKR1C1/AKR1C2,ALDOB,ALKAL2,ANO10,AP1G2,APOA5,AQP1,ARRB2,ATXN3,BID,C1QTNF1,CCDC22,CD44,CES1,CETP,CHST6,CHTOP,CIAO2A,CILP,CLASP2,COL27A1,COQ9,CYB5A,DENND4C,DERL1,DOCK11,DTX3L,EIF4E,EPS8L2,ESYT2,EXOSC4,FBN2,FCN3,FGF2,FKBP10,FKBP15,FLNA,FNBP1,GC,GCLC,GDF11,GFM1,GLB1,HBA1/HBA2,HBB,HGS,HLA-B,HNRNPDL,ILKAP,IMPDH1,IPO9,KIAA1671,LAMA3,LDB3,LGALS8,LRRC25,LRRC32,LTBP3,MA…	114
Endocrine System Disorders,Metabolic Disease,Organismal Injury and Abnormalities	Insulin resistance	0.00898			APPL1,BPGM,CETP,DPP4,IMPDH1,ITGB3,PTGS1,RETN	8
Cardiovascular Disease,Organismal Injury and Abnormalities	Atherosclerosis	0.00942			AKAP13,APOA5,CETP,HBA1/HBA2,IMPDH1,ITGB3,MIA3,MTOR,PTGS1,RETN,SMAD3,SNX29	12
Connective Tissue Disorders,Inflammatory Disease,Inflammatory Response,Organismal Injury and Abnormalities,Skeletal and Muscular Disorders	Hip osteoarthritis	0.00945			LTBP3,PTGS1,SMAD3	3
Lipid Metabolism,Molecular Transport,Small Molecule Biochemistry	Efflux of cholesterol	0.00953			CES1,CETP,OSBPL2,STX12	4
Cellular Movement	Invasion of tumor cell lines	0.0096		-1.557	ADAM17,CD44,CES1,DPP4,ECE1,EIF4E,ENTPD5,FAM120A,FGF2,HGS,HMGA1,ITGB3,MTOR,NEDD4,NUMBL,PI4KA,PREX1,PSPH,PTBP3,SCRIB,SLC12A4,SMAD3,STX4,TNC,TRAP1,UGDH	26
Cardiovascular Disease,Organismal Injury and Abnormalities	Disorder of coronary artery	0.00964			AKAP13,APOA5,CETP,DPP4,HBA1/HBA2,ITGB3,MIA3,MTOR,PTGS1,SMAD3,SNX29	11
Cardiovascular System Development and Function,Cellular Development,Cellular Function and Maintenance,Cellular Growth and Proliferation,Organismal Development,Tissue Development	Proliferation of endothelial cells	0.00973		-0.863	ADAM17,CD44,FABP4,FGF2,ITGB3,MTOR,NDP,SLC9A3R2,STAT5A	9
Cancer,Dermatological Diseases and Conditions,Organismal Injury and Abnormalities	Cutaneous melanoma	0.00983			AAK1,ABCB9,ACTG1,ADH7,AIFM2,AKAP13,AKR1C1/AKR1C2,ALDOB,ANO10,APLP2,APOA5,APPL1,ARHGAP30,ARRB2,ART4,ASCC3,ATP6V0D2,ATXN3,BPGM,C1orf198,C1QTNF1,C9orf64,CCDC22,CD44,CES1,CETP,CHIT1,CHST6,CILP,CLASP2,CLTA,COL27A1,COMMD10,CPM,CYB5A,DENND4C,DOCK11,DOCK5,DPP4,DTX3L,ECE1,EEA1,EFHD2,EIF2S3,EMC8,ENTPD5,EPS8L2,ERO1B,ESYT2,FABP4,FAM114A2,FAM120A,FBN2,FGF2,FHL5,FKBP10,FKBP15,FLNA,FNBP1,GBF1,GC,GCLC,GDPGP1,GFM…	158
Cellular Development,Cellular Growth and Proliferation	Expansion of progenitor cells	0.00998			FGF2,STAT5A	2
Nucleic Acid Metabolism,Small Molecule Biochemistry	Synthesis of nucleoside diphosphates	0.00998			IMPDH1,UGDH	2
Carbohydrate Metabolism,Lipid Metabolism,Small Molecule Biochemistry	Metabolism of glycerophospholipid	0.00998			PGP,PLA2G15	2
Cell-To-Cell Signaling and Interaction	Adhesion of bone cancer cell lines	0.00998			NID1,TNC	2
Lipid Metabolism,Small Molecule Biochemistry	Turnover of lipid	0.00998			CETP,CPM	2
Cardiovascular Disease,Hematological Disease,Hereditary Disorder,Metabolic Disease,Organismal Injury and Abnormalities	Lipoprotein lipase deficiency	0.00998			APOA5,IMPDH1	2
Cell-To-Cell Signaling and Interaction,Cellular Compromise,Renal and Urological System Development and Function	Stress response of kidney cell lines	0.00998			CETP,MTOR	2
Connective Tissue Disorders,Developmental Disorder,Hereditary Disorder,Organismal Injury and Abnormalities,Skeletal and Muscular Disorders	Classic Marfan syndrome	0.00998			FBN2,FLNA	2
Energy Production,Small Molecule Biochemistry	Oxidation of ethanol	0.00998			ADH1C,ADH7	2
Cardiovascular Disease,Organismal Injury and Abnormalities,Skeletal and Muscular Disorders	Susceptibility to myocardial infarction	0.00998			GCLC,ITGB3	2
Cardiovascular Disease,Hematological Disease,Hereditary Disorder,Metabolic Disease,Organismal Injury and Abnormalities	Hyperlipoproteinemia type III	0.00998			CETP,DPP4	2
Cancer,Gastrointestinal Disease,Organismal Injury and Abnormalities	Large intestine neoplasm	0.01			AAK1,ABCB9,ACTG1,ADAM17,ADH7,AKAP13,AKR1C1/AKR1C2,ANO10,AP1G2,APLP2,APOA5,APPL1,AQP1,ARHGAP30,ARRB2,ASCC3,ATP6V0C,ATP6V0D2,ATXN3,BCKDHA,BID,C11orf96,C1orf198,C1QTNF1,CCDC22,CD44,CDC34,CES1,CETP,CHIT1,CHST6,CILP,CLASP2,COL27A1,COQ9,CRYL1,DENND4C,DOCK11,DOCK5,DPP4,DTX3L,ECE1,EEA1,EIF2S3,EIF3J,EIF4E,ENTPD5,EPS8L2,EXOSC4,FABP4,FAM114A2,FAM120A,FBN2,FCN3,FGF2,FHL5,FKBP10,FKBP15,FLNA,FNBP1,GALK2,GBF1,G…	184
Protein Synthesis	Metabolism of peptide	0.0102			ABCB9,ECE1,GCLC,GGCT,MTOR,STK4	6
Organismal Functions,Organismal Injury and Abnormalities,Tissue Morphology	Healing of wound	0.0102			FGF2,MIA3,SMAD3	3
Cancer,Gastrointestinal Disease,Hepatic System Disease,Organismal Injury and Abnormalities	Liver cancer	0.0103			ACTG1,ADAM17,AIFM2,AKAP13,AKR1C1/AKR1C2,ALDOB,ALKAL2,AP1G2,APOA5,AQP1,ARRB2,ATXN3,C1QTNF1,CCDC22,CD44,CES1,CETP,CHST6,CHTOP,CILP,CLASP2,COL27A1,COQ9,CYB5A,DENND4C,DERL1,DOCK11,DTX3L,EPS8L2,ESYT2,EXOSC4,FBN2,FCN3,FGF2,FKBP10,FKBP15,FLNA,FNBP1,GC,GCLC,GDF11,GFM1,GLB1,HBA1/HBA2,HBB,HGS,HLA-B,HNRNPDL,ILKAP,IMPDH1,KIAA1671,LAMA3,LDB3,LGALS8,LRRC25,LRRC32,LTBP3,MAN2A1,MGLL,MIA3,MPV17,MTOR,NDUFA10,NDUFB…	100
Cellular Compromise,Inflammatory Response	Degranulation of neutrophils	0.0107			ATP6V0C,CD44,CHIT1,GLB1,HBB,HLA-B,IMPDH1,LAMTOR3,MGST1,OSCAR,RETN,RNASET2	12
Cellular Movement	Chemotaxis	0.0107		0.591	ADAM17,ARRB2,CD44,DPP4,FGF2,GBF1,ITGB3,MTOR,NEDD4,SCRIB,SMAD3,STX4	12
Connective Tissue Disorders,Developmental Disorder,Organismal Injury and Abnormalities,Skeletal and Muscular Disorders	Arthrogryposis	0.0109			FBN2,PI4KA,VPS8	3
Cell-To-Cell Signaling and Interaction	Adhesion of prostate cancer cell lines	0.0109			CD44,ITGB3,SMAD3	3
Cancer,Organismal Injury and Abnormalities	Primary squamous cell carcinoma	0.0109			CD44,HMGA1,PTGS1	3
Cardiovascular System Development and Function,Cell-To-Cell Signaling and Interaction	Adhesion of vascular endothelial cells	0.0111		-0.78	CD44,ITGB3,LGALS8,STX4,SULF2	5
Cell Death and Survival	Cell viability of breast cancer cell lines	0.0112		0.195	CD44,EIF4E,FGF2,HMGA1,ITGB3,MTOR,PREX1,PRPS2,SMAD3	9
Tissue Development	Growth of epithelial tissue	0.0112		-0.602	ADAM17,CD44,FABP4,FGF2,ITGB3,LAMA3,MTOR,NDP,SLC9A3R2,SMAD3,STAT5A,TMC8	12
Infectious Diseases	Productive infection of cervical cancer cell lines	0.0115		0	DPP4,GTF2A1,HGS,NDUFA10,PI4KA,PSMD4,SUCLG2,TWF1	8
Gastrointestinal Disease,Organismal Injury and Abnormalities	Diarrhea	0.0115			FGF2,MTOR,PLVAP,PTGS1	4
Cancer,Organismal Injury and Abnormalities,Reproductive System Disease	Recurrent metastatic breast cancer	0.0116			MTOR,PTGS1	2
Cardiovascular Disease,Organismal Injury and Abnormalities,Skeletal and Muscular Disorders	Recurrent myocardial infarction	0.0116			ITGB3,PTGS1	2
Dermatological Diseases and Conditions,Immunological Disease,Inflammatory Disease,Inflammatory Response,Organismal Injury and Abnormalities	Mild atopic dermatitis	0.0116			CD44,MTOR	2
Cell Morphology,Cellular Assembly and Organization	Size of vesicles	0.0116			AP1G2,MAP1LC3A	2
Cellular Movement,Renal and Urological System Development and Function	Cell movement of kidney cells	0.0116			FGF2,MTOR	2
Dermatological Diseases and Conditions,Organismal Injury and Abnormalities	Generalized abnormality of skin	0.0116			LAMA3,SERPINB8	2
Cell-To-Cell Signaling and Interaction,Connective Tissue Development and Function	Adhesion of fibroblast cell lines	0.0116			CD44,TMEM123	2
Developmental Disorder,Hereditary Disorder,Organismal Injury and Abnormalities,Skeletal and Muscular Disorders	Dystrophy of muscle	0.0116			ADH1C,CES1,HLA-DRB1,HNRNPDL,LDB3,LTBP3,MGST1,NEDD4,POGLUT1,TAX1BP3	10
Cellular Assembly and Organization,Cellular Compromise	Disruption of F-actin filaments	0.0118			CES1	1
Cellular Development,Cellular Growth and Proliferation,Nervous System Development and Function,Tissue Development	Development of oligodendrocyte precursor cells	0.0118			FGF2	1
Skeletal and Muscular Disorders	Myofibrilliar myopathy ZASP-related	0.0118			LDB3	1
Cancer,Organismal Injury and Abnormalities	Metastasis of embryonic stem cell lines	0.0118			CD44	1
Cell-To-Cell Signaling and Interaction,Cellular Assembly and Organization,Cellular Compromise,Tumor Morphology	Cell-cell adhesion of melanoma cells	0.0118			CD44	1
Connective Tissue Disorders,Developmental Disorder,Hematological Disease,Hereditary Disorder,Organismal Injury and Abnormalities	Erythrocytosis type 6	0.0118			HBB	1
Cancer,Organismal Injury and Abnormalities	Invasive sinonasal mucosal melanoma	0.0118			CD44	1
Small Molecule Biochemistry	Metabolism of ubiquinone	0.0118			AIFM2	1
Gastrointestinal Disease,Hepatic System Disease,Hereditary Disorder,Metabolic Disease,Neurological Disease,Organismal Injury and Abnormalities	Combined oxidative phosphorylation deficiency 1	0.0118			GFM1	1
Cell Death and Survival	Apoptosis of double-negative T lymphocyte	0.0118			MTOR	1
Developmental Disorder,Hereditary Disorder,Ophthalmic Disease,Organismal Injury and Abnormalities	Macular corneal dystrophy type II	0.0118			CHST6	1
Cellular Assembly and Organization,Cellular Function and Maintenance,Hematological System Development and Function,Molecular Transport	Exocytosis of alpha granules	0.0118			STX4	1
Hereditary Disorder,Ophthalmic Disease,Organismal Injury and Abnormalities	Early-onset macular degeneration due to FBN2 mutation	0.0118			FBN2	1
Cell Cycle	Arrest in cell cycle progression of neuronal progenitor cells	0.0118			GDF11	1
Cell-To-Cell Signaling and Interaction	Adhesion of osteoclast precursor cells	0.0118			ITGB3	1
Cellular Assembly and Organization	Immobilization of actin filaments	0.0118			FLNA	1
Cellular Assembly and Organization,Cellular Function and Maintenance,Protein Degradation,Protein Synthesis	Formation of pre-aggresomes	0.0118			ATXN3	1
Cell-To-Cell Signaling and Interaction,Cellular Assembly and Organization,Nervous System Development and Function	Fusion of synaptic vesicles	0.0118			EEA1	1
Developmental Disorder,Hereditary Disorder,Ophthalmic Disease,Organismal Injury and Abnormalities	Macular corneal dystrophy type I	0.0118			CHST6	1
Cellular Movement	Lymphatic invasion by lymphoma cell lines	0.0118			CD44	1
Embryonic Development,Nervous System Development and Function,Organ Development,Organismal Development,Respiratory System Development and Function,Tissue Development	Neurogenesis of olfactory epithelium	0.0118			GDF11	1
Connective Tissue Disorders,Developmental Disorder,Hereditary Disorder,Metabolic Disease,Organismal Injury and Abnormalities,Skeletal and Muscular Disorders	Osteogenesis imperfecta type XI	0.0118			FKBP10	1
Connective Tissue Disorders,Developmental Disorder,Hereditary Disorder,Organismal Injury and Abnormalities,Skeletal and Muscular Disorders	Geleophysic dysplasia type 3	0.0118			LTBP3	1
Cardiovascular Disease,Hereditary Disorder,Organismal Injury and Abnormalities,Skeletal and Muscular Disorders	Familial hypertrophic cardiomyopathy type 24	0.0118			LDB3	1
Cell-To-Cell Signaling and Interaction	Cytotoxic reaction of gonadal cell lines	0.0118			XRCC1	1
Developmental Disorder,Gastrointestinal Disease,Hepatic System Disease,Hereditary Disorder,Metabolic Disease,Neurological Disease,Organismal Injury and Abnormalities,Skeletal and Muscular Disorders	Navajo neurohepatopathy	0.0118			MPV17	1
Cellular Movement	Intravasation by prostate cancer cell lines	0.0118			LTBP3	1
Developmental Disorder,Hereditary Disorder,Metabolic Disease,Neurological Disease,Organismal Injury and Abnormalities	GM1 gangliosidosis type 3	0.0118			GLB1	1
Hematological Disease,Hereditary Disorder,Organismal Injury and Abnormalities	Beta-globin type methemoglobinemia	0.0118			HBB	1
Cancer,Hematological Disease,Immunological Disease,Organismal Injury and Abnormalities	Grade 4 non-Hodgkin disease	0.0118			CD44	1
Connective Tissue Disorders,Dermatological Diseases and Conditions,Developmental Disorder,Hereditary Disorder,Organismal Injury and Abnormalities,Skeletal and Muscular Disorders	Laryngo-onychocutaneous syndrome	0.0118			LAMA3	1
Connective Tissue Disorders,Developmental Disorder,Hereditary Disorder,Neurological Disease,Organismal Injury and Abnormalities,Renal and Urological Disease,Skeletal and Muscular Disorders	Galloway-Mowat syndrome 7	0.0118			NUP107	1
Cancer,Neurological Disease,Organismal Injury and Abnormalities	Malignant schwannoma	0.0118			CD44	1
Connective Tissue Disorders,Developmental Disorder,Endocrine System Disorders,Hereditary Disorder,Neurological Disease,Nutritional Disease,Organismal Injury and Abnormalities,Reproductive System Disease,Skeletal and Muscular Disorders	MEHMO syndrome	0.0118			EIF2S3	1
Neurological Disease,Organismal Injury and Abnormalities,Reproductive System Disease	Functional hypothalamic amenorrhea	0.0118			SERPINA6	1
Cancer,Gastrointestinal Disease,Hepatic System Disease,Organismal Injury and Abnormalities	Fibrolamellar carcinoma	0.0118			MTOR	1
Connective Tissue Disorders,Hematological Disease,Organismal Injury and Abnormalities	Alpha thalassaemia trait	0.0118			HBA1/HBA2	1
Organismal Development	Development of clawed frog	0.0118			SNW1	1
Developmental Disorder,Hereditary Disorder,Ophthalmic Disease,Organismal Injury and Abnormalities	Leber congenital amaurosis type 11	0.0118			IMPDH1	1
Cell Cycle,Gene Expression	Binding of latency active promoter 2	0.0118			HMGA1	1
Developmental Disorder,Hereditary Disorder,Neurological Disease,Organismal Injury and Abnormalities,Psychological Disorders,Skeletal and Muscular Disorders	Neurodevelopmental disorder with hypotonia and autistic features with hyperkinetic movements	0.0118			VAMP2	1
Cellular Development,Cellular Growth and Proliferation,Embryonic Development,Nervous System Development and Function,Organismal Development,Tissue Development	Neurogenesis of animal cap cells	0.0118			FGF2	1
Cell Morphology,Connective Tissue Development and Function,Hematopoiesis	Mineralization of bone marrow stromal cells	0.0118			FGF2	1
Hematological Disease,Hereditary Disorder,Organismal Injury and Abnormalities	Glanzmanns thrombasthenia type 2	0.0118			ITGB3	1
Cardiovascular System Development and Function,Cell Morphology,Embryonic Development,Nervous System Development and Function,Organ Development,Organ Morphology,Organismal Development,Tissue Development,Tissue Morphology,Visual System Development and Function	Morphology of corneal endothelial cells	0.0118			FGF2	1
Connective Tissue Disorders,Developmental Disorder,Hereditary Disorder,Organismal Injury and Abnormalities,Skeletal and Muscular Disorders	Melnick-Needles syndrome	0.0118			FLNA	1
Cellular Movement	Intravasation by fibrosarcoma cell lines	0.0118			LTBP3	1
Hereditary Disorder,Neurological Disease,Organismal Injury and Abnormalities	Autosomal recessive spinocerebellar ataxia type 26	0.0118			XRCC1	1
Developmental Disorder,Hereditary Disorder,Neurological Disease,Organismal Injury and Abnormalities,Psychological Disorders,Skeletal and Muscular Disorders	Neurodevelopmental disorder with hypotonia and autistic features without hyperkinetic movements	0.0118			VAMP2	1
Cancer,Cardiovascular Disease,Hereditary Disorder,Neurological Disease,Organismal Injury and Abnormalities	Fibrosis, neurodegeneration and cerebral angiomatosis	0.0118			NHLRC2	1
Hereditary Disorder,Neurological Disease,Organismal Injury and Abnormalities,Skeletal and Muscular Disorders	Axonal Charcot-Marie-Tooth disease type 2EE	0.0118			MPV17	1
Cell Cycle,Gene Expression	Binding of Ets1 like site	0.0118			FGF2	1
Cell-To-Cell Signaling and Interaction,Skeletal and Muscular System Development and Function	Attachment of smooth muscle cell lines	0.0118			ITGB3	1
Hereditary Disorder,Metabolic Disease,Neurological Disease,Organismal Injury and Abnormalities,Skeletal and Muscular Disorders	Charcot-Marie-Tooth disease type 4K	0.0118			SURF1	1
Developmental Disorder,Hereditary Disorder,Ophthalmic Disease,Organismal Injury and Abnormalities	Meesmann corneal dystrophy type 2	0.0118			KRT3	1
Hereditary Disorder,Immunological Disease,Organismal Injury and Abnormalities	Immunodeficiency 65	0.0118			IRF9	1
Cancer,Cell-To-Cell Signaling and Interaction,Inflammatory Response	Cytotoxic reaction of stomach cancer cell lines	0.0118			MTOR	1
Cancer,Organismal Injury and Abnormalities,Renal and Urological Disease	Highly invasive bladder carcinoma	0.0118			CD44	1
Cancer,Cell Death and Survival,Organismal Injury and Abnormalities,Tumor Morphology	Apoptosis of non-small-cell lung cancer cells	0.0118			BID	1
Developmental Disorder,Hereditary Disorder,Neurological Disease,Organismal Injury and Abnormalities,Skeletal and Muscular Disorders	Fg syndrome type 2	0.0118			FLNA	1
Cell-To-Cell Signaling and Interaction	Clustering of pancreatic cancer cell lines	0.0118			FGF2	1
Cellular Development,Nervous System Development and Function,Tissue Development	Differentiation of radial glial cells	0.0118			FGF2	1
Connective Tissue Disorders,Hereditary Disorder,Metabolic Disease,Organismal Injury and Abnormalities	Alpha-mannosidosis	0.0118			MAN2B1	1
Cell Death and Survival	Fragmentation of blood platelets	0.0118			ITGB3	1
Connective Tissue Disorders,Hematological Disease,Hereditary Disorder,Organismal Injury and Abnormalities	Hb SO Arab disease	0.0118			HBB	1
Connective Tissue Disorders,Hematological Disease,Hereditary Disorder,Organismal Injury and Abnormalities	Dominant beta-thalassemia intermedia	0.0118			HBB	1
Hereditary Disorder,Metabolic Disease,Organismal Injury and Abnormalities	CES1-related altered drug metabolism	0.0118			CES1	1
Connective Tissue Disorders,Hematological Disease,Organismal Injury and Abnormalities	Alpha + thalassemia	0.0118			HBA1/HBA2	1
Cardiovascular Disease,Hereditary Disorder,Organismal Injury and Abnormalities,Skeletal and Muscular Disorders	Left ventricular noncompaction type 3	0.0118			LDB3	1
Connective Tissue Disorders,Hematological Disease,Hereditary Disorder,Organismal Injury and Abnormalities	Delta beta-thalassemia	0.0118			HBB	1
Cell-To-Cell Signaling and Interaction,Skeletal and Muscular System Development and Function	Adhesion of smooth muscle cell lines	0.0118			CD44	1
Dental Disease,Developmental Disorder,Gastrointestinal Disease,Hereditary Disorder,Organismal Injury and Abnormalities	Dental anomalies and short stature	0.0118			LTBP3	1
Cardiovascular Disease,Cell Death and Survival,Connective Tissue Disorders,Hematological Disease,Hereditary Disorder,Organismal Injury and Abnormalities	Hemolytic anemia due to gamma-glutamylcysteine synthetase deficiency	0.0118			GCLC	1
Hereditary Disorder,Organismal Injury and Abnormalities	Corticosteroid-binding globulin deficiency	0.0118			SERPINA6	1
Developmental Disorder,Hereditary Disorder,Metabolic Disease,Organismal Injury and Abnormalities	Nuclear type 22 mitochondrial complex I deficiency	0.0118			NDUFA10	1
Cellular Development,Cellular Growth and Proliferation,Hematological System Development and Function,Hematopoiesis,Tissue Development	Formation of cobblestone area-forming cells	0.0118			STAT5A	1
Cellular Development,Cellular Growth and Proliferation,Connective Tissue Development and Function,Embryonic Development,Hematological System Development and Function,Hematopoiesis,Lymphoid Tissue Structure and Development,Organ Development,Organismal Development,Skeletal and Muscular System Development and Function,Tissue Development	Osteogenesis of bone marrow stromal cells	0.0118			FGF2	1
Developmental Disorder,Hereditary Disorder,Metabolic Disease,Organismal Injury and Abnormalities,Skeletal and Muscular Disorders	Autosomal recessive glycogen storage disease V	0.0118			PYGM	1
Organismal Injury and Abnormalities	Hemoglobin H hydrops fetalis syndrome	0.0118			HBA1/HBA2	1
Dermatological Diseases and Conditions,Inflammatory Disease,Inflammatory Response,Organismal Injury and Abnormalities	Non-erythrodermic inflammatory skin disease	0.0118			DPP4	1
Developmental Disorder,Hereditary Disorder,Metabolic Disease,Organismal Injury and Abnormalities,Renal and Urological Disease	Maple syrup urine disease type 1A	0.0118			BCKDHA	1
Cell Morphology,Hematological System Development and Function,Hematopoiesis,Lymphoid Tissue Structure and Development,Tissue Morphology	Morphology of bone marrow stromal cells	0.0118			FGF2	1
Developmental Disorder,Hereditary Disorder,Ophthalmic Disease,Organismal Injury and Abnormalities	Macular dystrophy with central cone involvement	0.0118			MFSD8	1
Hereditary Disorder,Metabolic Disease,Organismal Injury and Abnormalities	Deficiency of phosphoserine phosphatase	0.0118			PSPH	1
Auditory Disease,Connective Tissue Disorders,Dental Disease,Developmental Disorder,Endocrine System Disorders,Gastrointestinal Disease,Hereditary Disorder,Metabolic Disease,Neurological Disease,Organismal Injury and Abnormalities,Skeletal and Muscular Disorders	Ondontochondrodysplasia 2 with hearing loss and diabetes	0.0118			MIA3	1
Cardiovascular Disease,Cardiovascular System Development and Function,Hereditary Disorder,Organ Morphology,Organismal Development,Organismal Injury and Abnormalities,Skeletal and Muscular Disorders	Dilated cardiomyopathy with left ventricular noncompaction type 1c	0.0118			LDB3	1
Cancer,Organismal Injury and Abnormalities	Malignant perivascular epithelioid cell tumor	0.0118			MTOR	1
Cell Signaling,Nucleic Acid Metabolism,Small Molecule Biochemistry	Dissociation of guanosine 5'-O-(3-thiotriphosphate)	0.0118			RCC1	1
Connective Tissue Disorders,Hematological Disease,Organismal Injury and Abnormalities	Nondeletional hemoglobin H disease	0.0118			HBA1/HBA2	1
Cancer,Hematological Disease,Immunological Disease,Organismal Injury and Abnormalities	Acute phase chronic myeloid leukemia	0.0118			STAT5A	1
Cellular Development	Arrest in differentiation of melanoma cell lines	0.0118			DPP4	1
Developmental Disorder,Hereditary Disorder,Metabolic Disease,Organismal Injury and Abnormalities	Nuclear type 32 mitochondrial complex I deficiency	0.0118			NDUFB8	1
Gastrointestinal Disease,Hereditary Disorder,Organismal Injury and Abnormalities	Diarrhea type 10	0.0118			PLVAP	1
Cardiovascular Disease,Connective Tissue Disorders,Developmental Disorder,Gastrointestinal Disease,Hereditary Disorder,Neurological Disease,Organismal Injury and Abnormalities,Skeletal and Muscular Disorders	Hirschsprung disease, cardiac defects, and autonomic dysfunction	0.0118			ECE1	1
Cellular Movement	Migration of osteoclast precursor cells	0.0118			ITGB3	1
Cell-To-Cell Signaling and Interaction,Lipid Metabolism,Molecular Transport,Small Molecule Biochemistry	Accumulation of 2-arachidonoylglycerol	0.0118			MGLL	1
Cellular Movement,Renal and Urological System Development and Function	Migration of podocytes	0.0118			MTOR	1
Cell Cycle	Arrest in G0/G1 phase transition of myeloid cells	0.0118			CD44	1
Cellular Movement,Hematological System Development and Function,Immune Cell Trafficking,Inflammatory Response	Diapedesis of peripheral blood monocytes	0.0118			ADAM17	1
Dermatological Diseases and Conditions,Developmental Disorder,Hereditary Disorder,Organismal Injury and Abnormalities	Dowling-Degos disease type 4	0.0118			POGLUT1	1
Embryonic Development,Hair and Skin Development and Function,Organ Development,Organismal Development,Reproductive System Development and Function,Tissue Development	Development of foreskin of penis	0.0118			FGF2	1
Cardiovascular Disease,Neurological Disease,Organismal Injury and Abnormalities	Cerebral aneurysm	0.0118			FBN2	1
Cell Morphology	Contraction of breast cancer cell lines	0.0118			ITGB3	1
Cancer,Organismal Injury and Abnormalities	Advanced stage sinonasal mucosal melanoma	0.0118			CD44	1
Cell Death and Survival,Skeletal and Muscular Disorders	Apoptosis of myotube	0.0118			MTM1	1
Connective Tissue Disorders,Developmental Disorder,Hematological Disease,Hereditary Disorder,Metabolic Disease,Organismal Injury and Abnormalities	Bisphosphoglycerate mutase deficiency	0.0118			BPGM	1
Cardiovascular Disease,Developmental Disorder,Hereditary Disorder,Metabolic Disease,Neurological Disease,Organismal Injury and Abnormalities	GM1-gangliosidosis with cardiac involvement type I	0.0118			GLB1	1
Cellular Movement	Intravasation by skin cancer cell lines	0.0118			LTBP3	1
Cardiovascular Disease,Cell Death and Survival,Connective Tissue Disorders,Hematological Disease,Hereditary Disorder,Organismal Injury and Abnormalities	Amorph type Rh-null disease	0.0118			RHCE/RHD	1
Cellular Development	Lifespan of monocytes	0.0118			OSCAR	1
Cellular Movement	Haptotaxis of melanoma cell lines	0.0118			CD44	1
Lipid Metabolism,Small Molecule Biochemistry	Hydrolysis of cholesterol ester	0.0118			CETP	1
Cardiovascular Disease,Hereditary Disorder,Metabolic Disease,Organismal Injury and Abnormalities	Cholesteryl ester transfer protein deficiency	0.0118			CETP	1
Auditory Disease,Hereditary Disorder,Neurological Disease,Organismal Injury and Abnormalities	Autosomal recessive deafness type 70	0.0118			PNPT1	1
Developmental Disorder,Hereditary Disorder,Neurological Disease,Ophthalmic Disease,Organ Morphology,Organismal Injury and Abnormalities,Psychological Disorders	Cerebellar atrophy, visual impairment, and psychomotor retardation	0.0118			EMC1	1
Connective Tissue Disorders,Developmental Disorder,Hereditary Disorder,Organismal Injury and Abnormalities,Skeletal and Muscular Disorders	Frontometaphyseal dysplasia type 1	0.0118			FLNA	1
Hematological Disease,Organismal Injury and Abnormalities	Chromosome 20q deletion positive myelofibrosis	0.0118			STK4	1
Cellular Compromise	Acidification of breast cancer cell lines	0.0118			CD44	1
Cancer,Cell-To-Cell Signaling and Interaction,Inflammatory Response	Cytotoxic reaction of adenocarcinoma cell lines	0.0118			MTOR	1
Cancer,Cell-To-Cell Signaling and Interaction,Organismal Injury and Abnormalities	Binding of melanoma cells	0.0118			CD44	1
Auditory Disease,Hereditary Disorder,Neurological Disease,Organismal Injury and Abnormalities	Autosomal dominant deafness type 20	0.0118			ACTG1	1
Connective Tissue Disorders,Hematological Disease,Organismal Injury and Abnormalities	Hmong type alpha thalassemia	0.0118			HBA1/HBA2	1
Connective Tissue Disorders,Hematological Disease,Organismal Injury and Abnormalities	Non-deletional alpha thalassemia 2	0.0118			HBA1/HBA2	1
Cancer,Hematological Disease,Organismal Injury and Abnormalities	Chromosome 20q deletion positive myelodysplastic syndrome	0.0118			STK4	1
Cellular Movement	Delay in initiation of dispersion of gamma H2AX nuclear focus	0.0118			EIF4E	1
Cardiovascular Disease,Cell Death and Survival,Connective Tissue Disorders,Developmental Disorder,Hematological Disease,Organismal Injury and Abnormalities	Alpha Heinz body anemias	0.0118			HBA1/HBA2	1
Developmental Disorder,Hereditary Disorder,Organismal Functions,Organismal Injury and Abnormalities,Skeletal and Muscular Disorders	Limb-girdle muscular dystrophy type 1G	0.0118			HNRNPDL	1
Connective Tissue Disorders,Developmental Disorder,Hematological Disease,Hereditary Disorder,Organismal Injury and Abnormalities	Erythrocytosis type 7	0.0118			HBA1/HBA2	1
Cancer,Cell-To-Cell Signaling and Interaction,Organismal Injury and Abnormalities	Binding of Lewis lung carcinoma cells	0.0118			ITGB3	1
Hematological Disease,Hereditary Disorder,Organismal Injury and Abnormalities	Methemoglobinemia type IV	0.0118			CYB5A	1
Developmental Disorder,Hereditary Disorder,Metabolic Disease,Neurological Disease,Organismal Injury and Abnormalities	Neuronal ceroid lipofuscinosis 7	0.0118			MFSD8	1
Cell Death and Survival,Cellular Compromise	Cytotoxicity of Th1 cells	0.0118			HLA-DRB1	1
Cancer,Organismal Injury and Abnormalities	Advanced TNM stage head and neck squamous cell cancer	0.0118			CD44	1
Metabolic Disease,Organismal Injury and Abnormalities	Combined oxidative phosphorylation deficiency 13	0.0118			PNPT1	1
Cancer,Cell-To-Cell Signaling and Interaction,Organismal Injury and Abnormalities	Adhesion of hairy cell leukemia cells	0.0118			CD44	1
Connective Tissue Disorders,Developmental Disorder,Hereditary Disorder,Metabolic Disease,Organismal Injury and Abnormalities,Skeletal and Muscular Disorders	Mucopolysaccharidosis type IVB	0.0118			GLB1	1
Developmental Disorder,Hereditary Disorder,Metabolic Disease,Organismal Injury and Abnormalities,Renal and Urological Disease	3-methylcrotonyl-CoA carboxylase 2 deficiency	0.0118			MCCC2	1
Connective Tissue Disorders,Hematological Disease,Hereditary Disorder,Organismal Injury and Abnormalities	Beta-Knossos-thalassemia	0.0118			HBB	1
Cellular Development,Cellular Growth and Proliferation,Hematological System Development and Function,Hematopoiesis,Lymphoid Tissue Structure and Development,Tissue Development	Formation of bone marrow-derived mononuclear cells	0.0118			MTOR	1
Hereditary Disorder,Neurological Disease,Organismal Injury and Abnormalities	Autosomal recessive spinocerebellar ataxia type 10	0.0118			ANO10	1
Cardiovascular Disease,Connective Tissue Disorders,Developmental Disorder,Gastrointestinal Disease,Ophthalmic Disease,Organismal Development,Organismal Injury and Abnormalities,Skeletal and Muscular Disorders	Developmental delay, cleft palate and proliferative retinopathy	0.0118			LRRC32	1
Cancer,Gastrointestinal Disease,Organismal Injury and Abnormalities	Oral leukoplakia	0.0118			CD44	1
Hematological Disease,Infectious Diseases	Acute infection by Plasmodium vivax	0.0118			HBA1/HBA2	1
Auditory Disease,Hereditary Disorder,Neurological Disease,Organismal Injury and Abnormalities	Autosomal dominant deafness type 56	0.0118			TNC	1
Connective Tissue Disorders,Hematological Disease,Hereditary Disorder,Organismal Injury and Abnormalities	Hemoglobin D disease	0.0118			HBB	1
Lipid Metabolism,Molecular Transport,Small Molecule Biochemistry	Exchange of triacylglycerol	0.0118			CETP	1
Developmental Disorder,Hereditary Disorder,Neurological Disease,Organismal Injury and Abnormalities	Early infantile epileptic encephalopathy type 84	0.0118			UGDH	1
Cancer,Hematological Disease,Immunological Disease,Organismal Injury and Abnormalities	Adult de novo leukemia	0.0118			NQO1	1
Auditory Disease,Hereditary Disorder,Neurological Disease,Organismal Injury and Abnormalities	Autosomal dominant deafness type 67	0.0118			OSBPL2	1
Vitamin and Mineral Metabolism	Catabolism of pyridoxal phosphate	0.0118			PDXP	1
Developmental Disorder,Hereditary Disorder,Metabolic Disease,Neurological Disease,Organismal Injury and Abnormalities	Autosomal recessive GM1 gangliosidosis type 2	0.0118			GLB1	1
Infectious Diseases	Entrance of West Nile virus	0.0118			ITGB3	1
Connective Tissue Disorders,Hematological Disease,Hereditary Disorder,Organismal Injury and Abnormalities	Beta-zero-thalassemia	0.0118			HBB	1
Developmental Disorder,Hereditary Disorder,Neurological Disease,Organismal Injury and Abnormalities	Focal cortical dysplasia of Taylor type IIA	0.0118			MTOR	1
Hereditary Disorder,Organismal Injury and Abnormalities,Renal and Urological Disease	Nephrotic syndrome type 11	0.0118			NUP107	1
Cardiovascular Disease,Hematological Disease,Metabolic Disease,Organismal Injury and Abnormalities	Hyperalphalipoproteinemia type 1	0.0118			CETP	1
Dermatological Diseases and Conditions,Developmental Disorder,Gastrointestinal Disease,Hereditary Disorder,Inflammatory Disease,Inflammatory Response,Organismal Injury and Abnormalities	Neonatal inflammatory skin and bowel disease type 1	0.0118			ADAM17	1
Cell Death and Survival	Oncosis	0.0118			TMEM123	1
Connective Tissue Disorders,Developmental Disorder,Hereditary Disorder,Organismal Injury and Abnormalities,Skeletal and Muscular Disorders	Otopalatodigital syndrome type II	0.0118			FLNA	1
Endocrine System Disorders,Gastrointestinal Disease,Hereditary Disorder,Metabolic Disease,Organismal Injury and Abnormalities	Maturity-onset diabetes of the young type 14	0.0118			APPL1	1
Cellular Assembly and Organization	Organization of vacuole	0.0118			NDP	1
Connective Tissue Disorders,Hereditary Disorder,Organismal Injury and Abnormalities,Skeletal and Muscular Disorders	Bruck syndrome 1	0.0118			FKBP10	1
Cardiovascular System Development and Function,Cellular Development,Cellular Function and Maintenance,Cellular Growth and Proliferation,Organismal Development,Tissue Development	Outgrowth of endothelial cells	0.0118			FGF2	1
Drug Metabolism	Hydrolysis of D-methylphenidate	0.0118			CES1	1
Connective Tissue Disorders,Hematological Disease,Hereditary Disorder,Organismal Injury and Abnormalities	Dominant beta-plus-thalassemia	0.0118			HBB	1
Lipid Metabolism,Molecular Transport,Small Molecule Biochemistry	Accumulation of asialo GM1 ganglioside	0.0118			GLB1	1
Cellular Development,Cellular Growth and Proliferation,Nervous System Development and Function,Tissue Development	Clonal expansion of astrocyte precursor cells	0.0118			FGF2	1
Cellular Development,Cellular Growth and Proliferation,Nervous System Development and Function,Tissue Development	Clonal expansion of glial progenitor cells	0.0118			FGF2	1
Hematological Disease,Organismal Injury and Abnormalities,Reproductive System Disease	Anti-D isoimmunization affecting pregnancy	0.0118			RHCE/RHD	1
Cancer,Organismal Injury and Abnormalities	Chromophilic cell carcinoma	0.0118			CD44	1
Hematological Disease	Alpha-globin type methemoglobinemia	0.0118			HBA1/HBA2	1
Developmental Disorder,Hereditary Disorder,Organismal Functions,Organismal Injury and Abnormalities,Skeletal and Muscular Disorders	Limb-girdle muscular dystrophy type 2Z	0.0118			POGLUT1	1
Cell-To-Cell Signaling and Interaction,Embryonic Development	Adhesion of trophectoderm cells	0.0118			SCRIB	1
Hereditary Disorder,Metabolic Disease,Organismal Injury and Abnormalities	Chitotriosidase deficiency	0.0118			CHIT1	1
Cancer,Cellular Response to Therapeutics,Organismal Injury and Abnormalities	Epithilone B resistance of neuroblastoma cell lines	0.0118			ACTG1	1
Carbohydrate Metabolism,Molecular Transport,Small Molecule Biochemistry	Accumulation of keratan sulfate	0.0118			GLB1	1
Organismal Development	Arrest in morphogenesis of organism	0.0118			NEDD4	1
Connective Tissue Disorders,Developmental Disorder,Hereditary Disorder,Ophthalmic Disease,Organismal Injury and Abnormalities,Skeletal and Muscular Disorders	Baraitser-Winter syndrome type 2	0.0118			ACTG1	1
Infectious Diseases	Moderate infection	0.0118			HBA1/HBA2	1
Connective Tissue Disorders,Dermatological Diseases and Conditions,Developmental Disorder,Hereditary Disorder,Organismal Injury and Abnormalities	Non-Herlitz type generalized junctional epidermolysis bullosa	0.0118			LAMA3	1
Hereditary Disorder,Immunological Disease,Metabolic Disease,Organismal Injury and Abnormalities	Immunodeficiency due to ficolin 3 deficiency	0.0118			FCN3	1
Hematological Disease,Infectious Diseases	Acute infection by Plasmodium falciparum	0.0118			HBA1/HBA2	1
Lipid Metabolism,Molecular Transport,Nucleic Acid Metabolism,Small Molecule Biochemistry	Accumulation of palmitoyl-coenzyme A	0.0118			BID	1
Lipid Metabolism,Molecular Transport,Small Molecule Biochemistry	Accumulation of ganglioside GD1a	0.0118			GLB1	1
Hereditary Disorder,Organismal Injury and Abnormalities,Respiratory Disease	FLNA related lung disease	0.0118			FLNA	1
Cellular Development,Cellular Growth and Proliferation,Nervous System Development and Function,Tissue Development,Tissue Morphology	Clonal expansion of radial glial cells	0.0118			FGF2	1
Connective Tissue Disorders,Developmental Disorder,Hereditary Disorder,Organismal Injury and Abnormalities,Skeletal and Muscular Disorders	Congenital contractural arachnodactyly	0.0118			FBN2	1
Cellular Development,Cellular Growth and Proliferation,Embryonic Development,Organismal Development	Clonal expansion of neuronal progenitor cells	0.0118			FGF2	1
Cellular Development,Cellular Growth and Proliferation,Embryonic Development,Organismal Development,Tissue Development	Clonal expansion of neural stem cells	0.0118			FGF2	1
Connective Tissue Disorders,Hematological Disease,Hereditary Disorder,Organismal Injury and Abnormalities	Beta thalassemia, dominant inclusion body type	0.0118			HBB	1
Hereditary Disorder,Neurological Disease,Organismal Injury and Abnormalities	Cystic leukoencephalopathy without megalencephaly	0.0118			RNASET2	1

## Sheet: Table S4c
Table S4c Enriched pathway of DEPs between stable and unstable. P value indicates the siginificances of pathways and functions. Z-score indicates the activation (positive value) or inhibition (negative value) status of pathways.
Enriched pathway
Ingenuity Canonical Pathways	-log(p-value)	Ratio	z-score	Molecules
HIPPO signaling	5.16	0.0952	-1.633	CD44,PPM1L,PPP1R14A,PTPA,SCRIB,SMAD3,STK4,YWHAB
Iron homeostasis signaling pathway	3.72	0.0602	#NUM!	ATP6V0C,ATP6V0D2,CDC34,CIAO2A,HBA1/HBA2,HBB,SMAD3,STAT5A
3-phosphoinositide Degradation	3.41	0.0484	0	CILP,ILKAP,MTM1,PDXP,PPM1L,PPP1R14A,PPP4C,PTPA,SSH3
Phagosome Maturation	3.39	0.0537	#NUM!	ATP6V0C,ATP6V0D2,EEA1,HLA-B,HLA-DRB1,HLA-DRB5,VAMP2,YKT6
Sirtuin Signaling Pathway	3.22	0.0387	0.333	BPGM,MAP1LC3A,MTOR,NDUFA10,NDUFB1,NDUFB8,NDUFB9,NEDD4,NQO1,TIMM10,TOMM40
3-phosphoinositide Biosynthesis	3.19	0.045	0	CILP,ILKAP,PDXP,PI4KA,PPM1L,PPP1R14A,PPP4C,PTPA,SSH3
Antigen Presentation Pathway	2.99	0.105	#NUM!	HLA-B,HLA-DRB1,HLA-DRB5,PSMB6
D-myo-inositol (1,4,5,6)-Tetrakisphosphate Biosynthesis	2.95	0.046	0.378	CILP,ILKAP,PDXP,PPM1L,PPP1R14A,PPP4C,PTPA,SSH3
D-myo-inositol (3,4,5,6)-tetrakisphosphate Biosynthesis	2.95	0.046	0.378	CILP,ILKAP,PDXP,PPM1L,PPP1R14A,PPP4C,PTPA,SSH3
Virus Entry via Endocytic Pathways	2.83	0.0577	#NUM!	ACTG1,AP1G2,CLTA,FLNA,HLA-B,ITGB3
Superpathway of Inositol Phosphate Compounds	2.79	0.0395	0	CILP,ILKAP,PDXP,PI4KA,PPM1L,PPP1R14A,PPP4C,PTPA,SSH3
Oxidative Phosphorylation	2.78	0.0566	-1.633	CYB5A,NDUFA10,NDUFB1,NDUFB8,NDUFB9,SURF1
Caveolar-mediated Endocytosis Signaling	2.71	0.0667	#NUM!	ACTG1,FLNA,HLA-B,ITGB3,MAP3K2
D-myo-inositol-5-phosphate Metabolism	2.71	0.0421	0.378	CILP,ILKAP,PDXP,PPM1L,PPP1R14A,PPP4C,PTPA,SSH3
Clathrin-mediated Endocytosis Signaling	2.68	0.0417	#NUM!	AAK1,ACTG1,AP1G2,ARRB2,CLTA,FGF2,HGS,ITGB3
ILK Signaling	2.66	0.0415	-0.707	ACTG1,FLNA,FNBP1,ILKAP,ITGB3,MTOR,PPM1L,PTPA
Role of Tissue Factor in Cancer	2.6	0.0522	#NUM!	ARRB2,EIF4E,ITGB3,MTOR,PDXP,STAT5A
IL-4 Signaling	2.36	0.0556	#NUM!	HLA-B,HLA-DRB1,HLA-DRB5,HMGA1,MTOR
Crosstalk between Dendritic Cells and Natural Killer Cells	2.34	0.0549	#NUM!	ACTG1,HLA-B,HLA-DRB1,HLA-DRB5,TREM2
Regulation of eIF4 and p70S6K Signaling	2.31	0.04	#NUM!	EIF2S3,EIF3J,EIF4E,ITGB3,MTOR,PPM1L,PTPA
Protein Ubiquitination Pathway	2.3	0.0333	#NUM!	CDC34,HLA-B,HSPA13,NEDD4,PSMB6,PSMD4,TRAF6,TRAP1,USP10
Retinoate Biosynthesis I	2.16	0.0909	#NUM!	ADH1C,ADH7,AKR1C1/AKR1C2
Glycogen Degradation II	2.15	0.182	#NUM!	GDPGP1,PYGM
PD-1, PD-L1 cancer immunotherapy pathway	2.12	0.0485	1.342	HLA-B,HLA-DRB1,HLA-DRB5,SMAD3,STAT5A
B Cell Development	2.02	0.0811	#NUM!	HLA-B,HLA-DRB1,HLA-DRB5
Glycogen Degradation III	2	0.154	#NUM!	GDPGP1,PYGM
γ-glutamyl Cycle	2	0.154	#NUM!	GCLC,GGCT
Colanic Acid Building Blocks Biosynthesis	1.94	0.143	#NUM!	GALK2,UGDH
Inhibition of ARE-Mediated mRNA Degradation Pathway	1.93	0.0377	0	EXOSC4,PPM1L,PSMB6,PSMD4,PTPA,YWHAB
Mechanisms of Viral Exit from Host Cells	1.9	0.0732	#NUM!	ACTG1,CHMP3,NEDD4
Autophagy	1.88	0.0332	0.378	FGF2,MAP1LC3A,MTOR,PPM1L,PTPA,SLC1A5,TRAF6
ERK/MAPK Signaling	1.86	0.0329	-2	EIF4E,ITGB3,LAMTOR3,PPM1L,PPP1R14A,PTPA,YWHAB
Mitochondrial Dysfunction	1.86	0.0364	#NUM!	CYB5A,NDUFA10,NDUFB1,NDUFB8,NDUFB9,SURF1
Methylglyoxal Degradation III	1.82	0.125	#NUM!	AKR1C1/AKR1C2,PRXL2B
Xenobiotic Metabolism Signaling	1.8	0.0295	#NUM!	CES1,GCLC,MAP3K2,MGST1,NQO1,PPM1L,PTPA,SNW1
HER-2 Signaling in Breast Cancer	1.76	0.0314	2.236	CYB5A,ITGB3,MTOR,NUP107,RAE1,SMAD3,SURF1
Ferroptosis Signaling Pathway	1.75	0.0394	-0.447	AIFM2,BID,DPP4,GCLC,SLC1A5
Tight Junction Signaling	1.72	0.0339	#NUM!	ACTG1,PPM1L,PTPA,STX4,VAMP2,YKT6
Insulin Receptor Signaling	1.64	0.0368	1	EIF4E,MTOR,PPP1R14A,STX4,VAMP2
UDP-D-xylose and UDP-D-glucuronate Biosynthesis	1.63	0.5	#NUM!	UGDH
Production of Nitric Oxide and Reactive Oxygen Species in Macrophages	1.61	0.0319	-1.633	FNBP1,MAP3K2,NCF4,PPM1L,PPP1R14A,PTPA
Glucocorticoid Receptor Signaling	1.56	0.0222	#NUM!	GTF2A1,HLA-B,HLA-DRB1,HLA-DRB5,KRT3,NDUFA10,NDUFB1,NDUFB8,NDUFB9,SMAD3,STAT5A,TRAF6
RAR Activation	1.54	0.0308	#NUM!	ADH1C,ADH7,AKR1C1/AKR1C2,SMAD3,SNW1,STAT5A
PI3K/AKT Signaling	1.52	0.0305	-0.447	EIF4E,ITGB3,MTOR,PPM1L,PTPA,YWHAB
Glycolysis I	1.49	0.0833	#NUM!	ALDOB,BPGM
Gluconeogenesis I	1.49	0.0833	#NUM!	ALDOB,BPGM
mTOR Signaling	1.46	0.0294	-1.342	EIF3J,EIF4E,FNBP1,MTOR,PPM1L,PTPA
PRPP Biosynthesis I	1.45	0.333	#NUM!	PRPS2
Glutathione Biosynthesis	1.45	0.333	#NUM!	GCLC
D-glucuronate Degradation I	1.45	0.333	#NUM!	CRYL1
4-aminobutyrate Degradation I	1.45	0.333	#NUM!	SUCLG2
L-serine Degradation	1.45	0.333	#NUM!	SDSL
IL-8 Signaling	1.43	0.029	-0.816	ARRB2,FNBP1,GNG2,ITGB3,MTOR,TRAF6
Ethanol Degradation II	1.39	0.0741	#NUM!	ADH1C,ADH7
RHOGDI Signaling	1.39	0.0283	2	ACTG1,CD44,FNBP1,GNG2,ITGB3,PI4KA
CD40 Signaling	1.36	0.0455	#NUM!	PTGS1,TRAF1,TRAF6
CDK5 Signaling	1.34	0.0354	#NUM!	LAMA3,PPM1L,PPP1R14A,PTPA
Huntington's Disease Signaling	1.33	0.0254	#NUM!	CLTA,GNG2,MTOR,PSMB6,PSMD4,VAMP2,YKT6
Branched-chain α-keto acid Dehydrogenase Complex	1.33	0.25	#NUM!	BCKDHA
Lactose Degradation III	1.33	0.25	#NUM!	GLB1
Neuregulin Signaling	1.32	0.0348	#NUM!	ADAM17,ITGB3,MTOR,STAT5A
Noradrenaline and Adrenaline Degradation	1.31	0.0667	#NUM!	ADH1C,ADH7
Glioma Invasiveness Signaling	1.28	0.0423	#NUM!	CD44,FNBP1,ITGB3
Serine Biosynthesis	1.24	0.2	#NUM!	PSPH
Rapoport-Luebering Glycolytic Shunt	1.24	0.2	#NUM!	BPGM
Galactose Degradation I (Leloir Pathway)	1.24	0.2	#NUM!	GALK2
Glutamate Degradation III (via 4-aminobutyrate)	1.24	0.2	#NUM!	SUCLG2
Cardiac β-adrenergic Signaling	1.23	0.0284	#NUM!	AKAP13,GNG2,PPM1L,PPP1R14A,PTPA
Tumor Microenvironment Pathway	1.22	0.0281	0.447	CD44,FGF2,HLA-B,ITGB3,TNC
Maturity Onset Diabetes of Young (MODY) Signaling	1.2	0.039	#NUM!	ALDOB,APOA5,APPL1
Dopamine Receptor Signaling	1.19	0.0385	#NUM!	PPM1L,PPP1R14A,PTPA
T Cell Exhaustion Signaling Pathway	1.19	0.0222	1	HLA-B,HLA-DRB1,HLA-DRB5,IRF9,MTOR,PPM1L,PTPA,SMAD3
FLT3 Signaling in Hematopoietic Progenitor Cells	1.17	0.038	#NUM!	EIF4E,MTOR,STAT5A
p70S6K Signaling	1.17	0.031	#NUM!	MTOR,PPM1L,PTPA,YWHAB
TWEAK Signaling	1.17	0.0556	#NUM!	BID,TRAF1
BEX2 Signaling Pathway	1.16	0.0375	#NUM!	MTOR,PPM1L,PTPA
Cell Cycle Regulation by BTG Family Proteins	1.15	0.0541	#NUM!	PPM1L,PTPA
Notch Signaling	1.15	0.0541	#NUM!	ADAM17,NUMBL
BAG2 Signaling Pathway	1.15	0.037	#NUM!	ATXN3,PSMB6,PSMD4
Th2 Pathway	1.13	0.0301	#NUM!	HLA-B,HLA-DRB1,HLA-DRB5,STAT5A
Cyclins and Cell Cycle Regulation	1.12	0.0361	#NUM!	CDC34,PPM1L,PTPA
TR/RXR Activation	1.11	0.0357	#NUM!	AKR1C1/AKR1C2,APOA5,MTOR
Superpathway of Serine and Glycine Biosynthesis I	1.1	0.143	#NUM!	PSPH
Coronavirus Pathogenesis Pathway	1.09	0.0258	0.447	ADAM17,CCDC22,EIF4E,IRF9,SMAD3
Xenobiotic Metabolism General Signaling Pathway	1.09	0.029	-2	GCLC,MAP3K2,MGST1,NQO1
April Mediated Signaling	1.05	0.0476	#NUM!	TRAF1,TRAF6
Triacylglycerol Degradation	1.05	0.0476	#NUM!	CES1,MGLL
Sucrose Degradation V (Mammalian)	1.04	0.125	#NUM!	ALDOB
Superoxide Radicals Degradation	1.04	0.125	#NUM!	NQO1
B Cell Activating Factor Signaling	1.04	0.0465	#NUM!	TRAF1,TRAF6
Protein Kinase A Signaling	1.02	0.0204	0.816	AKAP13,FLNA,GNG2,PGP,PPP1R14A,PYGM,SMAD3,YWHAB
Signaling by Rho Family GTPases	1.02	0.0226	-2	ACTG1,FNBP1,GNG2,ITGB3,NEDD4,PI4KA
Insulin Secretion Signaling Pathway	1.02	0.0226	-0.816	EIF2S3,EIF4E,MTOR,STAT5A,VAMP2,YKT6
Small Cell Lung Cancer Signaling	0.996	0.0319	#NUM!	BID,TRAF1,TRAF6
Leucine Degradation I	0.991	0.111	#NUM!	MCCC2
iNOS Signaling	0.987	0.0435	#NUM!	HMGA1,TRAF6
ATM Signaling	0.979	0.0312	#NUM!	BID,PPM1L,PTPA
NRF2-mediated Oxidative Stress Response	0.975	0.0237	#NUM!	ACTG1,CDC34,GCLC,MGST1,NQO1
Systemic Lupus Erythematosus In T Cell Signaling Pathway	0.975	0.0199	0	CD44,FNBP1,HLA-B,HLA-DRB1,HLA-DRB5,MTOR,PPM1L,PTPA
Prostanoid Biosynthesis	0.951	0.1	#NUM!	PTGS1
Oleate Biosynthesis II (Animals)	0.951	0.1	#NUM!	CYB5A
Glycine Betaine Degradation	0.951	0.1	#NUM!	SDSL
Epithelial Adherens Junction Signaling	0.951	0.0258	0	PPM1L,PTPA,STK4,YWHAB
Cell Cycle: G2/M DNA Damage Checkpoint Regulation	0.928	0.04	#NUM!	CDC34,YWHAB
LPS/IL-1 Mediated Inhibition of RXR Function	0.914	0.0226	#NUM!	ABCB9,CETP,FABP4,MGST1,TRAF6
Aldosterone Signaling in Epithelial Cells	0.914	0.025	#NUM!	HSPA13,NEDD4,PI4KA,TRAP1
Purine Nucleotides De Novo Biosynthesis II	0.91	0.0909	#NUM!	IMPDH1
UVB-Induced MAPK Signaling	0.9	0.0385	#NUM!	EIF4E,MTOR
PPAR Signaling	0.9	0.0288	#NUM!	SNW1,STAT5A,TRAF6
Lymphotoxin β Receptor Signaling	0.873	0.037	#NUM!	TRAF1,TRAF6
FAT10 Signaling Pathway	0.873	0.037	#NUM!	PSMB6,PSMD4
Th1 and Th2 Activation Pathway	0.863	0.024	#NUM!	HLA-B,HLA-DRB1,HLA-DRB5,STAT5A
Senescence Pathway	0.863	0.0204	0.816	EIF4E,MTOR,PPM1L,PTPA,SMAD3,TRAF6
CD27 Signaling in Lymphocytes	0.86	0.0364	#NUM!	BID,MAP3K2
Osteoarthritis Pathway	0.86	0.0217	#NUM!	FGF2,ITGB3,MTOR,SERPINA12,SMAD3
SPINK1 Pancreatic Cancer Pathway	0.86	0.0364	#NUM!	CPM,SMAD3
Erythropoietin Signaling Pathway	0.857	0.0238	-1	HBA1/HBA2,HBB,MTOR,STAT5A
Regulation of Actin-based Motility by Rho	0.848	0.0273	#NUM!	FNBP1,ITGB3,PI4KA
Bile Acid Biosynthesis, Neutral Pathway	0.845	0.0769	#NUM!	AKR1C1/AKR1C2
WNT/β-catenin Signaling	0.845	0.0235	-1	APPL1,CD44,PPM1L,PTPA
Neuroprotective Role of THOP1 in Alzheimer's Disease	0.839	0.027	#NUM!	DPP4,ECE1,HLA-B
Xenobiotic Metabolism CAR Signaling Pathway	0.839	0.0234	0	MGST1,PPM1L,PTPA,SNW1
Role of CHK Proteins in Cell Cycle Checkpoint Control	0.836	0.0351	#NUM!	PPM1L,PTPA
Serotonin Degradation	0.836	0.0351	#NUM!	ADH1C,ADH7
DNA Double-Strand Break Repair by Non-Homologous End Joining	0.812	0.0714	#NUM!	XRCC1
Urate Biosynthesis/Inosine 5'-phosphate Degradation	0.812	0.0714	#NUM!	IMPDH1
Actin Cytoskeleton Signaling	0.807	0.0208	#NUM!	ACTG1,FGF2,FLNA,ITGB3,SSH3
Xenobiotic Metabolism PXR Signaling Pathway	0.807	0.0227	-1	CES1,MGST1,PPP1R14A,SNW1
AMPK Signaling	0.801	0.0207	0	GNG2,ILKAP,MTOR,PPM1L,PTPA
Th1 Pathway	0.793	0.0256	#NUM!	HLA-B,HLA-DRB1,HLA-DRB5
Activation of IRF by Cytosolic Pattern Recognition Receptors	0.767	0.0317	#NUM!	IRF9,TRAF6
Induction of Apoptosis by HIV1	0.767	0.0317	#NUM!	BID,TRAF1
Mitotic Roles of Polo-Like Kinase	0.767	0.0317	#NUM!	PPM1L,PTPA
Granzyme B Signaling	0.762	0.0625	#NUM!	BID
RHOA Signaling	0.754	0.0246	#NUM!	ACTG1,NEDD4,PI4KA
LXR/RXR Activation	0.747	0.0244	#NUM!	APOA5,CETP,GC
GP6 Signaling Pathway	0.74	0.0242	#NUM!	COL27A1,ITGB3,LAMA3
RAN Signaling	0.738	0.0588	#NUM!	RCC1
Remodeling of Epithelial Adherens Junctions	0.735	0.0303	#NUM!	ACTG1,HGS
Endocannabinoid Developing Neuron Pathway	0.733	0.024	#NUM!	GNG2,MGLL,MTOR
Cardiac Hypertrophy Signaling	0.73	0.0196	-1.342	EIF4E,FNBP1,GNG2,MAP3K2,MTOR
Cell Cycle: G1/S Checkpoint Regulation	0.726	0.0299	#NUM!	CDC34,SMAD3
Hepatic Fibrosis / Hepatic Stellate Cell Activation	0.724	0.0211	#NUM!	COL27A1,ECE1,FGF2,SMAD3
Natural Killer Cell Signaling	0.708	0.0207	0	HLA-B,MAP3K2,MTOR,TRAF6
Estrogen Receptor Signaling	0.708	0.0175	#NUM!	EIF4E,GNG2,MTOR,NDUFA10,NDUFB1,NDUFB8,NDUFB9
γ-linolenate Biosynthesis II (Animals)	0.695	0.0526	#NUM!	CYB5A
Purine Nucleotides Degradation II (Aerobic)	0.695	0.0526	#NUM!	IMPDH1
Role of PKR in Interferon Induction and Antiviral Response	0.686	0.0227	#NUM!	BID,IRF9,TRAF6
Adipogenesis pathway	0.68	0.0226	#NUM!	FABP4,FGF2,SMAD3
ERK5 Signaling	0.678	0.0278	#NUM!	MAP3K2,YWHAB
Hypoxia Signaling in the Cardiovascular System	0.678	0.0278	#NUM!	CDC34,NQO1
Glutaryl-CoA Degradation	0.674	0.05	#NUM!	L3HYPDH
Ubiquinol-10 Biosynthesis (Eukaryotic)	0.674	0.05	#NUM!	BCKDHA
RAC Signaling	0.656	0.0219	#NUM!	CD44,ITGB3,PI4KA
Valine Degradation I	0.656	0.0476	#NUM!	BCKDHA
MSP-RON Signaling In Cancer Cells Pathway	0.656	0.0219	#NUM!	FLNA,MTOR,YWHAB
Integrin Signaling	0.648	0.0195	0	ACTG1,FNBP1,ILKAP,ITGB3
Apelin Endothelial Signaling Pathway	0.638	0.0214	#NUM!	GNG2,MTOR,SMAD3
Toll-like Receptor Signaling	0.636	0.026	#NUM!	TRAF1,TRAF6
CTLA4 Signaling in Cytotoxic T Lymphocytes	0.635	0.0181	#NUM!	AP1G2,CLTA,HLA-B,PPM1L,PTPA
Estrogen-Dependent Breast Cancer Signaling	0.627	0.0256	#NUM!	AKR1C1/AKR1C2,STAT5A
Xenobiotic Metabolism AHR Signaling Pathway	0.62	0.0253	#NUM!	MGST1,NQO1
NAD Signaling Pathway	0.609	0.0207	#NUM!	FGF2,SLC29A3,TPCN1
IL-22 Signaling	0.604	0.0417	#NUM!	STAT5A
Tumoricidal Function of Hepatic Natural Killer Cells	0.604	0.0417	#NUM!	BID
Glutathione Redox Reactions I	0.604	0.0417	#NUM!	MGST1
JAK/STAT Signaling	0.597	0.0244	#NUM!	MTOR,STAT5A
Role of JAK family kinases in IL-6-type Cytokine Signaling	0.588	0.04	#NUM!	STAT5A
D-myo-inositol (1,4,5)-Trisphosphate Biosynthesis	0.575	0.0385	#NUM!	PI4KA
Necroptosis Signaling Pathway	0.565	0.0196	#NUM!	IRF9,TIMM10,TOMM40
Glutathione-mediated Detoxification	0.561	0.037	#NUM!	MGST1
Tryptophan Degradation III (Eukaryotic)	0.561	0.037	#NUM!	L3HYPDH
Ovarian Cancer Signaling	0.551	0.0192	#NUM!	CD44,MTOR,PTGS1
RANK Signaling in Osteoclasts	0.547	0.0225	#NUM!	MAP3K2,TRAF6
Ceramide Signaling	0.541	0.0222	#NUM!	PPM1L,PTPA
Acute Myeloid Leukemia Signaling	0.541	0.0222	#NUM!	MTOR,STAT5A
Type I Diabetes Mellitus Signaling	0.535	0.0164	#NUM!	BID,HLA-B,HLA-DRB1,HLA-DRB5,TRAF6
Sonic Hedgehog Signaling	0.535	0.0345	#NUM!	ARRB2
Actin Nucleation by ARP-WASP Complex	0.533	0.022	#NUM!	FNBP1,ITGB3
Neuroinflammation Signaling Pathway	0.532	0.0164	-1.342	HLA-B,HLA-DRB1,HLA-DRB5,TRAF6,TREM2
Synaptogenesis Signaling Pathway	0.519	0.0162	1.342	AP1G2,CLASP2,MTOR,VAMP2,YKT6
Human Embryonic Stem Cell Pluripotency	0.517	0.0184	#NUM!	FGF2,GNG2,SMAD3
Death Receptor Signaling	0.514	0.0213	#NUM!	ACTG1,BID
TNFR2 Signaling	0.51	0.0323	#NUM!	TRAF1
Wound Healing Signaling Pathway	0.507	0.0168	0	COL27A1,FGF2,LAMA3,TRAF6
Germ Cell-Sertoli Cell Junction Signaling	0.503	0.0181	#NUM!	ACTG1,FNBP1,MAP3K2
IL-1 Signaling	0.503	0.0208	#NUM!	GNG2,TRAF6
TGF-β Signaling	0.503	0.0208	#NUM!	SMAD3,TRAF6
Role of JAK2 in Hormone-like Cytokine Signaling	0.499	0.0312	#NUM!	STAT5A
Acetone Degradation I (to Methylglyoxal)	0.499	0.0312	#NUM!	PRXL2B
VEGF Signaling	0.496	0.0206	#NUM!	ACTG1,EIF2S3
Androgen Signaling	0.495	0.0179	#NUM!	GNG2,GTF2A1,SMAD3
4-1BB Signaling in T Lymphocytes	0.478	0.0294	#NUM!	TRAF1
Pulmonary Fibrosis Idiopathic Signaling Pathway	0.476	0.0155	2	ACTG1,COL27A1,FGF2,MTOR,SMAD3
Sumoylation Pathway	0.474	0.0198	#NUM!	FNBP1,RCC1
IL-9 Signaling	0.467	0.0286	#NUM!	STAT5A
Dopamine-DARPP32 Feedback in cAMP Signaling	0.457	0.0169	#NUM!	PPM1L,PPP1R14A,PTPA
Telomerase Signaling	0.457	0.0192	#NUM!	PPM1L,PTPA
Interferon Signaling	0.457	0.0278	#NUM!	IRF9
IGF-1 Signaling	0.457	0.0192	#NUM!	NEDD4,YWHAB
α-Adrenergic Signaling	0.446	0.0189	#NUM!	GNG2,PYGM
Chronic Myeloid Leukemia Signaling	0.446	0.0189	#NUM!	SMAD3,STAT5A
Paxillin Signaling	0.446	0.0189	#NUM!	ACTG1,ITGB3
Hepatic Fibrosis Signaling Pathway	0.441	0.0146	0.816	FGF2,FNBP1,ITGB3,MTOR,SMAD3,TRAF6
Docosahexaenoic Acid (DHA) Signaling	0.439	0.0263	#NUM!	BID
IL-17A Signaling in Fibroblasts	0.439	0.0263	#NUM!	TRAF6
Inhibition of Matrix Metalloproteases	0.439	0.0263	#NUM!	ADAM17
Role of MAPK Signaling in Promoting the Pathogenesis of Influenza	0.432	0.0183	#NUM!	ATP6V0C,ATP6V0D2
Colorectal Cancer Metastasis Signaling	0.419	0.0152	#NUM!	APPL1,FNBP1,GNG2,SMAD3
Retinol Biosynthesis	0.413	0.0244	#NUM!	CES1
Leukocyte Extravasation Signaling	0.411	0.0159	#NUM!	ACTG1,CD44,NCF4
MSP-RON Signaling In Macrophages Pathway	0.408	0.0175	#NUM!	HLA-DRB1,HLA-DRB5
Estrogen Biosynthesis	0.405	0.0238	#NUM!	AKR1C1/AKR1C2
Regulation Of The Epithelial Mesenchymal Transition By Growth Factors Pathway	0.401	0.0156	#NUM!	FGF2,MTOR,SMAD3
FAK Signaling	0.398	0.0172	#NUM!	ACTG1,ITGB3
Regulation of the Epithelial-Mesenchymal Transition Pathway	0.398	0.0155	#NUM!	ADAM17,FGF2,SMAD3
Oncostatin M Signaling	0.397	0.0233	#NUM!	STAT5A
G Protein Signaling Mediated by Tubby	0.397	0.0233	#NUM!	GNG2
NGF Signaling	0.394	0.0171	#NUM!	MAP3K2,TRAF6
Role of RIG1-like Receptors in Antiviral Innate Immunity	0.389	0.0227	#NUM!	TRAF6
Role of IL-17F in Allergic Inflammatory Airway Diseases	0.389	0.0227	#NUM!	TRAF6
BER (Base Excision Repair) Pathway	0.389	0.0227	#NUM!	XRCC1
NUR77 Signaling in T Lymphocytes	0.387	0.0145	#NUM!	HLA-B,HLA-DRB1,HLA-DRB5,MAP3K2
Opioid Signaling Pathway	0.387	0.0145	#NUM!	AP1G2,ARRB2,CLTA,GNG2
Molecular Mechanisms of Cancer	0.378	0.0137	#NUM!	BID,FNBP1,GNG2,ITGB3,LAMTOR3,SMAD3
PFKFB4 Signaling Pathway	0.375	0.0217	#NUM!	FGF2
Sertoli Cell-Sertoli Cell Junction Signaling	0.368	0.0149	#NUM!	ACTG1,ITGB3,MAP3K2
HIF1α Signaling	0.362	0.0147	#NUM!	EIF4E,FGF2,MTOR
Apelin Muscle Signaling Pathway	0.361	0.0208	#NUM!	GNG2
FXR/RXR Activation	0.36	0.016	#NUM!	CETP,GC
Cardiac Hypertrophy Signaling (Enhanced)	0.359	0.0132	-0.816	AKAP13,EIF4E,FGF2,GNG2,ITGB3,MAP3K2,MTOR
MYC Mediated Apoptosis Signaling	0.348	0.02	#NUM!	BID
TNFR1 Signaling	0.348	0.02	#NUM!	BID
Assembly of RNA Polymerase II Complex	0.348	0.02	#NUM!	GTF2A1
Nicotine Degradation III	0.348	0.02	#NUM!	ADH7
FAT10 Cancer Signaling Pathway	0.348	0.02	#NUM!	SMAD3
P2Y Purigenic Receptor Signaling Pathway	0.341	0.0154	#NUM!	GNG2,ITGB3
TEC Kinase Signaling	0.34	0.0133	#NUM!	ACTG1,FNBP1,GNG2,ITGB3,STAT5A
HGF Signaling	0.337	0.0153	#NUM!	ITGB3,MAP3K2
EIF2 Signaling	0.337	0.0142	#NUM!	EIF2S3,EIF3J,EIF4E
GABA Receptor Signaling	0.333	0.0152	#NUM!	AP1G2,GNG2
Dendritic Cell Maturation	0.329	0.0132	-1.342	HLA-B,HLA-DRB1,HLA-DRB5,TRAF6,TREM2
CSDE1 Signaling Pathway	0.318	0.0182	#NUM!	TNC
Role of Osteoblasts, Osteoclasts and Chondrocytes in Rheumatoid Arthritis	0.318	0.0137	#NUM!	ADAM17,ITGB3,TRAF6
Nicotine Degradation II	0.318	0.0182	#NUM!	ADH7
Stearate Biosynthesis I (Animals)	0.318	0.0182	#NUM!	PRXL2B
EGF Signaling	0.318	0.0182	#NUM!	MTOR
CNTF Signaling	0.312	0.0179	#NUM!	MTOR
Retinoic acid Mediated Apoptosis Signaling	0.307	0.0175	#NUM!	BID
Polyamine Regulation in Colon Cancer	0.302	0.0172	#NUM!	MTOR
MSP-RON Signaling Pathway	0.302	0.0172	#NUM!	ACTG1
Semaphorin Signaling in Neurons	0.297	0.0169	#NUM!	FNBP1
PCP (Planar Cell Polarity) Pathway	0.292	0.0167	#NUM!	NDP
Semaphorin Neuronal Repulsive Signaling Pathway	0.289	0.0138	#NUM!	CD44,ITGB3
IL-2 Signaling	0.287	0.0164	#NUM!	STAT5A
Aryl Hydrocarbon Receptor Signaling	0.283	0.0136	#NUM!	MGST1,NQO1
Phospholipases	0.282	0.0161	#NUM!	PLA2G15
Dilated Cardiomyopathy Signaling Pathway	0.28	0.0135	#NUM!	ACTG1,MTOR
Endocannabinoid Neuronal Synapse Pathway	0.28	0.0135	#NUM!	GNG2,MGLL
PXR/RXR Activation	0.277	0.0159	#NUM!	ABCB9
Thrombopoietin Signaling	0.277	0.0159	#NUM!	STAT5A
ERB2-ERBB3 Signaling	0.272	0.0156	#NUM!	STAT5A
Breast Cancer Regulation by Stathmin1	0.271	0.012	1.134	FGF2,GNG2,MTOR,PPM1L,PPP1R14A,PPP4C,PTPA
Glutamate Receptor Signaling	0.268	0.0154	#NUM!	GNG2
Eicosanoid Signaling	0.268	0.0154	#NUM!	PTGS1
ERBB4 Signaling	0.264	0.0152	#NUM!	ADAM17
Graft-versus-Host Disease Signaling	0.261	0.0124	#NUM!	HLA-B,HLA-DRB1,HLA-DRB5
IL-17A Signaling in Airway Cells	0.26	0.0149	#NUM!	TRAF6
Role of JAK1 and JAK3 in γc Cytokine Signaling	0.26	0.0149	#NUM!	STAT5A
OX40 Signaling Pathway	0.257	0.0123	#NUM!	HLA-B,HLA-DRB1,HLA-DRB5
Agrin Interactions at Neuromuscular Junction	0.256	0.0147	#NUM!	ACTG1
Allograft Rejection Signaling	0.253	0.0122	#NUM!	HLA-B,HLA-DRB1,HLA-DRB5
Autoimmune Thyroid Disease Signaling	0.25	0.0121	#NUM!	HLA-B,HLA-DRB1,HLA-DRB5
CDC42 Signaling	0.246	0.0119	#NUM!	HLA-B,HLA-DRB1,HLA-DRB5,ITGB3
Growth Hormone Signaling	0.243	0.0141	#NUM!	STAT5A
IL-10 Signaling	0.24	0.0139	#NUM!	TRAF6
TREM1 Signaling	0.24	0.0139	#NUM!	STAT5A
Ephrin B Signaling	0.24	0.0139	#NUM!	GNG2
IL-7 Signaling Pathway	0.236	0.0137	#NUM!	STAT5A
Gαq Signaling	0.234	0.0121	#NUM!	FNBP1,GNG2
Antiproliferative Role of Somatostatin Receptor 2	0.232	0.0135	#NUM!	GNG2
CXCR4 Signaling	0.231	0.012	#NUM!	FNBP1,GNG2
Glioblastoma Multiforme Signaling	0.227	0.0119	#NUM!	FNBP1,MTOR
Angiopoietin Signaling	0.225	0.0132	#NUM!	STAT5A
Macropinocytosis Signaling	0.225	0.0132	#NUM!	ITGB3
Thyroid Cancer Signaling	0.221	0.013	#NUM!	MTOR
NF-κB Activation by Viruses	0.218	0.0128	#NUM!	ITGB3
IL-3 Signaling	0.215	0.0127	#NUM!	STAT5A
Role of Hypercytokinemia/hyperchemokinemia in the Pathogenesis of Influenza	0.211	0.0125	#NUM!	IRF9
FGF Signaling	0.199	0.0119	#NUM!	FGF2
Neurovascular Coupling Signaling Pathway	0	0.00939	#NUM!	ENTPD5,PTGS1
Oxytocin Signaling Pathway	0	0.011	#NUM!	ARRB2,GNG2,PPP1R14A
Pulmonary Healing Signaling Pathway	0	0.00508	#NUM!	STAT5A
Circadian Rhythm Signaling	0	0.0115	#NUM!	EIF4E,GNG2,MTOR
Synaptic Long Term Potentiation	0	0.00794	#NUM!	PPP1R14A
Axonal Guidance Signaling	0	0.0102	#NUM!	ADAM17,EIF4E,GNG2,ITGB3,NTN4
Amyotrophic Lateral Sclerosis Signaling	0	0.00877	#NUM!	BID
Synaptic Long Term Depression	0	0.0106	#NUM!	PPM1L,PTPA
PPARα/RXRα Activation	0	0.0109	#NUM!	SMAD3,TRAF6
Acute Phase Response Signaling	0	0.0109	#NUM!	MTOR,TRAF6
Hepatic Cholestasis	0	0.0108	#NUM!	CETP,TRAF6
14-3-3-mediated Signaling	0	0.00794	#NUM!	YWHAB
Fcγ Receptor-mediated Phagocytosis in Macrophages and Monocytes	0	0.0108	#NUM!	ACTG1
IL-12 Signaling and Production in Macrophages	0	0.00746	#NUM!	TRAF6
Role of Pattern Recognition Receptors in Recognition of Bacteria and Viruses	0	0.00685	#NUM!	TRAF6
Role of NFAT in Regulation of the Immune Response	0	0.0105	#NUM!	GNG2,HLA-B,HLA-DRB1,HLA-DRB5
CCR5 Signaling in Macrophages	0	0.00337	#NUM!	GNG2
Calcium-induced T Lymphocyte Apoptosis	0	0.0118	#NUM!	HLA-B,HLA-DRB1,HLA-DRB5
Cytotoxic T Lymphocyte-mediated Apoptosis of Target Cells	0	0.00897	#NUM!	BID,HLA-B
IL-17 Signaling	0	0.00559	#NUM!	TRAF6
Airway Pathology in Chronic Obstructive Pulmonary Disease	0	0.00885	#NUM!	FGF2
fMLP Signaling in Neutrophils	0	0.00769	#NUM!	GNG2
IL-15 Production	0	0.00833	#NUM!	TWF1
T Helper Cell Differentiation	0	0.0112	#NUM!	HLA-B,HLA-DRB1,HLA-DRB5
CCR3 Signaling in Eosinophils	0	0.00763	#NUM!	GNG2
CD28 Signaling in T Helper Cells	0	0.00962	#NUM!	HLA-B,HLA-DRB1,HLA-DRB5
IL-15 Signaling	0	0.0113	#NUM!	IGHV1-45,MTOR,STAT5A
Reelin Signaling in Neurons	0	0.008	#NUM!	MTOR
Cellular Effects of Sildenafil (Viagra)	0	0.00694	#NUM!	ACTG1
Endothelin-1 Signaling	0	0.0108	#NUM!	ECE1,PTGS1
Relaxin Signaling	0	0.00662	#NUM!	GNG2
Thrombin Signaling	0	0.00966	#NUM!	FNBP1,GNG2
ICOS-ICOSL Signaling in T Helper Cells	0	0.00993	#NUM!	HLA-B,HLA-DRB1,HLA-DRB5
Lipid Antigen Presentation by CD1	0	0.00467	#NUM!	AP1G2
HMGB1 Signaling	0	0.00629	#NUM!	FNBP1
GNRH Signaling	0	0.0107	#NUM!	GNG2,MAP3K2
Cholecystokinin/Gastrin-mediated Signaling	0	0.00855	#NUM!	FNBP1
Prolactin Signaling	0	0.0116	#NUM!	STAT5A
CREB Signaling in Neurons	0	0.00337	#NUM!	FGF2,GNG2
Prostate Cancer Signaling	0	0.00917	#NUM!	MTOR
Glioma Signaling	0	0.0082	#NUM!	MTOR
Bladder Cancer Signaling	0	0.00877	#NUM!	FGF2
Type II Diabetes Mellitus Signaling	0	0.00662	#NUM!	MTOR
Non-Small Cell Lung Cancer Signaling	0	0.0108	#NUM!	STK4
Pancreatic Adenocarcinoma Signaling	0	0.00806	#NUM!	SMAD3
G Beta Gamma Signaling	0	0.00775	#NUM!	GNG2
Communication between Innate and Adaptive Immune Cells	0	0.00866	#NUM!	HLA-B,HLA-DRB1,HLA-DRB5,IGHV1-45
Sphingosine-1-phosphate Signaling	0	0.00855	#NUM!	FNBP1
Systemic Lupus Erythematosus Signaling	0	0.00971	#NUM!	HLA-B,MTOR,SNRPA1,SNRPF
PAK Signaling	0	0.00855	#NUM!	ITGB3
Phospholipase C Signaling	0	0.00858	#NUM!	FNBP1,GNG2,ITGB3,PPP1R14A
Altered T Cell and B Cell Signaling in Rheumatoid Arthritis	0	0.0106	#NUM!	HLA-B,HLA-DRB1,HLA-DRB5
Role of Macrophages, Fibroblasts and Endothelial Cells in Rheumatoid Arthritis	0	0.00955	#NUM!	FGF2,TRAF1,TRAF6
Role of NFAT in Cardiac Hypertrophy	0	0.00457	#NUM!	GNG2
Regulation of IL-2 Expression in Activated and Anergic T Lymphocytes	0	0.0038	#NUM!	SMAD3
PKCθ Signaling in T Lymphocytes	0	0.0113	-1	HLA-B,HLA-DRB1,HLA-DRB5,MAP3K2
Antiproliferative Role of TOB in T Cell Signaling	0	0.00889	#NUM!	CDC34,SMAD3
Gap Junction Signaling	0	0.0103	#NUM!	ACTG1,MAP3K2
eNOS Signaling	0	0.00658	#NUM!	AQP1
ERBB Signaling	0	0.0108	#NUM!	MTOR
Antioxidant Action of Vitamin C	0	0.00935	#NUM!	STAT5A
Gαi Signaling	0	0.00714	#NUM!	GNG2
Gαs Signaling	0	0.0082	#NUM!	GNG2
Regulation of Cellular Mechanics by Calpain Protease	0	0.0114	#NUM!	ITGB3
Agranulocyte Adhesion and Diapedesis	0	0.00508	#NUM!	ACTG1
Sperm Motility	0	0.0082	#NUM!	GNG2,TWF1
UVA-Induced MAPK Signaling	0	0.0103	#NUM!	MTOR
STAT3 Pathway	0	0.00741	#NUM!	FGF2
Unfolded protein response	0	0.0112	#NUM!	ERO1B
SAPK/JNK Signaling	0	0.00664	#NUM!	GNG2,MAP3K2
PTEN Signaling	0	0.00667	#NUM!	ITGB3
B Cell Receptor Signaling	0	0.00822	#NUM!	IGHV1-45,MAP3K2,MTOR
cAMP-mediated signaling	0	0.00873	#NUM!	AKAP13,LAMTOR3
p38 MAPK Signaling	0	0.00847	#NUM!	TRAF6
Apoptosis Signaling	0	0.0098	#NUM!	BID
NF-κB Signaling	0	0.00272	#NUM!	TRAF6
T Cell Receptor Signaling	0	0.0106	0	HLA-B,HLA-DRB1,HLA-DRB5,MTOR
G-Protein Coupled Receptor Signaling	0	0.00728	-1.342	ARRB2,GNG2,MAP3K2,MTOR,PREX1
IL-6 Signaling	0	0.00781	#NUM!	TRAF6
GPCR-Mediated Nutrient Sensing in Enteroendocrine Cells	0	0.00855	#NUM!	GNG2
Phagosome Formation	0	0.00599	1	AP1G2,ITGB3,MTOR,PI4KA
Th17 Activation Pathway	0	0.00712	#NUM!	MTOR,TRAF6
NER (Nucleotide Excision Repair, Enhanced Pathway)	0	0.0098	#NUM!	XRCC1
Endocannabinoid Cancer Inhibition Pathway	0	0.00694	#NUM!	MTOR
Apelin Adipocyte Signaling Pathway	0	0.0116	#NUM!	MGST1
Systemic Lupus Erythematosus In B Cell Signaling Pathway	0	0.0111	0	IGHV1-45,IRF9,MTOR,TRAF1,TRAF6
HOTAIR Regulatory Pathway	0	0.00629	#NUM!	CD44
Regulation Of The Epithelial Mesenchymal Transition In Development Pathway	0	0.0118	#NUM!	ADAM17
Kinetochore Metaphase Signaling Pathway	0	0.00935	#NUM!	PPP1R14A
Ephrin Receptor Signaling	0	0.0101	#NUM!	GNG2,ITGB3
