# Supplementary material for: Characterization of the proteome of stable and unstable carotid atherosclerotic plaques using data-independent acquisition mass spectrometry
Source: J Transl Med. 2024 Mar 7;22:247. doi: 10.1186/s12967-023-04723-1 (PMC10921703; doi:10.1186/s12967-023-04723-1)
Supplement: Supplementary file 1 — Additional file 1: Fig S1. Number of proteins identified and quantified with a 1% false-discovery rate (FDR) in each sample in the Stable and Unstable. Fig S2. Pearson correlation analysis of QC samples by DIA analysis. Fig S3. Histograms of log2 transformed ratios of the summed intensity of the proteins in the respective quality marker panel and the summed intensity of all proteins in discovery cohort. Fig S4. a-b. The validation of ferroptosis and lipid metabolism associated DEPs using IHC in an independent cohort. A, Representative images show the immunohistochemical staining of TFR1, TF, AIFM2, DPP4, and GCLC proteins in stable and unstable plaques in the plaque fibrous cap region. B, Immunohistochemical staining for SLC1A5, BID, and APOA5 proteins in the plaque lipid core region. Fig S5. a-b. Pearson correlation analysis of DEPs and clinical characteristics. A, The heatmap of the relationship between validated DEPs and clinical characteristics. B, The heatmap of the inner relationship of validated DEPs. DEPs, differentially expressed proteins. DEPs, differentially expressed proteins. Table S1. a Summary of demographics of discovery cohort. Table S1b Summary of demographics of validation cohort. Table S1c Clinical Features of All Patients. Table S1d Clinical Features of DIA-MS. Table S1e Clinical Features of Patients for Immunohistochemical Staining. Table S2. The panel that showed increased intensities of contamination markers. Table S3. Carotid plaque proteins quantified by DIA analysis. Table S4. Proteome differntial analysis of stable and unstable. Table S4a Differential proteins between stable and unstable by DIA analysis. Table S4b Enriched function of DEPs between stable and unstable. P value indicates the siginificances of pathways and functions. Z-score indicates the activation (positive value) or inhibition (negative value) status of functions. Table S4c Enriched pathway of DEPs between stable and unstable. P value indicates the siginificances of pathw [file 12967_2023_4723_MOESM1_ESM.zip › ╕╜▒φ/Supplemental Table S5.xlsx]

## Sheet: Description
Table S5 PPI network analysis between DEPs
Table S5a Functional interaction analysis of PPI networks for DEPs.
Table S5b PPI network analysis of ferroptosis-associated proteins.
Table S5c PPI network analysis of lipid metabolism-associated proteins.

## Sheet: Table S5a
Table S6a Functional interaction analysis of PPI networks for DEPs.
#node1	node2	node1_string_id	node2_string_id	neighborhood_on_chromosome	gene_fusion	phylogenetic_cooccurrence	homology	coexpression	experimentally_determined_interaction	database_annotated	automated_textmining	combined_score
ADH1C	MGST1	9606.ENSP00000426083	9606.ENSP00000379512	0	0	0	0	0.064	0	0.65	0.055	0.663
AIFM2	EIF2A	9606.ENSP00000478931	9606.ENSP00000417229	0	0	0	0	0	0.619	0	0.059	0.626
APOA5	CETP	9606.ENSP00000445002	9606.ENSP00000200676	0	0	0	0	0.062	0	0.72	0.759	0.931
APOA5	TF	9606.ENSP00000445002	9606.ENSP00000385834	0	0	0	0	0.176	0	0	0.331	0.426
APOA5	GC	9606.ENSP00000445002	9606.ENSP00000421725	0	0	0	0	0.235	0	0	0.327	0.463
ASCC3	SNW1	9606.ENSP00000358159	9606.ENSP00000261531	0	0	0	0	0.066	0.537	0	0.148	0.599
ASCC3	GFM1	9606.ENSP00000358159	9606.ENSP00000419038	0	0	0	0	0.064	0.348	0	0.141	0.429
ATP6V0C	CDC34	9606.ENSP00000329757	9606.ENSP00000215574	0	0	0	0	0.439	0.056	0	0.042	0.448
ATP6V0C	ATP6V0D2	9606.ENSP00000329757	9606.ENSP00000285393	0.093	0	0	0	0.185	0.928	0.8	0.79	0.997
ATP6V0C	LAMTOR3	9606.ENSP00000329757	9606.ENSP00000424183	0	0	0	0	0.068	0	0.6	0	0.611
ATP6V0C	RRAGC	9606.ENSP00000329757	9606.ENSP00000362092	0	0	0	0	0.062	0	0.6	0.072	0.621
ATP6V0C	MTOR	9606.ENSP00000329757	9606.ENSP00000354558	0	0	0	0	0	0	0.6	0.101	0.625
ATP6V0C	TF	9606.ENSP00000329757	9606.ENSP00000385834	0	0	0	0	0	0	0.65	0	0.65
ATP6V0C	TFRC	9606.ENSP00000329757	9606.ENSP00000353224	0	0	0	0	0.055	0	0.65	0.045	0.656
ATP6V0D2	TRAF6	9606.ENSP00000285393	9606.ENSP00000433623	0	0	0	0	0	0	0	0.452	0.452
ATP6V0D2	LAMTOR3	9606.ENSP00000285393	9606.ENSP00000424183	0	0	0	0	0	0	0.6	0.107	0.627
ATP6V0D2	TF	9606.ENSP00000285393	9606.ENSP00000385834	0	0	0	0	0.062	0	0.65	0.077	0.67
ATP6V0D2	TFRC	9606.ENSP00000285393	9606.ENSP00000353224	0	0	0	0	0	0	0.65	0.208	0.71
ATP6V0D2	RRAGC	9606.ENSP00000285393	9606.ENSP00000362092	0	0	0	0	0.065	0	0.6	0.546	0.815
ATP6V0D2	MTOR	9606.ENSP00000285393	9606.ENSP00000354558	0	0	0	0	0.062	0	0.6	0.612	0.841
BAK1	BID	9606.ENSP00000363591	9606.ENSP00000318822	0	0	0	0	0.062	0.853	0.9	0.602	0.993
BAK1	TOMM40	9606.ENSP00000363591	9606.ENSP00000410339	0	0	0	0	0.084	0.627	0.54	0.085	0.837
BID	FAS	9606.ENSP00000318822	9606.ENSP00000347979	0	0	0	0	0	0.676	0.9	0.504	0.982
CD44	FGF2	9606.ENSP00000398632	9606.ENSP00000264498	0	0	0	0	0.062	0.48	0	0.988	0.994
CD44	SMAD3	9606.ENSP00000398632	9606.ENSP00000332973	0	0	0	0	0.069	0	0	0.469	0.485
CD44	STAT5A	9606.ENSP00000398632	9606.ENSP00000341208	0	0	0	0	0.098	0	0	0.516	0.544
CD44	FAS	9606.ENSP00000398632	9606.ENSP00000347979	0	0	0	0	0.098	0	0	0.679	0.699
CD44	TFRC	9606.ENSP00000398632	9606.ENSP00000353224	0	0	0	0	0	0	0	0.667	0.667
CD44	DPP4	9606.ENSP00000398632	9606.ENSP00000353731	0	0	0	0	0.065	0	0	0.589	0.599
CD44	MTOR	9606.ENSP00000398632	9606.ENSP00000354558	0	0	0	0	0	0	0	0.465	0.465
CDC34	TFRC	9606.ENSP00000215574	9606.ENSP00000353224	0	0	0	0	0	0	0	0.415	0.414
CDC34	USP10	9606.ENSP00000215574	9606.ENSP00000457411	0	0	0	0	0.235	0.056	0	0.259	0.418
CDC34	GFM1	9606.ENSP00000215574	9606.ENSP00000419038	0	0	0	0	0.063	0	0	0.56	0.57
CDC34	NEDD4	9606.ENSP00000215574	9606.ENSP00000424827	0	0	0	0	0.112	0.258	0	0.451	0.607
CHMP3	HGS	9606.ENSP00000405575	9606.ENSP00000331201	0	0	0	0	0.058	0.065	0.9	0.816	0.981
CPM	DPP4	9606.ENSP00000448517	9606.ENSP00000353731	0	0	0	0	0.063	0	0	0.398	0.412
DPP4	TFRC	9606.ENSP00000353731	9606.ENSP00000353224	0	0	0	0	0.063	0	0	0.488	0.5
EIF2A	EIF4E	9606.ENSP00000417229	9606.ENSP00000425561	0	0	0	0	0.104	0.131	0	0.479	0.558
EIF4E	MTOR	9606.ENSP00000425561	9606.ENSP00000354558	0	0	0	0	0.062	0.369	0.9	0.993	0.999
EIF4E	YWHAB	9606.ENSP00000425561	9606.ENSP00000361930	0	0	0	0	0.066	0	0.9	0.09	0.907
EIF4E	RRAGC	9606.ENSP00000425561	9606.ENSP00000362092	0	0	0	0	0.049	0	0.9	0.323	0.93
EIF4E	MGST1	9606.ENSP00000425561	9606.ENSP00000379512	0	0	0	0	0	0	0	0.626	0.626
EIF4E	LAMTOR3	9606.ENSP00000425561	9606.ENSP00000424183	0	0	0	0	0.125	0	0.9	0.074	0.911
FAS	STAT5A	9606.ENSP00000347979	9606.ENSP00000341208	0	0	0	0	0.062	0	0.9	0.333	0.932
FAS	TFRC	9606.ENSP00000347979	9606.ENSP00000353224	0	0	0	0	0	0	0	0.47	0.47
FGF2	SMAD3	9606.ENSP00000264498	9606.ENSP00000332973	0	0	0	0	0	0	0	0.497	0.497
FGF2	MTOR	9606.ENSP00000264498	9606.ENSP00000354558	0	0	0	0	0	0	0	0.506	0.506
FLNA	SMAD3	9606.ENSP00000358866	9606.ENSP00000332973	0	0	0	0	0.098	0.097	0	0.45	0.513
FLNA	MTOR	9606.ENSP00000358866	9606.ENSP00000354558	0	0	0	0	0.07	0.077	0	0.5	0.534
GC	HBB	9606.ENSP00000421725	9606.ENSP00000333994	0	0	0	0	0	0	0	0.466	0.466
GC	TF	9606.ENSP00000421725	9606.ENSP00000385834	0	0	0	0	0.128	0	0	0.619	0.654
GCLC	MGST1	9606.ENSP00000229416	9606.ENSP00000379512	0	0	0	0	0.062	0	0	0.414	0.427
GCLC	GLS	9606.ENSP00000229416	9606.ENSP00000317379	0	0	0	0	0.062	0	0.8	0.282	0.853
GCLC	NQO1	9606.ENSP00000229416	9606.ENSP00000319788	0	0	0	0	0.063	0	0	0.892	0.895
GFM1	SNW1	9606.ENSP00000419038	9606.ENSP00000261531	0	0	0	0	0.064	0.469	0	0.178	0.555
GFM1	MPV17	9606.ENSP00000419038	9606.ENSP00000369383	0	0	0	0	0.049	0	0	0.417	0.422
GFM1	PNPT1	9606.ENSP00000419038	9606.ENSP00000400646	0	0	0	0	0.161	0.18	0	0.351	0.514
GFM1	TOMM40	9606.ENSP00000419038	9606.ENSP00000410339	0	0	0	0	0.505	0	0	0.143	0.557
GLS	SLC1A5	9606.ENSP00000317379	9606.ENSP00000444408	0.05	0	0	0	0	0	0	0.783	0.785
HBB	TFRC	9606.ENSP00000333994	9606.ENSP00000353224	0	0	0	0	0	0	0	0.459	0.459
HBB	TF	9606.ENSP00000333994	9606.ENSP00000385834	0	0	0	0	0	0	0	0.466	0.466
HGS	TFRC	9606.ENSP00000331201	9606.ENSP00000353224	0	0	0	0	0.062	0.27	0	0.29	0.471
HGS	NEDD4	9606.ENSP00000331201	9606.ENSP00000424827	0	0	0	0	0.062	0.706	0	0.681	0.904
LAMTOR3	MTOR	9606.ENSP00000424183	9606.ENSP00000354558	0	0	0	0	0.046	0	0.6	0.407	0.754
LAMTOR3	YWHAB	9606.ENSP00000424183	9606.ENSP00000361930	0	0	0	0	0.074	0	0.6	0	0.613
LAMTOR3	RRAGC	9606.ENSP00000424183	9606.ENSP00000362092	0	0	0	0	0.101	0.998	0.6	0.697	0.999
MAP1LC3A	MTOR	9606.ENSP00000363970	9606.ENSP00000354558	0	0	0	0	0	0.058	0	0.758	0.763
MAP1LC3A	TRAF6	9606.ENSP00000363970	9606.ENSP00000433623	0	0	0	0	0.062	0.273	0	0.255	0.447
MAP1LC3A	NEDD4	9606.ENSP00000363970	9606.ENSP00000424827	0	0	0	0	0.062	0.526	0	0.091	0.56
MGST1	NQO1	9606.ENSP00000379512	9606.ENSP00000319788	0	0	0	0	0.088	0	0	0.37	0.4
MGST1	YWHAB	9606.ENSP00000379512	9606.ENSP00000361930	0	0	0	0	0	0	0	0.547	0.547
MPV17	SURF1	9606.ENSP00000369383	9606.ENSP00000361042	0	0	0	0	0.062	0	0	0.648	0.656
MTOR	SMAD3	9606.ENSP00000354558	9606.ENSP00000332973	0	0	0	0	0.062	0	0	0.467	0.478
MTOR	STAT5A	9606.ENSP00000354558	9606.ENSP00000341208	0	0	0	0	0.049	0	0	0.521	0.525
MTOR	NEDD4	9606.ENSP00000354558	9606.ENSP00000424827	0	0	0	0	0.112	0.116	0	0.315	0.416
MTOR	SLC1A5	9606.ENSP00000354558	9606.ENSP00000444408	0	0	0	0	0	0	0	0.574	0.575
MTOR	TRAF6	9606.ENSP00000354558	9606.ENSP00000433623	0	0	0	0	0	0.345	0	0.426	0.608
MTOR	YWHAB	9606.ENSP00000354558	9606.ENSP00000361930	0	0	0	0	0	0.17	0.9	0.178	0.925
MTOR	RRAGC	9606.ENSP00000354558	9606.ENSP00000362092	0	0	0	0	0.073	0.972	0.9	0.875	0.999
NDUFA10	NDUFB8	9606.ENSP00000252711	9606.ENSP00000299166	0	0	0	0	0.852	0.901	0.9	0.645	0.999
NDUFB8	TOMM40	9606.ENSP00000299166	9606.ENSP00000410339	0	0	0	0	0.093	0.298	0	0.136	0.402
NDUFB8	SURF1	9606.ENSP00000299166	9606.ENSP00000361042	0	0	0	0	0.144	0.271	0	0.29	0.518
NEDD4	SMAD3	9606.ENSP00000424827	9606.ENSP00000332973	0	0	0	0	0	0.724	0	0.382	0.822
NEDD4	YWHAB	9606.ENSP00000424827	9606.ENSP00000361930	0	0	0	0	0	0.644	0	0.168	0.692
NEDD4	USP10	9606.ENSP00000424827	9606.ENSP00000457411	0	0	0	0	0.063	0.183	0	0.296	0.415
NEDD4	TRAF6	9606.ENSP00000424827	9606.ENSP00000433623	0	0	0	0	0.062	0.243	0	0.436	0.564
RRAGC	YWHAB	9606.ENSP00000362092	9606.ENSP00000361930	0	0	0	0	0.065	0	0.6	0.105	0.636
SMAD3	SNW1	9606.ENSP00000332973	9606.ENSP00000261531	0	0	0	0	0.066	0.474	0.65	0.188	0.841
SMAD3	STAT5A	9606.ENSP00000332973	9606.ENSP00000341208	0	0	0	0	0.064	0	0	0.524	0.536
SMAD3	TRAF6	9606.ENSP00000332973	9606.ENSP00000433623	0	0	0	0	0.062	0	0	0.933	0.935
STAT5A	TFRC	9606.ENSP00000341208	9606.ENSP00000353224	0	0	0	0	0	0	0	0.459	0.459
SURF1	TIMM10	9606.ENSP00000361042	9606.ENSP00000257245	0	0	0	0	0.044	0	0	0.543	0.544
TF	TFRC	9606.ENSP00000385834	9606.ENSP00000353224	0	0	0	0	0.049	0.974	0.8	0.922	0.999
TIMM10	TOMM40	9606.ENSP00000257245	9606.ENSP00000410339	0	0	0	0	0.296	0.172	0	0.841	0.899

## Sheet: Table S5b
Table S6b PPI network analysis of ferroptosis-associated proteins.
#node1	node2	node1_string_id	node2_string_id	neighborhood_on_chromosome	gene_fusion	phylogenetic_cooccurrence	homology	coexpression	experimentally_determined_interaction	database_annotated	automated_textmining	combined_score
ADH1C	MGST1	9606.ENSP00000426083	9606.ENSP00000379512	0	0	0	0	0.064	0	0.65	0.055	0.663
AIFM2	EIF2A	9606.ENSP00000478931	9606.ENSP00000417229	0	0	0	0	0	0.619	0	0.059	0.626
ASCC3	SNW1	9606.ENSP00000358159	9606.ENSP00000261531	0	0	0	0	0.066	0.537	0	0.148	0.599
ASCC3	GFM1	9606.ENSP00000358159	9606.ENSP00000419038	0	0	0	0	0.064	0.348	0	0.141	0.429
ATP6V0C	CDC34	9606.ENSP00000329757	9606.ENSP00000215574	0	0	0	0	0.439	0.056	0	0.042	0.448
ATP6V0C	ATP6V0D2	9606.ENSP00000329757	9606.ENSP00000285393	0.093	0	0	0	0.185	0.928	0.8	0.79	0.997
ATP6V0C	LAMTOR3	9606.ENSP00000329757	9606.ENSP00000424183	0	0	0	0	0.068	0	0.6	0	0.611
ATP6V0C	RRAGC	9606.ENSP00000329757	9606.ENSP00000362092	0	0	0	0	0.062	0	0.6	0.072	0.621
ATP6V0C	TF	9606.ENSP00000329757	9606.ENSP00000385834	0	0	0	0	0	0	0.65	0	0.65
ATP6V0C	TFRC	9606.ENSP00000329757	9606.ENSP00000353224	0	0	0	0	0.055	0	0.65	0.045	0.656
ATP6V0D2	LAMTOR3	9606.ENSP00000285393	9606.ENSP00000424183	0	0	0	0	0	0	0.6	0.107	0.627
ATP6V0D2	TF	9606.ENSP00000285393	9606.ENSP00000385834	0	0	0	0	0.062	0	0.65	0.077	0.67
ATP6V0D2	TFRC	9606.ENSP00000285393	9606.ENSP00000353224	0	0	0	0	0	0	0.65	0.208	0.71
ATP6V0D2	RRAGC	9606.ENSP00000285393	9606.ENSP00000362092	0	0	0	0	0.065	0	0.6	0.546	0.815
BAK1	BID	9606.ENSP00000363591	9606.ENSP00000318822	0	0	0	0	0.062	0.853	0.9	0.602	0.993
BID	FAS	9606.ENSP00000318822	9606.ENSP00000347979	0	0	0	0	0	0.676	0.9	0.504	0.982
CDC34	TFRC	9606.ENSP00000215574	9606.ENSP00000353224	0	0	0	0	0	0	0	0.415	0.414
CDC34	USP10	9606.ENSP00000215574	9606.ENSP00000457411	0	0	0	0	0.235	0.056	0	0.259	0.418
CDC34	GFM1	9606.ENSP00000215574	9606.ENSP00000419038	0	0	0	0	0.063	0	0	0.56	0.57
CDC34	NEDD4	9606.ENSP00000215574	9606.ENSP00000424827	0	0	0	0	0.112	0.258	0	0.451	0.607
CHMP3	HGS	9606.ENSP00000405575	9606.ENSP00000331201	0	0	0	0	0.058	0.065	0.9	0.816	0.981
DPP4	TFRC	9606.ENSP00000353731	9606.ENSP00000353224	0	0	0	0	0.063	0	0	0.488	0.5
EIF2A	EIF4E	9606.ENSP00000417229	9606.ENSP00000425561	0	0	0	0	0.104	0.131	0	0.479	0.558
EIF4E	RRAGC	9606.ENSP00000425561	9606.ENSP00000362092	0	0	0	0	0.049	0	0.9	0.323	0.93
EIF4E	MGST1	9606.ENSP00000425561	9606.ENSP00000379512	0	0	0	0	0	0	0	0.626	0.626
EIF4E	LAMTOR3	9606.ENSP00000425561	9606.ENSP00000424183	0	0	0	0	0.125	0	0.9	0.074	0.911
FAS	STAT5A	9606.ENSP00000347979	9606.ENSP00000341208	0	0	0	0	0.062	0	0.9	0.333	0.932
FAS	TFRC	9606.ENSP00000347979	9606.ENSP00000353224	0	0	0	0	0	0	0	0.47	0.47
GCLC	MGST1	9606.ENSP00000229416	9606.ENSP00000379512	0	0	0	0	0.062	0	0	0.414	0.427
GCLC	GLS	9606.ENSP00000229416	9606.ENSP00000317379	0	0	0	0	0.062	0	0.8	0.282	0.853
GFM1	SNW1	9606.ENSP00000419038	9606.ENSP00000261531	0	0	0	0	0.064	0.469	0	0.178	0.555
GFM1	MPV17	9606.ENSP00000419038	9606.ENSP00000369383	0	0	0	0	0.049	0	0	0.417	0.422
GFM1	PNPT1	9606.ENSP00000419038	9606.ENSP00000400646	0	0	0	0	0.161	0.18	0	0.351	0.514
GLS	SLC1A5	9606.ENSP00000317379	9606.ENSP00000444408	0.05	0	0	0	0	0	0	0.783	0.785
HBB	TFRC	9606.ENSP00000333994	9606.ENSP00000353224	0	0	0	0	0	0	0	0.459	0.459
HBB	TF	9606.ENSP00000333994	9606.ENSP00000385834	0	0	0	0	0	0	0	0.466	0.466
HGS	TFRC	9606.ENSP00000331201	9606.ENSP00000353224	0	0	0	0	0.062	0.27	0	0.29	0.471
HGS	NEDD4	9606.ENSP00000331201	9606.ENSP00000424827	0	0	0	0	0.062	0.706	0	0.681	0.904
LAMTOR3	RRAGC	9606.ENSP00000424183	9606.ENSP00000362092	0	0	0	0	0.101	0.998	0.6	0.697	0.999
MAP1LC3A	NEDD4	9606.ENSP00000363970	9606.ENSP00000424827	0	0	0	0	0.062	0.526	0	0.091	0.56
MPV17	SURF1	9606.ENSP00000369383	9606.ENSP00000361042	0	0	0	0	0.062	0	0	0.648	0.656
NDUFA10	NDUFB8	9606.ENSP00000252711	9606.ENSP00000299166	0	0	0	0	0.852	0.901	0.9	0.645	0.999
NDUFB8	SURF1	9606.ENSP00000299166	9606.ENSP00000361042	0	0	0	0	0.144	0.271	0	0.29	0.518
NEDD4	SMAD3	9606.ENSP00000424827	9606.ENSP00000332973	0	0	0	0	0	0.724	0	0.382	0.822
NEDD4	USP10	9606.ENSP00000424827	9606.ENSP00000457411	0	0	0	0	0.063	0.183	0	0.296	0.415
PREX1	SUCLG2	9606.ENSP00000361009	9606.ENSP00000419325	0	0	0	0	0	0	0	0.52	0.52
SMAD3	SNW1	9606.ENSP00000332973	9606.ENSP00000261531	0	0	0	0	0.066	0.474	0.65	0.188	0.841
SMAD3	STAT5A	9606.ENSP00000332973	9606.ENSP00000341208	0	0	0	0	0.064	0	0	0.524	0.536
STAT5A	TFRC	9606.ENSP00000341208	9606.ENSP00000353224	0	0	0	0	0	0	0	0.459	0.459
SURF1	TIMM10	9606.ENSP00000361042	9606.ENSP00000257245	0	0	0	0	0.044	0	0	0.543	0.544
TF	TFRC	9606.ENSP00000385834	9606.ENSP00000353224	0	0	0	0	0.049	0.974	0.8	0.922	0.999

## Sheet: Table S5c
Table S6c PPI network analysis of lipid metabolism-associated proteins.
#node1	node2	node1_string_id	node2_string_id	neighborhood_on_chromosome	gene_fusion	phylogenetic_cooccurrence	homology	coexpression	experimentally_determined_interaction	database_annotated	automated_textmining	combined_score
APOA5	CETP	9606.ENSP00000445002	9606.ENSP00000200676	0	0	0	0	0.062	0	0.72	0.759	0.931
APOA5	TF	9606.ENSP00000445002	9606.ENSP00000385834	0	0	0	0	0.176	0	0	0.331	0.426
APOA5	GC	9606.ENSP00000445002	9606.ENSP00000421725	0	0	0	0	0.235	0	0	0.327	0.463
CD44	FGF2	9606.ENSP00000398632	9606.ENSP00000264498	0	0	0	0	0.062	0.48	0	0.988	0.994
CD44	SMAD3	9606.ENSP00000398632	9606.ENSP00000332973	0	0	0	0	0.069	0	0	0.469	0.485
CD44	TFRC	9606.ENSP00000398632	9606.ENSP00000353224	0	0	0	0	0	0	0	0.667	0.667
CD44	DPP4	9606.ENSP00000398632	9606.ENSP00000353731	0	0	0	0	0.065	0	0	0.589	0.599
CD44	MTOR	9606.ENSP00000398632	9606.ENSP00000354558	0	0	0	0	0	0	0	0.465	0.465
CPM	DPP4	9606.ENSP00000448517	9606.ENSP00000353731	0	0	0	0	0.063	0	0	0.398	0.412
DPP4	TFRC	9606.ENSP00000353731	9606.ENSP00000353224	0	0	0	0	0.063	0	0	0.488	0.5
EIF4E	MTOR	9606.ENSP00000425561	9606.ENSP00000354558	0	0	0	0	0.062	0.369	0.9	0.993	0.999
EIF4E	YWHAB	9606.ENSP00000425561	9606.ENSP00000361930	0	0	0	0	0.066	0	0.9	0.09	0.907
FGF2	SMAD3	9606.ENSP00000264498	9606.ENSP00000332973	0	0	0	0	0	0	0	0.497	0.497
FGF2	MTOR	9606.ENSP00000264498	9606.ENSP00000354558	0	0	0	0	0	0	0	0.506	0.506
FLNA	SMAD3	9606.ENSP00000358866	9606.ENSP00000332973	0	0	0	0	0.098	0.097	0	0.45	0.513
FLNA	MTOR	9606.ENSP00000358866	9606.ENSP00000354558	0	0	0	0	0.07	0.077	0	0.5	0.534
GC	HBB	9606.ENSP00000421725	9606.ENSP00000333994	0	0	0	0	0	0	0	0.466	0.466
GC	TF	9606.ENSP00000421725	9606.ENSP00000385834	0	0	0	0	0.128	0	0	0.619	0.654
HBB	TFRC	9606.ENSP00000333994	9606.ENSP00000353224	0	0	0	0	0	0	0	0.459	0.459
HBB	TF	9606.ENSP00000333994	9606.ENSP00000385834	0	0	0	0	0	0	0	0.466	0.466
MTOR	SMAD3	9606.ENSP00000354558	9606.ENSP00000332973	0	0	0	0	0.062	0	0	0.467	0.478
MTOR	TRAF6	9606.ENSP00000354558	9606.ENSP00000433623	0	0	0	0	0	0.345	0	0.426	0.608
MTOR	YWHAB	9606.ENSP00000354558	9606.ENSP00000361930	0	0	0	0	0	0.17	0.9	0.178	0.925
SMAD3	TRAF6	9606.ENSP00000332973	9606.ENSP00000433623	0	0	0	0	0.062	0	0	0.933	0.935
TF	TFRC	9606.ENSP00000385834	9606.ENSP00000353224	0	0	0	0	0.049	0.974	0.8	0.922	0.999
